# Supplementary material for: Genome-wide analysis of epigenetic and transcriptional changes in the pathogenesis of RGSV in rice
Source: Front Plant Sci. 2023 Jan 11;13:1090794. doi: 10.3389/fpls.2022.1090794 (PMC9874293; doi:10.3389/fpls.2022.1090794)
Supplement: Supplementary Table 1 — Oligonucleotides Used in This Study. [file Table_1.xlsx]

## Sheet: Sheet1
Table S1. Oligonucleotides used in this study.
Oligonucleotides	Sequence (5’-3’)
Primers used for qRT-PCR
RGSV CP-F	AGAGCAGTTTCCTGTAGTCCC
RGSV CP-R	CCAGTTCGGCTGTTCAGATTAG
P3IP1-F	CATCGCCATTGTTGCAACACC
P3IP1-R	GACGTCGAGGGAGATGGGG
SDS-F	ATGCCTCCTACCATGCTTGC
SDS-R	GTGGTGGAGGTGGCGGAGA
NF-YB11-F	GGTATGTCGTCTACGGCGGC
NF-YB11-R	CTTCTCGCGCTGGCACTTG
BZR4-F	TGCGACAACAACGAGGTGCTC
BZR4-R	CGAGCTGATCAGCGAGCTCTG
HDA714-F	CTTGGAAGCTATCCTGGCACCG
HDA714-R	GTCCCCGTCGTGAACTGCAG
GRX3-F	ATGCAAGGAGCAAGGTCGGC
GRX3-R	CCACAACCGGCTTCTCCTCC
SMAX1-F	CTGGCTGCAGCTCAGCAATG
SMAX1-R	GGCAAGAGGCACGGAGAGC
YUCCA4-F	GAAATGCGTGGAAAGGGCAG
YUCCA4-R	CCCATATCGTGCAAACGCTG
APL4-F	CTTCCCTCTCACGCGGACC
APL4-R	TCGCCAATGTTATAAGTGCGCG
D2-F	GATAACAGAGACGCTGCGGT
D2-R	AGGTGGACTGACCGGAAGTA
WOX3B-F	GCAGATACAGCAGATCACGGC
WOX3B-R	GGTGGTAGTAGTGGGCGCAG
EATB-F	GGTGATACCGGCCATGGC
EATB-R	GCGACGATGATGCTGTGCTC
WAK11-F	CAGCTTCAGTGCAGCATCCAG
WAK11-R	GTTGGAGCACTTGTCGGCG
UBL40-F	GCAGATCTTCGTGAAGACGCTG
UBL40-R	GGATGTTGTAGTCGGCCAGGG
SWEET14-F	ATGGCTGGCATGTCTCTTCAG
SWEET14-R	GTAGTAGATCCACAGCATCGCGC
NPY2-F	CATCCATGTGGAGGAGGCAAGG
NPY2-R	CGCGTTGAGGGTCACAACC
NAC106-F	GGGGTTCCGGTTCTTCCCC
NAC106-R	GCATGGGAGGTGCCATGG
EIN2-F	GGGCAGCAGCTACGTAGCTC
EIN2-R	CACGAGGTCAAGGCCGAACC
OsActin1-RT-F	CAGCCACACTGTCCCCATCTA
OsActin1-RT-R	ATCTGCTGGAATGTGCTGAGAG
