# Supplementary material for: Genome-wide analysis of epigenetic and transcriptional changes in the pathogenesis of RGSV in rice
Source: Front Plant Sci. 2023 Jan 11;13:1090794. doi: 10.3389/fpls.2022.1090794 (PMC9874293; doi:10.3389/fpls.2022.1090794)
Supplement: Supplementary Table 2 — Differentially methylated regions (DMRs) in rice after RGSV infection. [file Table_2.xlsx]

## Sheet: Hyper-CG (WT_vs_RGSV) 
Table S2. Differentially methylated regions (DMRs) in rice after RGSV infection
Gene_ID	DMR_Genome_Location	DMR_BIN	Distance to TSS	Distance to TTS	Gene_Desc	Gene Symbol	Region
LOC_Os01g02300	Chr1:727366..727640	bin10	NA	1046	receptor kinase ORK10, putative, expressed		2000bp_downstream
LOC_Os01g03210	Chr1:1266225..1266353	bin15	NA	953	expressed protein		2000bp_downstream
LOC_Os01g04590	Chr1:2062826..2062938	bin19	NA	550	expressed protein		2000bp_downstream
LOC_Os01g04980	Chr1:2343061..2343203	bin24	NA	2998	transposon protein, putative, unclassified		2000bp_downstream
LOC_Os01g05105	Chr1:2398404..2398518	bin27	NA	113	expressed protein		2000bp_downstream
LOC_Os01g05780	Chr1:2763353..2763521	bin33	NA	1961	expressed protein		2000bp_downstream
LOC_Os01g06530	Chr1:3082800..3082940	bin37	NA	465	retrotransposon protein, putative, unclassified, expressed		2000bp_downstream
LOC_Os01g10310	Chr1:5426103..5426263	bin61	NA	1533	expressed protein		2000bp_downstream
LOC_Os01g11140	Chr1:5966479..5966599	bin65	NA	740	retrotransposon protein, putative, unclassified, expressed		2000bp_downstream
LOC_Os01g11510	Chr1:6193977..6194111	bin68	NA	233	OsMADS91 - MADS-box family gene with M-beta type-box, expressed		2000bp_downstream
LOC_Os01g11780	Chr1:6370358..6370501	bin71	NA	293	expressed protein		2000bp_downstream
LOC_Os01g13950	Chr1:7820432..7820531	bin80	NA	2039	OsGrx_A1 - glutaredoxin subgroup III, expressed	PHS9	2000bp_downstream
LOC_Os01g14820	Chr1:8290525..8290711	bin82	NA	1406	expressed protein		2000bp_downstream
LOC_Os01g15660	Chr1:8813759..8813867	bin87	NA	663	NAD dependent epimerase/dehydratase family protein, putative, expressed		2000bp_downstream
LOC_Os01g15979	Chr1:8994798..8994922	bin93	NA	2218	gb protein, putative, expressed		2000bp_downstream
LOC_Os01g16120	Chr1:9091367..9091476	bin96	NA	2257	zinc finger, C3HC4 type domain containing protein, expressed		2000bp_downstream
LOC_Os01g16670	Chr1:9457661..9457785	bin99	NA	739	BSD domain-containing protein, putative, expressed		2000bp_downstream
LOC_Os01g21100	Chr1:11777538..11777778	bin110	NA	2529	expressed protein		2000bp_downstream
LOC_Os01g21950	Chr1:12319502..12319623	bin114	NA	2242	expressed protein		2000bp_downstream
LOC_Os01g23070	Chr1:12983672..12983804	bin116	NA	892	expressed protein		2000bp_downstream
LOC_Os01g23230	Chr1:13066767..13066894	bin117	NA	1365	retrotransposon protein, putative, unclassified		2000bp_downstream
LOC_Os01g23940	Chr1:13470318..13470461	bin122	NA	560	expressed protein		2000bp_downstream
LOC_Os01g24790	Chr1:13960051..13960175	bin125	NA	807	transferase family protein, putative, expressed		2000bp_downstream
LOC_Os01g25010	Chr1:14110365..14110667	bin126	NA	2283	flavonol synthase/flavanone 3-hydroxylase, putative, expressed		2000bp_downstream
LOC_Os01g27280	Chr1:15231279..15231402	bin135	NA	1045	retrotransposon protein, putative, unclassified, expressed		2000bp_downstream
LOC_Os01g32330	Chr1:17745127..17745866	bin140	NA	2820	heavy metal-associated domain containing protein, expressed		2000bp_downstream
LOC_Os01g32660	Chr1:17910727..17910954	bin144	NA	569	STE_MEK_ste7_MAP2K.2 - STE kinases include homologs to sterile 7, sterile 11 and sterile 20 from yeast, expressed	OsMEK1|OsMKK6	2000bp_downstream
LOC_Os01g34080	Chr1:18774962..18775160	bin148	NA	487	armadillo/beta-catenin-like repeat family protein, expressed		2000bp_downstream
LOC_Os01g35860	Chr1:19859814..19859938	bin153	NA	1293	transposon protein, putative, Mutator sub-class, expressed		2000bp_downstream
LOC_Os01g37340	Chr1:20849327..20849472	bin162	NA	1110	retrotransposon protein, putative, unclassified, expressed		2000bp_downstream
LOC_Os01g38590	Chr1:21672888..21673024	bin170	NA	920	expressed protein		2000bp_downstream
LOC_Os01g40070	Chr1:22609064..22609187	bin177	NA	2257	expressed protein		2000bp_downstream
LOC_Os01g41870	Chr1:23734565..23734793	bin195	NA	1486	protein kinase, putative, expressed		2000bp_downstream
LOC_Os01g41870	Chr1:23734992..23735146	bin196	NA	1913	protein kinase, putative, expressed		2000bp_downstream
LOC_Os01g42234	Chr1:23933640..23933837	bin201	NA	190	amino acid permease family protein, putative, expressed		2000bp_downstream
LOC_Os01g42660	Chr1:24266971..24267070	bin204	NA	473	hypothetical protein		2000bp_downstream
LOC_Os01g42660	Chr1:24267934..24268113	bin205	NA	1436	hypothetical protein		2000bp_downstream
LOC_Os01g43070	Chr1:24578873..24579097	bin212	NA	2581	psbP-related thylakoid lumenal protein 4, chloroplast precursor, putative, expressed		2000bp_downstream
LOC_Os01g43700	Chr1:25044438..25044610	bin216	NA	389	cytochrome P450 72A1, putative, expressed		2000bp_downstream
LOC_Os01g43700	Chr1:25044711..25044925	bin217	NA	662	cytochrome P450 72A1, putative, expressed		2000bp_downstream
LOC_Os01g46730	Chr1:26622433..26622551	bin226	NA	2200	expressed protein		2000bp_downstream
LOC_Os01g47000	Chr1:26845509..26845693	bin227	NA	2975	transposon protein, putative, unclassified, expressed		2000bp_downstream
LOC_Os01g48390	Chr1:27741462..27741588	bin233	NA	1619	expressed protein		2000bp_downstream
LOC_Os01g48400	Chr1:27741462..27741588	bin233	NA	563	hypothetical protein		2000bp_downstream
LOC_Os01g49230	Chr1:28305697..28305826	bin238	NA	859	limonoid UDP-glucosyltransferase, putative, expressed		2000bp_downstream
LOC_Os01g54570	Chr1:31393162..31393392	bin254	NA	928	DUF623 domain containing protein, expressed		2000bp_downstream
LOC_Os01g54570	Chr1:31393640..31393936	bin255	NA	1406	DUF623 domain containing protein, expressed		2000bp_downstream
LOC_Os01g56240	Chr1:32392493..32392723	bin262	NA	1689	OsSAUR2 - Auxin-responsive SAUR gene family member, expressed		2000bp_downstream
LOC_Os01g57073	Chr1:32978418..32978669	bin266	NA	1012	insulin-degrading enzyme, putative, expressed		2000bp_downstream
LOC_Os01g58080	Chr1:33597762..33597996	bin271	NA	424	membrane-associated salt-inducible protein, putative, expressed		2000bp_downstream
LOC_Os01g58680	Chr1:33924889..33925048	bin274	NA	226	apurinic endonuclease-redox protein, putative, expressed		2000bp_downstream
LOC_Os01g62210	Chr1:36010795..36011193	bin286	NA	822	50S ribosomal protein L17, putative, expressed		2000bp_downstream
LOC_Os01g67090	Chr1:38950883..38951020	bin303	NA	57	IQ calmodulin-binding motif domain containing protein, expressed		2000bp_downstream
LOC_Os01g68179	Chr1:39635582..39635891	bin307	NA	162	expressed protein		2000bp_downstream
LOC_Os01g68660	Chr1:39878272..39878394	bin308	NA	1030	cysteine proteinase inhibitor precursor protein, putative, expressed		2000bp_downstream
LOC_Os02g04570	Chr2:2046283..2046433	bin1056	NA	2163	expressed protein		2000bp_downstream
LOC_Os02g04770	Chr2:2185664..2185859	bin1058	NA	2924	expressed protein		2000bp_downstream
LOC_Os02g05080	Chr2:2418494..2418643	bin1061	NA	1250	expressed protein		2000bp_downstream
LOC_Os02g06010	Chr2:3000547..3000675	bin1067	NA	710	integral membrane protein, putative, expressed		2000bp_downstream
LOC_Os02g08320	Chr2:4426698..4426889	bin1083	NA	2463	haemolysin-III, putative, expressed		2000bp_downstream
LOC_Os02g10020	Chr2:5215145..5215411	bin1101	NA	2759	Mad3/BUB1 homology region 1 domain containing protein, expressed		2000bp_downstream
LOC_Os02g10880	Chr2:5778795..5778894	bin1106	NA	1411	UDP-glucoronosyl and UDP-glucosyl transferase domain containing protein, expressed		2000bp_downstream
LOC_Os02g14710	Chr2:8114637..8114810	bin1132	NA	1195	expressed protein		2000bp_downstream
LOC_Os02g17190	Chr2:9854725..9854839	bin1146	NA	2309	MYB family transcription factor, putative, expressed		2000bp_downstream
LOC_Os02g19490	Chr2:11392899..11393139	bin1152	NA	2488	retrotransposon protein, putative, unclassified, expressed		2000bp_downstream
LOC_Os02g25755	Chr2:15086124..15086248	bin1171	NA	2990	expressed protein		2000bp_downstream
LOC_Os02g26580	Chr2:15613004..15613182	bin1176	NA	579	expressed protein		2000bp_downstream
LOC_Os02g28690	Chr2:16971968..16972118	bin1192	NA	1685	retrotransposon protein, putative, unclassified		2000bp_downstream
LOC_Os02g29650	Chr2:17654006..17654176	bin1198	NA	1834	retrotransposon protein, putative, unclassified		2000bp_downstream
LOC_Os02g30350	Chr2:18078223..18078359	bin1199	NA	84	retrotransposon protein, putative, unclassified, expressed		2000bp_downstream
LOC_Os02g30550	Chr2:18184589..18184826	bin1200	NA	2517	expressed protein		2000bp_downstream
LOC_Os02g33030	Chr2:19640767..19640909	bin1215	NA	1914	bifunctional monodehydroascorbate reductase and carbonic anhydrasenectarin-3 precursor, putative, expressed		2000bp_downstream
LOC_Os02g33720	Chr2:20120315..20120485	bin1216	NA	1487	RING-H2 finger protein, putative, expressed		2000bp_downstream
LOC_Os02g35530	Chr2:21368313..21368419	bin1223	NA	1525	OsFBK8 - F-box domain and kelch repeat containing protein, expressed		2000bp_downstream
LOC_Os02g35700	Chr2:21458863..21459016	bin1228	NA	2969	nucleoside diphosphate kinase, putative, expressed		2000bp_downstream
LOC_Os02g37070	Chr2:22403947..22404140	bin1236	NA	1855	expressed protein		2000bp_downstream
LOC_Os02g37070	Chr2:22404206..22404378	bin1237	NA	2114	expressed protein		2000bp_downstream
LOC_Os02g37340	Chr2:22566215..22567003	bin1239	NA	1325	hypothetical protein		2000bp_downstream
LOC_Os02g37490	Chr2:22627256..22627442	bin1241	NA	66	glycine-rich cell wall structural protein precursor, putative, expressed		2000bp_downstream
LOC_Os02g38760	Chr2:23425966..23426101	bin1247	NA	1265	expressed protein		2000bp_downstream
LOC_Os02g41770	Chr2:25114155..25114265	bin1257	NA	980	uncharacterized protein PA4923, putative, expressed		2000bp_downstream
LOC_Os02g42870	Chr2:25781406..25781541	bin1258	NA	612	MYB family transcription factor, putative, expressed	OsMYB38	2000bp_downstream
LOC_Os02g42870	Chr2:25782000..25782136	bin1259	NA	1206	MYB family transcription factor, putative, expressed	OsMYB38	2000bp_downstream
LOC_Os02g45054	Chr2:27326731..27326830	bin1267	NA	1069	ZOS2-15 - C2H2 zinc finger protein, expressed	SID1|OsIDD4	2000bp_downstream
LOC_Os02g45530	Chr2:27706335..27706523	bin1268	NA	1031	HOTHEAD precursor, putative, expressed		2000bp_downstream
LOC_Os02g48194	Chr2:29511889..29512008	bin1281	NA	2091	expressed protein		2000bp_downstream
LOC_Os02g50140	Chr2:30634603..30634735	bin1291	NA	1836	caleosin related protein, putative, expressed		2000bp_downstream
LOC_Os02g53030	Chr2:32457173..32457403	bin1307	NA	1166	mitogen-activated protein kinase kinase kinase 1, putative, expressed		2000bp_downstream
LOC_Os02g53030	Chr2:32456406..32456939	bin1306	NA	399	mitogen-activated protein kinase kinase kinase 1, putative, expressed		2000bp_downstream
LOC_Os02g53730	Chr2:32893195..32893326	bin1310	NA	1292	expressed protein		2000bp_downstream
LOC_Os02g53830	Chr2:32969504..32969664	bin1311	NA	738	MTD1, putative, expressed		2000bp_downstream
LOC_Os02g54560	Chr2:33429531..33429663	bin1314	NA	2970	SCP-like extracellular protein, expressed		2000bp_downstream
LOC_Os02g55450	Chr2:33965092..33965233	bin1325	NA	1055	retrotransposon protein, putative, unclassified		2000bp_downstream
LOC_Os02g56340	Chr2:34492259..34492441	bin1333	NA	2895	expressed protein		2000bp_downstream
LOC_Os02g58730	Chr2:35887865..35887986	bin1348	NA	2192	ras-related protein, putative, expressed	OsRacD|OsRac5	2000bp_downstream
LOC_Os03g01150	Chr3:112047..112150	bin1349	NA	1503	palmitoyl-protein thioesterase 1 precursor, putative, expressed		2000bp_downstream
LOC_Os03g02150	Chr3:709172..709290	bin1353	NA	1039	adapitin protein, putative, expressed		2000bp_downstream
LOC_Os03g02150	Chr3:709427..709617	bin1354	NA	1294	adapitin protein, putative, expressed		2000bp_downstream
LOC_Os03g02450	Chr3:882918..883301	bin1355	NA	1412	pyridoxamine 5'-phosphate oxidase family protein, putative, expressed		2000bp_downstream
LOC_Os03g02450	Chr3:883399..883549	bin1356	NA	1893	pyridoxamine 5'-phosphate oxidase family protein, putative, expressed		2000bp_downstream
LOC_Os03g03260	Chr3:1400925..1401033	bin1363	NA	787	homeobox domain containing protein, expressed		2000bp_downstream
LOC_Os03g03720	Chr3:1666266..1666415	bin1364	NA	691	glyceraldehyde-3-phosphate dehydrogenase, putative, expressed	GADPH|OsGAPB	2000bp_downstream
LOC_Os03g05590	Chr3:2803670..2803914	bin1372	NA	2747	AP2 domain containing protein, expressed	OsAP23	2000bp_downstream
LOC_Os03g05600	Chr3:2803670..2803914	bin1372	NA	388	hypothetical protein		2000bp_downstream
LOC_Os03g07890	Chr3:4018068..4018192	bin1378	NA	1591	mitochondrial carrier protein, putative, expressed		2000bp_downstream
LOC_Os03g08580	Chr3:4420034..4420597	bin1382	NA	918	expressed protein		2000bp_downstream
LOC_Os03g08580	Chr3:4421277..4421485	bin1383	NA	2161	expressed protein		2000bp_downstream
LOC_Os03g08960	Chr3:4655205..4655373	bin1384	NA	382	homeobox associated leucine zipper, putative, expressed		2000bp_downstream
LOC_Os03g14100	Chr3:7666587..7666688	bin1403	NA	2017	MYB protein, putative, expressed		2000bp_downstream
LOC_Os03g15290	Chr3:8373900..8374043	bin1409	NA	2923	beclin-1, putative, expressed	OsATG6b	2000bp_downstream
LOC_Os03g18420	Chr3:10331959..10332058	bin1417	NA	1364	CHCH domain containing protein, expressed		2000bp_downstream
LOC_Os03g19080	Chr3:10691448..10691628	bin1422	NA	2494	expressed protein	SSD1	2000bp_downstream
LOC_Os03g19080	Chr3:10691698..10691835	bin1423	NA	2744	expressed protein	SSD1	2000bp_downstream
LOC_Os03g21550	Chr3:12323686..12323911	bin1439	NA	2960	eukaryotic translation initiation factor 2 subunit beta, putative, expressed		2000bp_downstream
LOC_Os03g21560	Chr3:12323686..12323911	bin1439	NA	1889	photosystem II 11 kD protein, putative, expressed		2000bp_downstream
LOC_Os03g22930	Chr3:13255601..13255709	bin1449	NA	1201	expressed protein		2000bp_downstream
LOC_Os03g23160	Chr3:13387699..13387833	bin1450	NA	1341	retrotransposon protein, putative, Ty3-gypsy subclass, expressed		2000bp_downstream
LOC_Os03g25490	Chr3:14563182..14563360	bin1462	NA	1338	cytochrome P450 72A1, putative, expressed		2000bp_downstream
LOC_Os03g25500	Chr3:14574369..14574472	bin1464	NA	2607	cytochrome P450 72A1, putative, expressed		2000bp_downstream
LOC_Os03g25830	Chr3:14785996..14786102	bin1467	NA	2653	expressed protein		2000bp_downstream
LOC_Os03g26820	Chr3:15310119..15310301	bin1469	NA	305	LTPL52 - Protease inhibitor/seed storage/LTP family protein precursor, expressed	OsLTPL1	2000bp_downstream
LOC_Os03g27960	Chr3:16065595..16065711	bin1473	NA	427	sodium/calcium exchanger protein, putative, expressed		2000bp_downstream
LOC_Os03g29760	Chr3:16971246..16971509	bin1480	NA	475	nuclear transcription factor Y subunit, putative, expressed	OsHAP2E	2000bp_downstream
LOC_Os03g31060	Chr3:17700675..17700828	bin1490	NA	1122	retrotransposon protein, putative, unclassified, expressed		2000bp_downstream
LOC_Os03g31740	Chr3:18149272..18149400	bin1496	NA	460	ZCF37, putative, expressed		2000bp_downstream
LOC_Os03g32430	Chr3:18546897..18547186	bin1497	NA	1795	expressed protein		2000bp_downstream
LOC_Os03g36760	Chr3:20397200..20397329	bin1502	NA	674	expressed protein		2000bp_downstream
LOC_Os03g39129	Chr3:21739082..21739226	bin1512	NA	998	frigida, putative, expressed		2000bp_downstream
LOC_Os03g39960	Chr3:22209795..22209980	bin1517	NA	2583	expressed protein		2000bp_downstream
LOC_Os03g44290	Chr3:24900764..24900885	bin1539	NA	2548	expansin precursor, putative, expressed		2000bp_downstream
LOC_Os03g46510	Chr3:26320116..26320332	bin1546	NA	632	OsFBX103 - F-box domain containing protein, expressed		2000bp_downstream
LOC_Os03g46570	Chr3:26365370..26365521	bin1548	NA	954	protein binding protein, putative, expressed		2000bp_downstream
LOC_Os03g47260	Chr3:26744383..26744497	bin1551	NA	2795	expressed protein		2000bp_downstream
LOC_Os03g47470	Chr3:26834502..26834614	bin1558	NA	2396	STE_PAK_Ste20_STLK.4 - STE kinases include homologs to sterile 7, sterile 11 and sterile 20 from yeast, expressed		2000bp_downstream
LOC_Os03g48720	Chr3:27772005..27772104	bin1568	NA	2555	expressed protein		2000bp_downstream
LOC_Os03g50480	Chr3:28821998..28822121	bin1578	NA	1838	phosphoglucomutase, putative, expressed	PFP|OscPGM	2000bp_downstream
LOC_Os03g55250	Chr3:31450938..31451094	bin1595	NA	1123	cytochrome P450 81E1, putative, expressed		2000bp_downstream
LOC_Os03g55510	Chr3:31594357..31594467	bin1596	NA	2420	expressed protein		2000bp_downstream
LOC_Os03g55704	Chr3:31724429..31724605	bin1598	NA	2538	expressed protein		2000bp_downstream
LOC_Os03g55784	Chr3:31764126..31764273	bin1599	NA	1153	tumor necrosis factor superfamily, member 5-induced protein 1, putative, expressed		2000bp_downstream
LOC_Os03g57340	Chr3:32712619..32712764	bin1605	NA	1289	chaperone protein dnaJ, putative, expressed		2000bp_downstream
LOC_Os03g58790	Chr3:33484579..33484755	bin1612	NA	425	ATPase, putative, expressed	OsAAA-ATPase1	2000bp_downstream
LOC_Os03g62060	Chr3:35163359..35163496	bin1625	NA	143	hydrolase, putative, expressed		2000bp_downstream
LOC_Os03g62840	Chr3:35548857..35549035	bin1628	NA	614	expressed protein		2000bp_downstream
LOC_Os03g63600	Chr3:35919633..35919734	bin1632	NA	1698	tetraspanin family protein, putative, expressed		2000bp_downstream
LOC_Os03g63620	Chr3:35924861..35925145	bin1633	NA	925	tetraspanin family protein, putative, expressed		2000bp_downstream
LOC_Os03g63730	Chr3:35987434..35987633	bin1634	NA	1613	RNA recognition motif containing protein, putative, expressed		2000bp_downstream
LOC_Os03g64320	Chr3:36360279..36360392	bin1637	NA	1671	expressed protein		2000bp_downstream
LOC_Os03g64330	Chr3:36363167..36363532	bin1638	NA	1425	aquaporin protein, putative, expressed		2000bp_downstream
LOC_Os04g02060	Chr4:660131..660318	bin1642	NA	1722	expressed protein		2000bp_downstream
LOC_Os04g02354	Chr4:837634..837740	bin1643	NA	292	expressed protein		2000bp_downstream
LOC_Os04g08640	Chr4:4692776..4692958	bin1673	NA	423	cadmium tolerance factor, putative, expressed		2000bp_downstream
LOC_Os04g10970	Chr4:5955887..5956072	bin1686	NA	296	hypothetical protein		2000bp_downstream
LOC_Os04g13940	Chr4:7791453..7791867	bin1691	NA	803	expressed protein		2000bp_downstream
LOC_Os04g13950	Chr4:7796077..7796417	bin1692	NA	962	retrotransposon protein, putative, unclassified, expressed		2000bp_downstream
LOC_Os04g22370	Chr4:12661334..12661614	bin1706	NA	1428	transposon protein, putative, unclassified		2000bp_downstream
LOC_Os04g23930	Chr4:13689118..13689354	bin1713	NA	119	retrotransposon protein, putative, unclassified, expressed		2000bp_downstream
LOC_Os04g24730	Chr4:14200099..14200237	bin1716	NA	1397	transposon protein, putative, unclassified, expressed		2000bp_downstream
LOC_Os04g26920	Chr4:15929689..15929808	bin1721	NA	2215	oxidoreductase, aldo/keto reductase family protein, putative, expressed		2000bp_downstream
LOC_Os04g27750	Chr4:16403247..16403431	bin1727	NA	542	expressed protein		2000bp_downstream
LOC_Os04g27990	Chr4:16531396..16531513	bin1729	NA	609	B3 DNA binding domain containing protein, expressed		2000bp_downstream
LOC_Os04g29040	Chr4:17209162..17209318	bin1734	NA	1285	expressed protein		2000bp_downstream
LOC_Os04g31484	Chr4:18827833..18828416	bin1758	NA	386	RALFL20 - Rapid ALkalinization Factor RALF family protein precursor, expressed		2000bp_downstream
LOC_Os04g31484	Chr4:18828482..18828697	bin1759	NA	1035	RALFL20 - Rapid ALkalinization Factor RALF family protein precursor, expressed		2000bp_downstream
LOC_Os04g32190	Chr4:19302630..19302739	bin1763	NA	384	expressed protein		2000bp_downstream
LOC_Os04g32620	Chr4:19657447..19657550	bin1770	NA	1424	ethylene-responsive transcription factor ERF114, putative, expressed	OsRap2.6|OsERF101	2000bp_downstream
LOC_Os04g32650	Chr4:19683179..19683425	bin1772	NA	994	tRNA synthetase class II core domain containing protein, expressed		2000bp_downstream
LOC_Os04g33100	Chr4:20040125..20040337	bin1777	NA	944	hypothetical protein		2000bp_downstream
LOC_Os04g33920	Chr4:20544787..20544923	bin1780	NA	303	LTPL102 - Protease inhibitor/seed storage/LTP family protein precursor, expressed		2000bp_downstream
LOC_Os04g34910	Chr4:21217946..21218131	bin1784	NA	1962	expressed protein		2000bp_downstream
LOC_Os04g38390	Chr4:22833285..22833452	bin1790	NA	2865	wound/stress protein, putative, expressed		2000bp_downstream
LOC_Os04g38540	Chr4:22907664..22907840	bin1792	NA	1914	aldose 1-epimerase, putative, expressed		2000bp_downstream
LOC_Os04g43710	Chr4:25871586..25871844	bin1821	NA	2398	CAMK_CAMK_like.3 - CAMK includes calcium/calmodulin depedent protein kinases, expressed		2000bp_downstream
LOC_Os04g43710	Chr4:25872145..25872275	bin1822	NA	2957	CAMK_CAMK_like.3 - CAMK includes calcium/calmodulin depedent protein kinases, expressed		2000bp_downstream
LOC_Os04g48440	Chr4:28888915..28889265	bin1843	NA	2128	expressed protein		2000bp_downstream
LOC_Os04g48570	Chr4:28949417..28949600	bin1845	NA	81	conserved hypothetical protein		2000bp_downstream
LOC_Os04g48800	Chr4:29114371..29114633	bin1846	NA	1552	GDSL-like lipase/acylhydrolase, putative, expressed		2000bp_downstream
LOC_Os04g51590	Chr4:30568541..30568731	bin1855	NA	271	retrotransposon protein, putative, unclassified, expressed		2000bp_downstream
LOC_Os04g51930	Chr4:30817369..30817508	bin1856	NA	427	retrotransposon protein, putative, LINE subclass, expressed		2000bp_downstream
LOC_Os04g51930	Chr4:30817629..30818010	bin1857	NA	687	retrotransposon protein, putative, LINE subclass, expressed		2000bp_downstream
LOC_Os04g52460	Chr4:31196965..31197112	bin1860	NA	1060	retrotransposon protein, putative, unclassified, expressed		2000bp_downstream
LOC_Os04g53560	Chr4:31934771..31934870	bin1871	NA	1063	expressed protein		2000bp_downstream
LOC_Os04g55420	Chr4:32967673..32967867	bin1878	NA	670	leucine-rich repeat family protein, putative, expressed		2000bp_downstream
LOC_Os04g56070	Chr4:33398676..33398823	bin1881	NA	705	COP9 signalosome complex subunit 5b, putative, expressed	OsCSN5A	2000bp_downstream
LOC_Os04g57040	Chr4:34000874..34001071	bin1884	NA	260	expressed protein		2000bp_downstream
LOC_Os04g57810	Chr4:34427028..34427181	bin1890	NA	646	GA18008-PA, putative, expressed	OsDRE2	2000bp_downstream
LOC_Os04g59320	Chr4:35279593..35279817	bin1895	NA	2789	protein kinase domain containing protein, expressed		2000bp_downstream
LOC_Os04g59330	Chr4:35279593..35279817	bin1895	NA	440	expressed protein		2000bp_downstream
LOC_Os04g59330	Chr4:35279884..35280001	bin1896	NA	731	expressed protein		2000bp_downstream
LOC_Os04g59330	Chr4:35280164..35280366	bin1897	NA	1011	expressed protein		2000bp_downstream
LOC_Os05g03400	Chr5:1415588..1415815	bin1905	NA	2354	expressed protein		2000bp_downstream
LOC_Os05g04260	Chr5:1943863..1944053	bin1911	NA	1817	retrotransposon protein, putative, unclassified, expressed		2000bp_downstream
LOC_Os05g04490	Chr5:2077372..2077495	bin1912	NA	1997	peroxidase precursor, putative, expressed		2000bp_downstream
LOC_Os05g04600	Chr5:2167554..2167731	bin1913	NA	662	ABC transmembrane transporter domain containing protein, expressed		2000bp_downstream
LOC_Os05g04600	Chr5:2168631..2168730	bin1914	NA	1739	ABC transmembrane transporter domain containing protein, expressed		2000bp_downstream
LOC_Os05g08610	Chr5:4718357..4718466	bin1931	NA	2973	zinc finger family protein, putative, expressed		2000bp_downstream
LOC_Os05g08900	Chr5:4929179..4929993	bin1934	NA	1005	expressed protein		2000bp_downstream
LOC_Os05g09450	Chr5:5304557..5304656	bin1938	NA	1222	hypothetical protein		2000bp_downstream
LOC_Os05g09450	Chr5:5304818..5305035	bin1939	NA	1483	hypothetical protein		2000bp_downstream
LOC_Os05g09520	Chr5:5368044..5368171	bin1941	NA	1344	IQ calmodulin-binding motif family protein, expressed	GSE5	2000bp_downstream
LOC_Os05g09700	Chr5:5472447..5472585	bin1942	NA	1437	expressed protein		2000bp_downstream
LOC_Os05g10900	Chr5:6051404..6051516	bin1951	NA	2900	plant protein of unknown function domain containing protein, expressed		2000bp_downstream
LOC_Os05g10910	Chr5:6051404..6051516	bin1951	NA	456	expressed protein		2000bp_downstream
LOC_Os05g11310	Chr5:6387695..6387886	bin1957	NA	2163	expressed protein		2000bp_downstream
LOC_Os05g11820	Chr5:6734550..6734742	bin1964	NA	1496	retrotransposon protein, putative, unclassified, expressed		2000bp_downstream
LOC_Os05g11890	Chr5:6775112..6775302	bin1965	NA	2690	retrotransposon protein, putative, Ty3-gypsy subclass		2000bp_downstream
LOC_Os05g11900	Chr5:6775112..6775302	bin1965	NA	428	expressed protein		2000bp_downstream
LOC_Os05g12740	Chr5:7313881..7314028	bin1976	NA	2648	transposon protein, putative, unclassified, expressed		2000bp_downstream
LOC_Os05g17110	Chr5:9778986..9779085	bin1988	NA	2131	retrotransposon protein, putative, unclassified, expressed		2000bp_downstream
LOC_Os05g25660	Chr5:14922563..14922735	bin2011	NA	423	expressed protein		2000bp_downstream
LOC_Os05g25780	Chr5:15003376..15003548	bin2012	NA	2607	rhodanese-like domain containing protein, putative, expressed		2000bp_downstream
LOC_Os05g29880	Chr5:17295465..17295601	bin2025	NA	240	3-hydroxyacyl-CoA dehydrogenase, putative, expressed		2000bp_downstream
LOC_Os05g29950	Chr5:17328737..17328905	bin2026	NA	2473	expressed protein		2000bp_downstream
LOC_Os05g31530	Chr5:18349902..18350031	bin2036	NA	2806	disease resistance protein RGA4, putative, expressed		2000bp_downstream
LOC_Os05g31560	Chr5:18365576..18365756	bin2038	NA	2613	retrotransposon protein, putative, Ty3-gypsy subclass		2000bp_downstream
LOC_Os05g32260	Chr5:18810667..18810977	bin2041	NA	1532	expressed protein		2000bp_downstream
LOC_Os05g32300	Chr5:18833943..18834214	bin2042	NA	2874	expressed protein		2000bp_downstream
LOC_Os05g35240	Chr5:20937680..20937795	bin2055	NA	617	expressed protein		2000bp_downstream
LOC_Os05g35630	Chr5:21169365..21169502	bin2058	NA	2202	expressed protein		2000bp_downstream
LOC_Os05g37190	Chr5:21742052..21742151	bin2063	NA	2307	ZOS5-08 - C2H2 zinc finger protein, expressed		2000bp_downstream
LOC_Os05g39030	Chr5:22893462..22893607	bin2069	NA	2983	retrotransposon protein, putative, unclassified		2000bp_downstream
LOC_Os05g39570	Chr5:23231443..23231558	bin2071	NA	2573	transposon protein, putative, CACTA, En/Spm sub-class, expressed		2000bp_downstream
LOC_Os05g39850	Chr5:23425770..23425916	bin2075	NA	1175	MCM3 - Putative minichromosome maintenance MCM complex subunit 3, expressed		2000bp_downstream
LOC_Os05g39850	Chr5:23426213..23426330	bin2076	NA	1618	MCM3 - Putative minichromosome maintenance MCM complex subunit 3, expressed		2000bp_downstream
LOC_Os05g40880	Chr5:23977712..23977990	bin2078	NA	2260	expressed protein		2000bp_downstream
LOC_Os05g42390	Chr5:24834546..24834787	bin2082	NA	793	hypothetical protein		2000bp_downstream
LOC_Os05g42424	Chr5:24867453..24867681	bin2084	NA	2427	ubiquitin family protein, putative, expressed		2000bp_downstream
LOC_Os05g43220	Chr5:25139973..25140148	bin2087	NA	2324	retrotransposon protein, putative, Ty1-copia subclass, expressed		2000bp_downstream
LOC_Os05g44750	Chr5:26016393..26016577	bin2091	NA	1378	hypothetical protein		2000bp_downstream
LOC_Os05g45850	Chr5:26567738..26567844	bin2095	NA	1097	expressed protein		2000bp_downstream
LOC_Os05g48960	Chr5:28084435..28084557	bin2106	NA	1473	splicing factor U2AF, putative, expressed		2000bp_downstream
LOC_Os05g49100	Chr5:28158755..28158872	bin2107	NA	767	WRKY49, expressed		2000bp_downstream
LOC_Os05g51400	Chr5:29485641..29485782	bin2119	NA	544	protein kinase APK1B, chloroplast precursor, putative, expressed		2000bp_downstream
LOC_Os05g51820	Chr5:29751493..29751617	bin2123	NA	969	helix-loop-helix DNA-binding protein, putative, expressed	OsMUTE	2000bp_downstream
LOC_Os06g02390	Chr6:820795..820955	bin2127	NA	440	ADP-ribosylation factor 1, putative, expressed		2000bp_downstream
LOC_Os06g02750	Chr6:1002838..1003031	bin2128	NA	420	retrotransposon protein, putative, unclassified, expressed		2000bp_downstream
LOC_Os06g02790	Chr6:1021676..1021812	bin2129	NA	2573	retrotransposon protein, putative, unclassified, expressed		2000bp_downstream
LOC_Os06g04399	Chr6:1892789..1892899	bin2134	NA	1679	hypersensitive-induced reaction protein 4, putative, expressed		2000bp_downstream
LOC_Os06g04399	Chr6:1893082..1893416	bin2135	NA	1972	hypersensitive-induced reaction protein 4, putative, expressed		2000bp_downstream
LOC_Os06g04760	Chr6:2075078..2075254	bin2139	NA	598	expressed protein		2000bp_downstream
LOC_Os06g08350	Chr6:4054767..4054879	bin2152	NA	1964	expressed protein		2000bp_downstream
LOC_Os06g08600	Chr6:4278085..4278252	bin2155	NA	946	versicolorin reductase, putative, expressed		2000bp_downstream
LOC_Os06g11060	Chr6:5801828..5802039	bin2168	NA	972	expressed protein		2000bp_downstream
LOC_Os06g13860	Chr6:7704501..7704600	bin2181	NA	682	RCD1, putative, expressed		2000bp_downstream
LOC_Os06g14770	Chr6:8371643..8371864	bin2187	NA	1655	expressed protein		2000bp_downstream
LOC_Os06g17460	Chr6:10132616..10132751	bin2201	NA	813	fasciclin domain containing protein, expressed		2000bp_downstream
LOC_Os06g17970	Chr6:10452701..10452815	bin2204	NA	1550	NBS-LRR disease resistance protein, putative, expressed		2000bp_downstream
LOC_Os06g19120	Chr6:10878679..10878806	bin2208	NA	1374	hypothetical protein		2000bp_downstream
LOC_Os06g24870	Chr6:14590553..14590714	bin2216	NA	328	bromodomain domain containing protein, expressed		2000bp_downstream
LOC_Os06g29110	Chr6:16599836..16599944	bin2225	NA	537	MLO domain containing protein, putative, expressed	MLO	2000bp_downstream
LOC_Os06g30430	Chr6:17586387..17586523	bin2233	NA	38	disease resistance protein RPM1, putative, expressed		2000bp_downstream
LOC_Os06g30450	Chr6:17596624..17596762	bin2235	NA	2645	expressed protein		2000bp_downstream
LOC_Os06g33990	Chr6:19796830..19796930	bin2250	NA	25	expressed protein		2000bp_downstream
LOC_Os06g35080	Chr6:20421482..20421588	bin2255	NA	1531	F-box domain containing protein, expressed		2000bp_downstream
LOC_Os06g40880	Chr6:24382868..24383033	bin2279	NA	701	polygalacturonase, putative, expressed		2000bp_downstream
LOC_Os06g41180	Chr6:24640778..24640911	bin2281	NA	2962	retrotransposon protein, putative, unclassified		2000bp_downstream
LOC_Os06g41350	Chr6:24771291..24771594	bin2283	NA	1685	retrotransposon protein, putative, unclassified, expressed		2000bp_downstream
LOC_Os06g42460	Chr6:25524004..25524176	bin2288	NA	1527	ligA, putative, expressed		2000bp_downstream
LOC_Os06g43080	Chr6:25898018..25898137	bin2296	NA	1593	expressed protein		2000bp_downstream
LOC_Os06g46540	Chr6:28262805..28262979	bin2319	NA	2466	cell division cycle protein 23, putative, expressed		2000bp_downstream
LOC_Os06g47780	Chr6:28925017..28925757	bin2326	NA	1450	TKL_IRAK_DUF26-lh.3 - DUF26 kinases have homology to DUF26 containing loci, expressed		2000bp_downstream
LOC_Os06g50190	Chr6:30396914..30397098	bin2335	NA	2742	retrotransposon protein, putative, unclassified, expressed		2000bp_downstream
LOC_Os07g04130	Chr7:1757372..1757498	bin2370	NA	1296	expressed protein		2000bp_downstream
LOC_Os07g04130	Chr7:1757551..1757702	bin2371	NA	1475	expressed protein		2000bp_downstream
LOC_Os07g08640	Chr7:4455939..4456042	bin2383	NA	1341	retrotransposon protein, putative, unclassified, expressed		2000bp_downstream
LOC_Os07g09460	Chr7:5001204..5001322	bin2390	NA	2764	expressed protein		2000bp_downstream
LOC_Os07g09470	Chr7:5001204..5001322	bin2390	NA	496	ATPase, putative, expressed		2000bp_downstream
LOC_Os07g12620	Chr7:7217004..7217135	bin2398	NA	1634	hypothetical protein		2000bp_downstream
LOC_Os07g12620	Chr7:7218032..7218161	bin2399	NA	2662	hypothetical protein		2000bp_downstream
LOC_Os07g12700	Chr7:7257121..7257241	bin2400	NA	47	expressed protein		2000bp_downstream
LOC_Os07g13390	Chr7:7685243..7685400	bin2404	NA	2584	transposon protein, putative, unclassified, expressed		2000bp_downstream
LOC_Os07g13830	Chr7:7922817..7922967	bin2407	NA	1639	OsFBX228 - F-box domain containing protein, expressed		2000bp_downstream
LOC_Os07g16350	Chr7:9552607..9552783	bin2414	NA	1810	retrotransposon protein, putative, Ty3-gypsy subclass, expressed		2000bp_downstream
LOC_Os07g16700	Chr7:9798413..9798608	bin2416	NA	2654	retrotransposon protein, putative, Ty3-gypsy subclass		2000bp_downstream
LOC_Os07g18630	Chr7:11009801..11009900	bin2420	NA	1772	expressed protein		2000bp_downstream
LOC_Os07g19274	Chr7:11412254..11412443	bin2422	NA	2352	retrotransposon protein, putative, Ty3-gypsy subclass		2000bp_downstream
LOC_Os07g19290	Chr7:11420029..11420161	bin2423	NA	493	expressed protein		2000bp_downstream
LOC_Os07g19480	Chr7:11527784..11527918	bin2424	NA	51	expressed protein		2000bp_downstream
LOC_Os07g25710	Chr7:14761767..14762171	bin2433	NA	2393	myb-like DNA-binding domain containing protein, expressed	OsPHR2	2000bp_downstream
LOC_Os07g25730	Chr7:14769135..14769246	bin2434	NA	2002	expressed protein		2000bp_downstream
LOC_Os07g25800	Chr7:14823115..14823233	bin2435	NA	868	OsFBDUF37 - F-box and DUF domain containing protein, expressed		2000bp_downstream
LOC_Os07g27460	Chr7:16003500..16003633	bin2446	NA	134	serine/threonine-protein kinase 19, putative, expressed		2000bp_downstream
LOC_Os07g27580	Chr7:16109806..16109929	bin2447	NA	376	HAD superfamily phosphatase, putative, expressed		2000bp_downstream
LOC_Os07g29450	Chr7:17285573..17285862	bin2451	NA	1939	expressed protein		2000bp_downstream
LOC_Os07g29520	Chr7:17336291..17336430	bin2452	NA	1871	retrotransposon protein, putative, unclassified, expressed		2000bp_downstream
LOC_Os07g29750	Chr7:17493397..17493501	bin2454	NA	372	glycosyl hydrolases family 16, putative, expressed		2000bp_downstream
LOC_Os07g31620	Chr7:18774958..18775112	bin2458	NA	410	transposon protein, putative, Pong sub-class, expressed		2000bp_downstream
LOC_Os07g31650	Chr7:18808849..18808974	bin2459	NA	2661	expressed protein		2000bp_downstream
LOC_Os07g32060	Chr7:19064277..19064461	bin2462	NA	1669	UDP-glucoronosyl/UDP-glucosyl transferase, putative, expressed	OsUGT707A2	2000bp_downstream
LOC_Os07g32680	Chr7:19516954..19517079	bin2467	NA	642	retrotransposon protein, putative, unclassified, expressed		2000bp_downstream
LOC_Os07g33600	Chr7:20071517..20071677	bin2470	NA	2836	hydroxylase, putative, expressed		2000bp_downstream
LOC_Os07g35060	Chr7:21006071..21006830	bin2471	NA	1325	OsFBX238 - F-box domain containing protein, expressed		2000bp_downstream
LOC_Os07g35690	Chr7:21381748..21381931	bin2487	NA	520	TKL_IRAK_DUF26-lc.3 - DUF26 kinases have homology to DUF26 containing loci, expressed	CRK6	2000bp_downstream
LOC_Os07g37420	Chr7:22418811..22418928	bin2500	NA	1579	versicolorin reductase, putative, expressed		2000bp_downstream
LOC_Os07g37430	Chr7:22418811..22418928	bin2500	NA	16	expressed protein		2000bp_downstream
LOC_Os07g37630	Chr7:22565078..22565190	bin2506	NA	380	transposon protein, putative, unclassified, expressed		2000bp_downstream
LOC_Os07g39650	Chr7:23768603..23768739	bin2517	NA	786	hypothetical protein		2000bp_downstream
LOC_Os07g40620	Chr7:24347691..24347823	bin2520	NA	1721	saccharopine dehydrogenase, putative, expressed		2000bp_downstream
LOC_Os07g41230	Chr7:24706323..24706501	bin2525	NA	2530	esterase, putative, expressed	OsMESL	2000bp_downstream
LOC_Os07g41410	Chr7:24810949..24811090	bin2527	NA	581	EGG APPARATUS-1, putative, expressed		2000bp_downstream
LOC_Os07g42340	Chr7:25332317..25332433	bin2530	NA	1957	hypothetical protein		2000bp_downstream
LOC_Os07g45470	Chr7:27131471..27131587	bin2555	NA	2187	expressed protein		2000bp_downstream
LOC_Os07g46070	Chr7:27497746..27498094	bin2561	NA	51	expressed protein		2000bp_downstream
LOC_Os07g47440	Chr7:28369463..28369630	bin2570	NA	2634	retrotransposon protein, putative, unclassified, expressed		2000bp_downstream
LOC_Os07g47450	Chr7:28369463..28369630	bin2570	NA	1118	flowering promoting factor-like 1, putative, expressed		2000bp_downstream
LOC_Os08g01260	Chr8:169425..169677	bin2580	NA	843	VQ domain containing protein, putative, expressed		2000bp_downstream
LOC_Os08g02200	Chr8:749209..749341	bin2586	NA	2064	expressed protein		2000bp_downstream
LOC_Os08g04030	Chr8:1952791..1952974	bin2597	NA	745	expressed protein		2000bp_downstream
LOC_Os08g04170	Chr8:2028661..2028844	bin2598	NA	2019	zinc finger C-x8-C-x5-C-x3-H type family protein, expressed		2000bp_downstream
LOC_Os08g04250	Chr8:2068268..2068401	bin2599	NA	489	cysteine-rich repeat secretory protein 55 precursor, putative, expressed		2000bp_downstream
LOC_Os08g04890	Chr8:2496851..2496950	bin2602	NA	826	OsCML32 - Calmodulin-related calcium sensor protein, expressed		2000bp_downstream
LOC_Os08g05300	Chr8:2778372..2778562	bin2605	NA	2135	expressed protein		2000bp_downstream
LOC_Os08g05600	Chr8:2999451..2999791	bin2606	NA	995	aquaporin protein, putative, expressed	OsNIP3;3	2000bp_downstream
LOC_Os08g06610	Chr8:3729399..3729522	bin2612	NA	1939	mps one binder kinase activator-like 1A, putative, expressed		2000bp_downstream
LOC_Os08g09930	Chr8:5736404..5736503	bin2627	NA	436	expressed protein		2000bp_downstream
LOC_Os08g09930	Chr8:5736709..5736808	bin2628	NA	741	expressed protein		2000bp_downstream
LOC_Os08g10780	Chr8:6341302..6341491	bin2635	NA	1636	transposon protein, putative, unclassified, expressed		2000bp_downstream
LOC_Os08g13380	Chr8:7959131..7960070	bin2645	NA	2111	expressed protein		2000bp_downstream
LOC_Os08g16610	Chr8:10168054..10168165	bin2658	NA	2356	Rad21 / Rec8 like protein, putative, expressed	OsRAD21-3	2000bp_downstream
LOC_Os08g19990	Chr8:11974264..11974570	bin2664	NA	1789	transposon protein, putative, CACTA, En/Spm sub-class, expressed		2000bp_downstream
LOC_Os08g20160	Chr8:12082166..12082291	bin2665	NA	558	SWIM zinc finger family protein, putative, expressed		2000bp_downstream
LOC_Os08g22149	Chr8:13368787..13368893	bin2669	NA	1213	CBS domain containing membrane protein, putative, expressed		2000bp_downstream
LOC_Os08g23820	Chr8:14426957..14427164	bin2676	NA	1178	expressed protein		2000bp_downstream
LOC_Os08g24810	Chr8:15016436..15016535	bin2678	NA	190	expressed protein		2000bp_downstream
LOC_Os08g26560	Chr8:16170956..16171091	bin2686	NA	2916	dirigent, putative		2000bp_downstream
LOC_Os08g26880	Chr8:16377222..16377389	bin2687	NA	2853	bZIP transcription factor domain containing protein, expressed		2000bp_downstream
LOC_Os08g28960	Chr8:17725674..17725782	bin2694	NA	627	expressed protein		2000bp_downstream
LOC_Os08g29160	Chr8:17858351..17858494	bin2695	NA	627	5-AMP-activated protein kinase beta-1 subunit-related, putative, expressed		2000bp_downstream
LOC_Os08g33400	Chr8:20833713..20833860	bin2725	NA	2377	expressed protein		2000bp_downstream
LOC_Os08g34060	Chr8:21354901..21355011	bin2729	NA	321	DUF1336 domain containing protein, expressed		2000bp_downstream
LOC_Os08g36600	Chr8:23092599..23092732	bin2736	NA	51	expressed protein		2000bp_downstream
LOC_Os08g36980	Chr8:23390401..23390529	bin2738	NA	1680	AGAP010609-PA, putative, expressed		2000bp_downstream
LOC_Os08g38070	Chr8:24119915..24120092	bin2743	NA	1235	expressed protein		2000bp_downstream
LOC_Os08g39650	Chr8:25109440..25109591	bin2749	NA	38	retrotransposon protein, putative, unclassified, expressed		2000bp_downstream
LOC_Os08g39900	Chr8:25281655..25281773	bin2751	NA	61	hypothetical protein		2000bp_downstream
LOC_Os08g41500	Chr8:26221703..26221834	bin2759	NA	2460	ubiquitin-associated protein, putative, expressed		2000bp_downstream
LOC_Os08g41950	Chr8:26513498..26513623	bin2761	NA	1243	OsMADS7 - MADS-box family gene with MIKCc type-box, expressed	OsMADS7|OsMADS45	2000bp_downstream
LOC_Os08g42290	Chr8:26699433..26699612	bin2762	NA	79	expressed protein		2000bp_downstream
LOC_Os08g42450	Chr8:26823349..26823504	bin2764	NA	1183	annexin A7, putative, expressed		2000bp_downstream
LOC_Os08g42450	Chr8:26823611..26823715	bin2765	NA	1445	annexin A7, putative, expressed		2000bp_downstream
LOC_Os08g42630	Chr8:26947158..26947302	bin2768	NA	484	expressed protein		2000bp_downstream
LOC_Os08g43110	Chr8:27260060..27260227	bin2774	NA	46	retrotransposon protein, putative, unclassified, expressed		2000bp_downstream
LOC_Os09g01006	Chr9:46134..46260	bin2782	NA	2777	retrotransposon protein, putative, unclassified, expressed		2000bp_downstream
LOC_Os09g02810	Chr9:1313066..1313372	bin2787	NA	504	CCAAT/enhancer-binding protein, putative, expressed		2000bp_downstream
LOC_Os09g03800	Chr9:1929775..1929874	bin2788	NA	1712	expressed protein		2000bp_downstream
LOC_Os09g09640	Chr9:5193979..5194091	bin2807	NA	1997	transposon protein, putative, CACTA, En/Spm sub-class, expressed		2000bp_downstream
LOC_Os09g11320	Chr9:6290536..6290674	bin2813	NA	1051	expressed protein		2000bp_downstream
LOC_Os09g11330	Chr9:6297290..6297406	bin2814	NA	1339	hypothetical protein		2000bp_downstream
LOC_Os09g11330	Chr9:6297470..6297665	bin2815	NA	1519	hypothetical protein		2000bp_downstream
LOC_Os09g12220	Chr9:6931965..6932110	bin2816	NA	2161	retrotransposon protein, putative, unclassified, expressed		2000bp_downstream
LOC_Os09g12550	Chr9:7197178..7197390	bin2820	NA	428	WD domain, G-beta repeat domain containing protein, expressed		2000bp_downstream
LOC_Os09g12850	Chr9:7398175..7398374	bin2821	NA	1493	hypothetical protein		2000bp_downstream
LOC_Os09g20130	Chr9:12064655..12064885	bin2853	NA	1852	transposon protein, putative, CACTA, En/Spm sub-class, expressed		2000bp_downstream
LOC_Os09g20190	Chr9:12106249..12106363	bin2854	NA	2644	expressed protein		2000bp_downstream
LOC_Os09g24640	Chr9:14668220..14668330	bin2880	NA	412	pentatricopeptide, putative, expressed		2000bp_downstream
LOC_Os09g26290	Chr9:15890882..15891006	bin2893	NA	809	amino acid transporter family protein, putative, expressed		2000bp_downstream
LOC_Os09g26890	Chr9:16346284..16346406	bin2902	NA	1652	expressed protein		2000bp_downstream
LOC_Os09g27360	Chr9:16632109..16632299	bin2904	NA	502	expressed protein		2000bp_downstream
LOC_Os09g27360	Chr9:16632406..16632604	bin2905	NA	799	expressed protein		2000bp_downstream
LOC_Os09g28740	Chr9:17470446..17470599	bin2909	NA	1021	gibberellin receptor GID1L2, putative, expressed		2000bp_downstream
LOC_Os09g29670	Chr9:18053877..18054018	bin2914	NA	2932	white-brown complex homolog protein 11, putative, expressed		2000bp_downstream
LOC_Os09g32310	Chr9:19290384..19290483	bin2923	NA	485	expressed protein		2000bp_downstream
LOC_Os09g33790	Chr9:19954983..19955113	bin2929	NA	1029	snRK1-interacting protein 1, putative, expressed		2000bp_downstream
LOC_Os09g34940	Chr9:20363462..20363568	bin2934	NA	2782	expressed protein		2000bp_downstream
LOC_Os09g36230	Chr9:20897398..20897511	bin2939	NA	680	PPR repeat containing protein, expressed		2000bp_downstream
LOC_Os09g36840	Chr9:21247240..21247389	bin2944	NA	663	expressed protein		2000bp_downstream
LOC_Os09g37520	Chr9:21639622..21639819	bin2947	NA	2831	DUF630/DUF632 domains containing protein, putative, expressed		2000bp_downstream
LOC_Os10g03550	Chr10:1536900..1537096	bin341	NA	705	expressed protein		2000bp_downstream
LOC_Os10g04074	Chr10:1888798..1888940	bin345	NA	1049	retrotransposon protein, putative, unclassified, expressed		2000bp_downstream
LOC_Os10g07544	Chr10:4046769..4046982	bin359	NA	812	expressed protein		2000bp_downstream
LOC_Os10g08010	Chr10:4320263..4320451	bin361	NA	2198	expressed protein		2000bp_downstream
LOC_Os10g09320	Chr10:5042146..5042665	bin368	NA	1034	retrotransposon protein, putative, unclassified		2000bp_downstream
LOC_Os10g10700	Chr10:5910348..5910472	bin375	NA	1778	invertase/pectin methylesterase inhibitor family protein, putative, expressed		2000bp_downstream
LOC_Os10g11550	Chr10:6395046..6395145	bin380	NA	266	expressed protein		2000bp_downstream
LOC_Os10g13580	Chr10:7358745..7358885	bin389	NA	2844	retrotransposon protein, putative, Ty1-copia subclass, expressed		2000bp_downstream
LOC_Os10g14011	Chr10:7617935..7618078	bin391	NA	1032	expressed protein		2000bp_downstream
LOC_Os10g16880	Chr10:8417316..8417471	bin399	NA	673	retrotransposon protein, putative, unclassified, expressed		2000bp_downstream
LOC_Os10g16960	Chr10:8492086..8492202	bin401	NA	881	hypothetical protein		2000bp_downstream
LOC_Os10g18870	Chr10:9620628..9620856	bin409	NA	2449	dirigent, putative, expressed		2000bp_downstream
LOC_Os10g18990	Chr10:9673076..9673259	bin410	NA	2640	receptor kinase 2, putative, expressed		2000bp_downstream
LOC_Os10g21140	Chr10:10753715..10754171	bin435	NA	30	hypothetical protein		2000bp_downstream
LOC_Os10g23110	Chr10:12066907..12067104	bin455	NA	2011	retrotransposon protein, putative, unclassified, expressed		2000bp_downstream
LOC_Os10g23830	Chr10:12225822..12226243	bin459	NA	1443	PPR repeat domain containing protein, putative, expressed		2000bp_downstream
LOC_Os10g23840	Chr10:12225822..12226243	bin459	NA	513	conserved hypothetical protein		2000bp_downstream
LOC_Os10g24040	Chr10:12319727..12319867	bin460	NA	1811	transposon protein, putative, Pong sub-class, expressed		2000bp_downstream
LOC_Os10g24070	Chr10:12337539..12337655	bin461	NA	704	expressed protein		2000bp_downstream
LOC_Os10g28260	Chr10:14705827..14706006	bin479	NA	2759	expressed protein		2000bp_downstream
LOC_Os10g28420	Chr10:14789500..14789644	bin484	NA	2843	IQ calmodulin-binding motif family protein, putative, expressed		2000bp_downstream
LOC_Os10g28820	Chr10:15028640..15028748	bin493	NA	1694	MBTB38 - Bric-a-Brac, Tramtrack, Broad Complex BTB domain with Meprin and TRAF Homology MATH domain, expressed		2000bp_downstream
LOC_Os10g29010	Chr10:15123579..15123725	bin494	NA	2026	transposon protein, putative, CACTA, En/Spm sub-class, expressed		2000bp_downstream
LOC_Os10g30150	Chr10:15664847..15665679	bin501	NA	264	universal stress protein domain containing protein, putative, expressed		2000bp_downstream
LOC_Os10g31120	Chr10:16299537..16299644	bin508	NA	2394	transposon protein, putative, Pong sub-class, expressed		2000bp_downstream
LOC_Os10g31130	Chr10:16299537..16299644	bin508	NA	1018	transposon protein, putative, Pong sub-class, expressed		2000bp_downstream
LOC_Os10g32199	Chr10:16913614..16913807	bin515	NA	2128	expressed protein		2000bp_downstream
LOC_Os10g33410	Chr10:17582445..17582553	bin520	NA	258	expressed protein		2000bp_downstream
LOC_Os10g33770	Chr10:17873227..17873416	bin524	NA	350	importin-beta N-terminal domain containing protein, expressed		2000bp_downstream
LOC_Os10g33920	Chr10:18020462..18020580	bin526	NA	1532	transporter-related, putative, expressed		2000bp_downstream
LOC_Os10g33980	Chr10:18122907..18123037	bin528	NA	1825	thiamine pyrophosphate enzyme, N-terminal TPP binding domain containing protein, expressed		2000bp_downstream
LOC_Os10g35480	Chr10:18991544..18991724	bin544	NA	2563	lanC-like protein 2, putative, expressed		2000bp_downstream
LOC_Os10g35480	Chr10:18991970..18992113	bin545	NA	2989	lanC-like protein 2, putative, expressed		2000bp_downstream
LOC_Os10g36300	Chr10:19407374..19407604	bin552	NA	1660	retrotransposon protein, putative, unclassified, expressed		2000bp_downstream
LOC_Os10g38130	Chr10:20433442..20433597	bin569	NA	1721	expressed protein		2000bp_downstream
LOC_Os10g38590	Chr10:20596395..20596531	bin570	NA	2788	glutathione S-transferase, N-terminal domain containing protein, expressed		2000bp_downstream
LOC_Os10g38600	Chr10:20596395..20596531	bin570	NA	280	glutathione S-transferase GSTU6, putative, expressed		2000bp_downstream
LOC_Os10g38834	Chr10:20679816..20679959	bin574	NA	1425	no apical meristem protein, putative, expressed	OsSWN4	2000bp_downstream
LOC_Os11g04040	Chr11:1638254..1638393	bin608	NA	1339	retrotransposon protein, putative, unclassified, expressed		2000bp_downstream
LOC_Os11g04460	Chr11:1867829..1868082	bin609	NA	2528	calcium-transporting ATPase, plasma membrane-type, putative, expressed		2000bp_downstream
LOC_Os11g06170	Chr11:2944268..2944499	bin616	NA	1435	bZIP transcriptional activator RSG, putative, expressed	OsbZIP81	2000bp_downstream
LOC_Os11g06410	Chr11:3098145..3098263	bin618	NA	1823	homeodomain, putative, expressed	SAB18|OsGTgamma-2	2000bp_downstream
LOC_Os11g07910	Chr11:4085027..4085159	bin623	NA	1554	transmembrane 9 superfamily member, putative, expressed		2000bp_downstream
LOC_Os11g07911	Chr11:4085027..4085159	bin623	NA	297	expressed protein		2000bp_downstream
LOC_Os11g10210	Chr11:5541065..5541170	bin633	NA	44	transposon protein, putative, unclassified		2000bp_downstream
LOC_Os11g11650	Chr11:6483036..6483239	bin641	NA	2609	expressed protein		2000bp_downstream
LOC_Os11g11660	Chr11:6483036..6483239	bin641	NA	392	expressed protein		2000bp_downstream
LOC_Os11g12180	Chr11:6788512..6788642	bin646	NA	1456	retrotransposon protein, putative, Ty3-gypsy subclass		2000bp_downstream
LOC_Os11g14130	Chr11:7873866..7874015	bin650	NA	1877	mTERF family protein, expressed		2000bp_downstream
LOC_Os11g15180	Chr11:8564665..8564793	bin656	NA	649	SAM dependent carboxyl methyltransferase, putative, expressed		2000bp_downstream
LOC_Os11g18970	Chr11:10814449..10814647	bin667	NA	818	expressed protein		2000bp_downstream
LOC_Os11g18970	Chr11:10814700..10814844	bin668	NA	1069	expressed protein		2000bp_downstream
LOC_Os11g19130	Chr11:10917271..10917448	bin670	NA	1395	expressed protein		2000bp_downstream
LOC_Os11g19570	Chr11:11282007..11282702	bin671	NA	2961	retrotransposon protein, putative, Ty3-gypsy subclass, expressed		2000bp_downstream
LOC_Os11g20179	Chr11:11668950..11669127	bin672	NA	244	expressed protein		2000bp_downstream
LOC_Os11g24140	Chr11:13727651..13727873	bin677	NA	2994	plastocyanin-like domain containing protein, putative, expressed		2000bp_downstream
LOC_Os11g24680	Chr11:14075826..14076073	bin681	NA	1179	hypothetical protein		2000bp_downstream
LOC_Os11g25880	Chr11:14754908..14755021	bin686	NA	1306	expressed protein		2000bp_downstream
LOC_Os11g25980	Chr11:14845294..14845541	bin687	NA	784	phospholipid-transporting ATPase 2, putative, expressed		2000bp_downstream
LOC_Os11g26160	Chr11:14980122..14980232	bin690	NA	216	RNA polymerase sigma factor, putative, expressed	OsSIG2A	2000bp_downstream
LOC_Os11g26795	Chr11:15350217..15350316	bin691	NA	2145	expressed protein		2000bp_downstream
LOC_Os11g27630	Chr11:15915107..15915279	bin698	NA	2725	expressed protein		2000bp_downstream
LOC_Os11g27640	Chr11:15915107..15915279	bin698	NA	45	expressed protein		2000bp_downstream
LOC_Os11g27799	Chr11:16007446..16007558	bin699	NA	103	expressed protein		2000bp_downstream
LOC_Os11g31790	Chr11:18658712..18658856	bin719	NA	626	hypothetical protein		2000bp_downstream
LOC_Os11g32350	Chr11:19111726..19111889	bin721	NA	1618	expressed protein		2000bp_downstream
LOC_Os11g33970	Chr11:19873263..19873424	bin730	NA	2364	plant protein of unknown function domain containing protein, expressed		2000bp_downstream
LOC_Os11g34000	Chr11:19873263..19873424	bin730	NA	847	hypothetical protein		2000bp_downstream
LOC_Os11g36510	Chr11:21548871..21548999	bin751	NA	1212	retrotransposon protein, putative, unclassified, expressed		2000bp_downstream
LOC_Os11g36820	Chr11:21733092..21733232	bin755	NA	2510	expressed protein		2000bp_downstream
LOC_Os11g36820	Chr11:21733518..21733664	bin756	NA	2936	expressed protein		2000bp_downstream
LOC_Os11g39990	Chr11:23849904..23850085	bin772	NA	1338	patatin, putative, expressed		2000bp_downstream
LOC_Os11g41940	Chr11:25228654..25228889	bin780	NA	1329	expressed protein		2000bp_downstream
LOC_Os11g42520	Chr11:25609516..25609813	bin785	NA	721	DEFL34 - Defensin and Defensin-like DEFL family, expressed		2000bp_downstream
LOC_Os11g44270	Chr11:26759843..26760083	bin789	NA	37	retrotransposon protein, putative, unclassified, expressed		2000bp_downstream
LOC_Os11g44650	Chr11:27001438..27001537	bin791	NA	414	expressed protein		2000bp_downstream
LOC_Os11g45050	Chr11:27267146..27267476	bin796	NA	2953	NBS-LRR disease resistance protein, putative, expressed		2000bp_downstream
LOC_Os11g45070	Chr11:27277637..27277960	bin797	NA	1296	hypothetical protein		2000bp_downstream
LOC_Os11g45180	Chr11:27347708..27348057	bin799	NA	2586	NBS-LRR disease resistance protein, putative, expressed		2000bp_downstream
LOC_Os11g45260	Chr11:27390416..27390557	bin801	NA	32	expressed protein		2000bp_downstream
LOC_Os11g47447	Chr11:28656524..28656761	bin820	NA	607	stripe rust resistance protein Yr10, putative, expressed		2000bp_downstream
LOC_Os11g47900	Chr11:28894178..28894389	bin823	NA	651	SCARECROW, putative, expressed		2000bp_downstream
LOC_Os11g47940	Chr11:28917112..28917279	bin824	NA	4	expressed protein		2000bp_downstream
LOC_Os11g48060	Chr11:28977092..28977191	bin825	NA	750	laccase-22 precursor, putative, expressed		2000bp_downstream
LOC_Os12g02290	Chr12:725511..725708	bin833	NA	1211	LTPL23 - Protease inhibitor/seed storage/LTP family protein precursor, expressed		2000bp_downstream
LOC_Os12g02300	Chr12:730600..730729	bin834	NA	1900	LTPL26 - Protease inhibitor/seed storage/LTP family protein precursor, expressed		2000bp_downstream
LOC_Os12g02320	Chr12:738564..738950	bin835	NA	671	LTPL12 - Protease inhibitor/seed storage/LTP family protein precursor, expressed		2000bp_downstream
LOC_Os12g02560	Chr12:886257..886474	bin837	NA	2287	hypothetical protein		2000bp_downstream
LOC_Os12g03480	Chr12:1375589..1375976	bin846	NA	16	alpha-N-arabinofuranosidase, putative, expressed		2000bp_downstream
LOC_Os12g03480	Chr12:1376275..1376469	bin847	NA	702	alpha-N-arabinofuranosidase, putative, expressed		2000bp_downstream
LOC_Os12g03750	Chr12:1526783..1526885	bin848	NA	236	Leucine Rich Repeat family protein, expressed		2000bp_downstream
LOC_Os12g04180	Chr12:1761776..1762373	bin852	NA	2076	RNA recognition motif containing protein, expressed		2000bp_downstream
LOC_Os12g06890	Chr12:3354448..3354565	bin861	NA	1412	OsNucAP3 - Putative Nucleoporin Autopeptidase homologue, expressed		2000bp_downstream
LOC_Os12g07120	Chr12:3497856..3497990	bin862	NA	420	GATA zinc finger domain containing protein, expressed		2000bp_downstream
LOC_Os12g07170	Chr12:3528178..3528398	bin863	NA	2755	transposon protein, putative, Pong sub-class, expressed		2000bp_downstream
LOC_Os12g08000	Chr12:4072686..4072851	bin866	NA	2864	5-nucleotidase domain-containing protein, putative, expressed		2000bp_downstream
LOC_Os12g09760	Chr12:5160922..5161059	bin874	NA	2754	retrotransposon protein, putative, unclassified, expressed		2000bp_downstream
LOC_Os12g11060	Chr12:5970786..5970904	bin878	NA	1118	hypothetical protein		2000bp_downstream
LOC_Os12g12180	Chr12:6688875..6689077	bin883	NA	1010	retrotransposon protein, putative, Ty1-copia subclass, expressed		2000bp_downstream
LOC_Os12g12900	Chr12:7138937..7139126	bin892	NA	11	hypothetical protein		2000bp_downstream
LOC_Os12g13300	Chr12:7429984..7430090	bin894	NA	2275	expressed protein		2000bp_downstream
LOC_Os12g13380	Chr12:7483064..7483196	bin896	NA	2754	adenylate kinase, putative, expressed	Adk-a|OsAK3	2000bp_downstream
LOC_Os12g14340	Chr12:8173574..8173749	bin901	NA	2861	hypothetical protein		2000bp_downstream
LOC_Os12g14580	Chr12:8332257..8332367	bin904	NA	2699	tetraspanin family protein, putative, expressed		2000bp_downstream
LOC_Os12g15510	Chr12:8858796..8859181	bin908	NA	1098	expressed protein		2000bp_downstream
LOC_Os12g17200	Chr12:9844992..9845116	bin912	NA	72	hypothetical protein		2000bp_downstream
LOC_Os12g24400	Chr12:13920861..13921048	bin932	NA	292	transposon protein, putative, unclassified, expressed		2000bp_downstream
LOC_Os12g24400	Chr12:13921103..13921397	bin933	NA	534	transposon protein, putative, unclassified, expressed		2000bp_downstream
LOC_Os12g27950	Chr12:16484110..16484212	bin949	NA	1087	expressed protein		2000bp_downstream
LOC_Os12g29540	Chr12:17610585..17610762	bin954	NA	570	expressed protein		2000bp_downstream
LOC_Os12g29874	Chr12:17867562..17867683	bin958	NA	1248	transposon protein, putative, CACTA, En/Spm sub-class, expressed		2000bp_downstream
LOC_Os12g31280	Chr12:18827417..18827521	bin964	NA	803	transposon protein, putative, CACTA, En/Spm sub-class		2000bp_downstream
LOC_Os12g33090	Chr12:20023863..20024045	bin975	NA	2562	zinc finger family protein, putative, expressed		2000bp_downstream
LOC_Os12g36860	Chr12:22597056..22597164	bin999	NA	57	pathogenesis-related protein 10, putative, expressed	OsPBZ19	2000bp_downstream
LOC_Os12g38330	Chr12:23525691..23525836	bin1005	NA	813	RALFL44 - Rapid ALkalinization Factor RALF family protein precursor, expressed		2000bp_downstream
LOC_Os12g39250	Chr12:24161682..24161852	bin1011	NA	326	expressed protein		2000bp_downstream
LOC_Os12g42600	Chr12:26462320..26462424	bin1034	NA	983	ubiquitin carboxyl-terminal hydrolase domain containing protein, expressed		2000bp_downstream
LOC_Os01g01660	Chr1:326717..327011	bin5	NA	118	isoflavone reductase, putative, expressed	OsIRL	2000bp_downstream
LOC_Os01g04600	Chr1:2062826..2062938	bin19	NA	675	expressed protein		2000bp_downstream
LOC_Os01g04990	Chr1:2349098..2349205	bin25	NA	715	mitochondrial carrier protein, putative, expressed		2000bp_downstream
LOC_Os01g05120	Chr1:2398404..2398518	bin27	NA	2428	ubiquitin fusion degradation protein, putative, expressed		2000bp_downstream
LOC_Os01g06540	Chr1:3082800..3082940	bin37	NA	456	PHD finger protein, putative, expressed		2000bp_downstream
LOC_Os01g06550	Chr1:3082800..3082940	bin37	NA	2467	NF-X1-type zinc finger protein, putative, expressed		2000bp_downstream
LOC_Os01g10090	Chr1:5260650..5260784	bin59	NA	406	pentatricopeptide, putative, expressed		2000bp_downstream
LOC_Os01g10100	Chr1:5260650..5260784	bin59	NA	2641	expressed protein		2000bp_downstream
LOC_Os01g10320	Chr1:5426103..5426263	bin61	NA	256	class III HD-Zip protein 8, putative, expressed	OSHB5	2000bp_downstream
LOC_Os01g11130	Chr1:5944969..5945109	bin64	NA	525	RNA recognition motif containing protein, putative, expressed		2000bp_downstream
LOC_Os01g11150	Chr1:5966479..5966599	bin65	NA	2221	gibberellin 2-beta-dioxygenase, putative, expressed		2000bp_downstream
LOC_Os01g14990	Chr1:8399111..8399843	bin84	NA	1469	GCRP6 - Glycine and cysteine rich family protein precursor, putative, expressed		2000bp_downstream
LOC_Os01g14990	Chr1:8400593..8400737	bin85	NA	575	GCRP6 - Glycine and cysteine rich family protein precursor, putative, expressed		2000bp_downstream
LOC_Os01g15250	Chr1:8533385..8533485	bin86	NA	2191	expressed protein		2000bp_downstream
LOC_Os01g19430	Chr1:10989735..10989962	bin107	NA	814	3-5 exonuclease domain-containing protein, putative, expressed		2000bp_downstream
LOC_Os01g19430	Chr1:10990537..10990752	bin108	NA	24	3-5 exonuclease domain-containing protein, putative, expressed		2000bp_downstream
LOC_Os01g21740	Chr1:12201652..12201843	bin112	NA	1560	expressed protein		2000bp_downstream
LOC_Os01g21740	Chr1:12201913..12202148	bin113	NA	1255	expressed protein		2000bp_downstream
LOC_Os01g22560	Chr1:12674014..12674238	bin115	NA	2849	glycerol-3-phosphate acyltransferase 1, putative, expressed		2000bp_downstream
LOC_Os01g23960	Chr1:13474529..13474628	bin123	NA	1188	retrotransposon protein, putative, Ty3-gypsy subclass, expressed		2000bp_downstream
LOC_Os01g32630	Chr1:17885750..17885893	bin142	NA	1612	retrotransposon protein, putative, unclassified, expressed		2000bp_downstream
LOC_Os01g32670	Chr1:17910727..17910954	bin144	NA	570	expressed protein		2000bp_downstream
LOC_Os01g32890	Chr1:18059923..18060070	bin145	NA	2377	expressed protein		2000bp_downstream
LOC_Os01g34090	Chr1:18774962..18775160	bin148	NA	2693	expressed protein		2000bp_downstream
LOC_Os01g38244	Chr1:21447009..21447186	bin168	NA	301	expressed protein		2000bp_downstream
LOC_Os01g38380	Chr1:21554074..21554265	bin169	NA	1300	plant protein of unknown function domain containing protein, expressed		2000bp_downstream
LOC_Os01g38390	Chr1:21554074..21554265	bin169	NA	2992	expressed protein		2000bp_downstream
LOC_Os01g39590	Chr1:22331317..22331740	bin176	NA	788	expressed protein		2000bp_downstream
LOC_Os01g40499	Chr1:22876992..22877207	bin181	NA	2698	S-locus lectin protein kinase family protein, putative, expressed	SDRLK-49	2000bp_downstream
LOC_Os01g41000	Chr1:23214216..23214315	bin184	NA	308	ZCW7, putative, expressed		2000bp_downstream
LOC_Os01g43090	Chr1:24578873..24579097	bin212	NA	525	oxidoreductase, aldo/keto reductase family protein, putative, expressed		2000bp_downstream
LOC_Os01g43710	Chr1:25044438..25044610	bin216	NA	567	cytochrome P450 72A1, putative, expressed		2000bp_downstream
LOC_Os01g43710	Chr1:25044711..25044925	bin217	NA	252	cytochrome P450 72A1, putative, expressed		2000bp_downstream
LOC_Os01g45780	Chr1:26002016..26002204	bin225	NA	1274	expressed protein		2000bp_downstream
LOC_Os01g47340	Chr1:27046415..27046622	bin230	NA	744	iron-sulfur cluster assembly enzyme ISCU, mitochondrial precursor, putative, expressed	OsIsu1	2000bp_downstream
LOC_Os01g48920	Chr1:28069767..28069899	bin236	NA	781	beclin-1, putative, expressed	OsATG6a	2000bp_downstream
LOC_Os01g53830	Chr1:30944012..30944133	bin253	NA	2216	transposon protein, putative, CACTA, En/Spm sub-class, expressed		2000bp_downstream
LOC_Os01g56820	Chr1:32812082..32812328	bin265	NA	2781	AGAP000951-PA, putative, expressed		2000bp_downstream
LOC_Os01g57650	Chr1:33329043..33329172	bin267	NA	249	ZOS1-12 - C2H2 zinc finger protein, expressed		2000bp_downstream
LOC_Os01g59819	Chr1:34588624..34588793	bin279	NA	35	Os1bglu2 - beta-glucosidase homologue, similar to G. max isohydroxyurate hydrolase, expressed		2000bp_downstream
LOC_Os01g61860	Chr1:35783677..35783776	bin283	NA	687	TBC domain containing protein, expressed		2000bp_downstream
LOC_Os01g61900	Chr1:35824782..35824900	bin284	NA	2235	CCT motif family protein, expressed	OsCCT01	2000bp_downstream
LOC_Os01g62230	Chr1:36010795..36011193	bin286	NA	2640	Core histone H2A/H2B/H3/H4 domain containing protein, putative, expressed		2000bp_downstream
LOC_Os01g63010	Chr1:36494678..36494792	bin288	NA	1278	universal stress protein domain containing protein, putative, expressed		2000bp_downstream
LOC_Os01g64790	Chr1:37589225..37589352	bin290	NA	101	AP2 domain containing protein, expressed	OsEREBP2|ERF99	2000bp_downstream
LOC_Os01g66580	Chr1:38658624..38658750	bin301	NA	485	RNA polymerase III RPC4 domain containing protein, expressed		2000bp_downstream
LOC_Os01g66620	Chr1:38693306..38693417	bin302	NA	2315	glucosyltransferase, putative, expressed		2000bp_downstream
LOC_Os01g68680	Chr1:39878272..39878394	bin308	NA	2614	tetratricopeptide repeat domain containing protein, expressed		2000bp_downstream
LOC_Os01g73370	Chr1:42524655..42524828	bin326	NA	2084	S-locus lectin protein kinase family protein, putative, expressed		2000bp_downstream
LOC_Os01g73710	Chr1:42703328..42703460	bin328	NA	823	RCLEA3 - Root cap and Late embryogenesis related family protein precursor, putative, expressed		2000bp_downstream
LOC_Os02g04580	Chr2:2046283..2046433	bin1056	NA	1482	retrotransposon protein, putative, unclassified		2000bp_downstream
LOC_Os02g04810	Chr2:2204781..2204898	bin1059	NA	2522	auxin response factor 5, putative, expressed		2000bp_downstream
LOC_Os02g09540	Chr2:4912115..4912219	bin1094	NA	585	expressed protein		2000bp_downstream
LOC_Os02g10960	Chr2:5822715..5822864	bin1107	NA	1665	expressed protein		2000bp_downstream
LOC_Os02g11010	Chr2:5851149..5851309	bin1109	NA	548	expressed protein		2000bp_downstream
LOC_Os02g12180	Chr2:6327344..6327531	bin1114	NA	493	hypothetical protein		2000bp_downstream
LOC_Os02g12180	Chr2:6327636..6327740	bin1115	NA	284	hypothetical protein		2000bp_downstream
LOC_Os02g14130	Chr2:7716502..7716654	bin1126	NA	2250	CGMC_GSK.4 - CGMC includes CDA, MAPK, GSK3, and CLKC kinases, expressed	OsGSK3	2000bp_downstream
LOC_Os02g14570	Chr2:8032513..8032622	bin1131	NA	1191	hydroquinone glucosyltransferase, putative, expressed		2000bp_downstream
LOC_Os02g15540	Chr2:8712533..8712657	bin1137	NA	1439	expressed protein		2000bp_downstream
LOC_Os02g16240	Chr2:9232161..9232270	bin1144	NA	1665	transposon protein, putative, unclassified, expressed		2000bp_downstream
LOC_Os02g19070	Chr2:11129482..11129609	bin1151	NA	657	expressed protein		2000bp_downstream
LOC_Os02g21120	Chr2:12542977..12543268	bin1160	NA	168	transposon protein, putative, unclassified		2000bp_downstream
LOC_Os02g25760	Chr2:15086124..15086248	bin1171	NA	1662	retrotransposon protein, putative, unclassified		2000bp_downstream
LOC_Os02g25910	Chr2:15201656..15201788	bin1172	NA	2321	histone H3, putative, expressed		2000bp_downstream
LOC_Os02g26520	Chr2:15570583..15570708	bin1175	NA	1103	expressed protein		2000bp_downstream
LOC_Os02g26600	Chr2:15613004..15613182	bin1176	NA	1747	ATP binding, related, putative, expressed		2000bp_downstream
LOC_Os02g28170	Chr2:16677356..16677459	bin1189	NA	686	transferase family protein, putative, expressed	OsMaT-2	2000bp_downstream
LOC_Os02g29310	Chr2:17414507..17414615	bin1195	NA	690	expressed protein		2000bp_downstream
LOC_Os02g30560	Chr2:18184589..18184826	bin1200	NA	1547	expressed protein		2000bp_downstream
LOC_Os02g30680	Chr2:18276442..18276569	bin1201	NA	2166	transposon protein, putative, unclassified, expressed		2000bp_downstream
LOC_Os02g30820	Chr2:18376719..18376930	bin1202	NA	589	expressed protein		2000bp_downstream
LOC_Os02g31150	Chr2:18646810..18646948	bin1206	NA	2350	zinc finger, C3HC4 type domain containing protein, expressed		2000bp_downstream
LOC_Os02g31160	Chr2:18657268..18657376	bin1207	NA	653	transcription factor, putative, expressed		2000bp_downstream
LOC_Os02g31867	Chr2:18823715..18823835	bin1211	NA	725	expressed protein		2000bp_downstream
LOC_Os02g33050	Chr2:19640767..19640909	bin1215	NA	2741	expressed protein		2000bp_downstream
LOC_Os02g35560	Chr2:21395264..21395456	bin1226	NA	830	OsFBX53 - F-box domain containing protein, expressed		2000bp_downstream
LOC_Os02g36690	Chr2:22142577..22142721	bin1234	NA	1537	expressed protein		2000bp_downstream
LOC_Os02g36960	Chr2:22325784..22325912	bin1235	NA	1383	choline transporter-related, putative, expressed		2000bp_downstream
LOC_Os02g40280	Chr2:24388246..24388376	bin1254	NA	2356	piwi domain containing protein, putative, expressed		2000bp_downstream
LOC_Os02g40664	Chr2:24643133..24643265	bin1256	NA	2234	zinc finger family protein, putative, expressed		2000bp_downstream
LOC_Os02g43030	Chr2:25909079..25909269	bin1260	NA	671	integral membrane protein, putative, expressed		2000bp_downstream
LOC_Os02g46450	Chr2:28292538..28292668	bin1273	NA	1328	helicase conserved C-terminal domain containing protein, expressed		2000bp_downstream
LOC_Os02g48020	Chr2:29393840..29393971	bin1278	NA	2160	expressed protein		2000bp_downstream
LOC_Os02g48184	Chr2:29499403..29499552	bin1280	NA	1601	expressed protein		2000bp_downstream
LOC_Os02g48360	Chr2:29602504..29602651	bin1283	NA	1799	pyrophosphate--fructose 6-phosphate 1-phosphotransferase subunit alpha, putative, expressed		2000bp_downstream
LOC_Os02g50890	Chr2:31105617..31105748	bin1297	NA	480	hypothetical protein		2000bp_downstream
LOC_Os02g53220	Chr2:32582101..32582224	bin1308	NA	464	hypothetical protein		2000bp_downstream
LOC_Os02g53220	Chr2:32582492..32582674	bin1309	NA	14	hypothetical protein		2000bp_downstream
LOC_Os02g56350	Chr2:34492259..34492441	bin1333	NA	120	OsWAK19 - OsWAK short gene, expressed		2000bp_downstream
LOC_Os02g56354	Chr2:34492259..34492441	bin1333	NA	120	transposon protein, putative, unclassified, expressed		2000bp_downstream
LOC_Os02g58740	Chr2:35887865..35887986	bin1348	NA	2354	expressed protein		2000bp_downstream
LOC_Os03g02460	Chr3:882918..883301	bin1355	NA	1259	retinol dehydrogenase, putative, expressed		2000bp_downstream
LOC_Os03g02460	Chr3:883399..883549	bin1356	NA	1011	retinol dehydrogenase, putative, expressed		2000bp_downstream
LOC_Os03g02910	Chr3:1167619..1167843	bin1360	NA	163	hypothetical protein		2000bp_downstream
LOC_Os03g03730	Chr3:1666266..1666415	bin1364	NA	1787	regulatory protein, putative, expressed		2000bp_downstream
LOC_Os03g05530	Chr3:2746720..2746850	bin1371	NA	1107	nodulin, putative, expressed		2000bp_downstream
LOC_Os03g07500	Chr3:3807305..3807546	bin1376	NA	2838	hypothetical protein		2000bp_downstream
LOC_Os03g11240	Chr3:5776749..5776892	bin1390	NA	2703	nucleotidyltransferase, putative, expressed		2000bp_downstream
LOC_Os03g12414	Chr3:6555809..6555939	bin1395	NA	449	cyclin, putative, expressed	SDS|OsSDS	2000bp_downstream
LOC_Os03g12680	Chr3:6761257..6761394	bin1396	NA	1589	protein kinase, putative, expressed		2000bp_downstream
LOC_Os03g13930	Chr3:7556527..7556649	bin1400	NA	2467	OsSub28 - Putative Subtilisin homologue, expressed		2000bp_downstream
LOC_Os03g17480	Chr3:9715715..9715846	bin1414	NA	1407	IN2-1 protein, putative, expressed		2000bp_downstream
LOC_Os03g18430	Chr3:10331959..10332058	bin1417	NA	1154	protein kinase, putative, expressed		2000bp_downstream
LOC_Os03g18800	Chr3:10534993..10535109	bin1421	NA	1570	retrotransposon protein, putative, Ty3-gypsy subclass		2000bp_downstream
LOC_Os03g21580	Chr3:12323686..12323911	bin1439	NA	469	expressed protein		2000bp_downstream
LOC_Os03g22950	Chr3:13255601..13255709	bin1449	NA	2524	acyl carrier protein, putative, expressed		2000bp_downstream
LOC_Os03g25510	Chr3:14574369..14574472	bin1464	NA	59	expressed protein		2000bp_downstream
LOC_Os03g25850	Chr3:14785996..14786102	bin1467	NA	2118	expressed protein		2000bp_downstream
LOC_Os03g26830	Chr3:15310119..15310301	bin1469	NA	1431	expressed protein		2000bp_downstream
LOC_Os03g30400	Chr3:17333999..17334144	bin1481	NA	1451	early light-induced protein, chloroplast precursor, putative, expressed		2000bp_downstream
LOC_Os03g30400	Chr3:17334250..17334440	bin1482	NA	1155	early light-induced protein, chloroplast precursor, putative, expressed		2000bp_downstream
LOC_Os03g31070	Chr3:17700675..17700828	bin1490	NA	1766	protein kinase, putative, expressed		2000bp_downstream
LOC_Os03g31270	Chr3:17809883..17810062	bin1492	NA	1532	hypothetical protein		2000bp_downstream
LOC_Os03g31270	Chr3:17810161..17810479	bin1493	NA	1115	hypothetical protein		2000bp_downstream
LOC_Os03g31270	Chr3:17810707..17810948	bin1494	NA	646	hypothetical protein		2000bp_downstream
LOC_Os03g31340	Chr3:17857550..17857707	bin1495	NA	1478	protein transport protein SEC61 subunit gamma, putative		2000bp_downstream
LOC_Os03g32440	Chr3:18546897..18547186	bin1497	NA	2243	retrotransposon protein, putative, unclassified, expressed		2000bp_downstream
LOC_Os03g36770	Chr3:20397200..20397329	bin1502	NA	2483	expressed protein		2000bp_downstream
LOC_Os03g41662	Chr3:23154191..23154525	bin1526	NA	1069	expressed protein		2000bp_downstream
LOC_Os03g41662	Chr3:23154664..23154912	bin1527	NA	682	expressed protein		2000bp_downstream
LOC_Os03g41675	Chr3:23154664..23154912	bin1527	NA	2959	expressed protein		2000bp_downstream
LOC_Os03g42860	Chr3:23898676..23898853	bin1532	NA	1296	pentatricopeptide, putative, expressed		2000bp_downstream
LOC_Os03g44040	Chr3:24751625..24751750	bin1537	NA	2415	expressed protein		2000bp_downstream
LOC_Os03g44510	Chr3:25051741..25051852	bin1540	NA	1719	transposon protein, putative, CACTA, En/Spm sub-class, expressed		2000bp_downstream
LOC_Os03g44920	Chr3:25353935..25354125	bin1542	NA	2558	OsFBX98 - F-box domain containing protein, expressed		2000bp_downstream
LOC_Os03g45170	Chr3:25503372..25503890	bin1544	NA	345	amino acid permease, putative, expressed		2000bp_downstream
LOC_Os03g47130	Chr3:26666346..26666495	bin1550	NA	2307	transposon protein, putative, unclassified, expressed		2000bp_downstream
LOC_Os03g47896	Chr3:27225385..27225493	bin1562	NA	756	ribosome inactivating protein, putative, expressed		2000bp_downstream
LOC_Os03g47902	Chr3:27225385..27225493	bin1562	NA	2788	expressed protein		2000bp_downstream
LOC_Os03g48730	Chr3:27772005..27772104	bin1568	NA	256	expressed protein		2000bp_downstream
LOC_Os03g50450	Chr3:28793735..28793836	bin1576	NA	1588	inactive receptor kinase At2g26730 precursor, putative, expressed		2000bp_downstream
LOC_Os03g50470	Chr3:28804197..28804352	bin1577	NA	493	expressed protein		2000bp_downstream
LOC_Os03g50490	Chr3:28821998..28822121	bin1578	NA	285	glutamine synthetase, catalytic domain containing protein, expressed	OsGS1;3|OsGLN1;3	2000bp_downstream
LOC_Os03g50810	Chr3:29012949..29013060	bin1580	NA	2919	receptor protein kinase TMK1 precursor, putative, expressed	OsTMK	2000bp_downstream
LOC_Os03g54070	Chr3:30996997..30997131	bin1593	NA	2021	expressed protein		2000bp_downstream
LOC_Os03g55730	Chr3:31724429..31724605	bin1598	NA	1367	SSA2 - 2S albumin seed storage family protein precursor, putative, expressed	CysR10|crP10	2000bp_downstream
LOC_Os03g55800	Chr3:31764126..31764273	bin1599	NA	715	cytochrome P450, putative, expressed	OsAOS1	2000bp_downstream
LOC_Os03g57349	Chr3:32712619..32712764	bin1605	NA	2555	expressed protein		2000bp_downstream
LOC_Os03g57910	Chr3:32984104..32984338	bin1607	NA	177	expressed protein		2000bp_downstream
LOC_Os03g57920	Chr3:32984104..32984338	bin1607	NA	2706	AN1-like zinc finger domain containing protein, expressed		2000bp_downstream
LOC_Os03g58364	Chr3:33249938..33250055	bin1611	NA	2366	hypothetical protein		2000bp_downstream
LOC_Os03g62850	Chr3:35548857..35549035	bin1628	NA	130	AMP-binding enzyme, putative, expressed		2000bp_downstream
LOC_Os03g64340	Chr3:36363167..36363532	bin1638	NA	2837	heavy metal-associated domain containing protein, expressed		2000bp_downstream
LOC_Os04g02070	Chr4:660131..660318	bin1642	NA	827	expressed protein		2000bp_downstream
LOC_Os04g02450	Chr4:885555..885764	bin1644	NA	2711	rust-resistance protein Lr21, putative, expressed		2000bp_downstream
LOC_Os04g02590	Chr4:970631..970825	bin1645	NA	702	expressed protein		2000bp_downstream
LOC_Os04g04254	Chr4:1985360..1985480	bin1649	NA	155	sterol 3-beta-glucosyltransferase, putative, expressed		2000bp_downstream
LOC_Os04g05280	Chr4:2629591..2629736	bin1653	NA	140	transposon protein, putative, unclassified, expressed		2000bp_downstream
LOC_Os04g05840	Chr4:2997925..2998123	bin1657	NA	934	retrotransposon protein, putative, unclassified, expressed		2000bp_downstream
LOC_Os04g06120	Chr4:3180048..3180612	bin1660	NA	1249	retrotransposon protein, putative, Ty3-gypsy subclass, expressed		2000bp_downstream
LOC_Os04g08768	Chr4:4774415..4774714	bin1676	NA	2696	retrotransposon protein, putative, unclassified, expressed		2000bp_downstream
LOC_Os04g11830	Chr4:6489487..6489637	bin1689	NA	1266	TCP family transcription factor, putative, expressed	PCF1	2000bp_downstream
LOC_Os04g14850	Chr4:8348802..8348943	bin1695	NA	2119	retrotransposon protein, putative, Ty3-gypsy subclass, expressed		2000bp_downstream
LOC_Os04g14900	Chr4:8382334..8382467	bin1696	NA	665	retrotransposon protein, putative, Ty3-gypsy subclass, expressed		2000bp_downstream
LOC_Os04g16480	Chr4:8957643..8957807	bin1697	NA	622	transposon protein, putative, unclassified		2000bp_downstream
LOC_Os04g23180	Chr4:13176019..13176162	bin1709	NA	579	cation efflux family protein, putative, expressed		2000bp_downstream
LOC_Os04g23940	Chr4:13689118..13689354	bin1713	NA	629	chalcone synthase, putative, expressed		2000bp_downstream
LOC_Os04g27730	Chr4:16386232..16386368	bin1726	NA	237	retrotransposon protein, putative, unclassified, expressed		2000bp_downstream
LOC_Os04g32610	Chr4:19640516..19640626	bin1767	NA	173	expressed protein		2000bp_downstream
LOC_Os04g32860	Chr4:19839976..19840111	bin1774	NA	1455	expressed protein		2000bp_downstream
LOC_Os04g35970	Chr4:21929403..21929537	bin1787	NA	566	OsFBL17 - F-box domain and LRR containing protein, expressed		2000bp_downstream
LOC_Os04g36010	Chr4:21954527..21954641	bin1788	NA	2352	expressed protein		2000bp_downstream
LOC_Os04g37650	Chr4:22384545..22384653	bin1789	NA	706	xyloglucan fucosyltransferase, putative, expressed		2000bp_downstream
LOC_Os04g38410	Chr4:22833285..22833452	bin1790	NA	2445	chlorophyll A-B binding protein, putative, expressed	CP24	2000bp_downstream
LOC_Os04g38550	Chr4:22907664..22907840	bin1792	NA	687	expressed protein		2000bp_downstream
LOC_Os04g38560	Chr4:22907664..22907840	bin1792	NA	2550	pectinesterase, putative, expressed		2000bp_downstream
LOC_Os04g42320	Chr4:25038141..25038266	bin1811	NA	656	AT hook motif family protein, expressed		2000bp_downstream
LOC_Os04g43270	Chr4:25598341..25598611	bin1816	NA	349	WAX2, putative, expressed		2000bp_downstream
LOC_Os04g43630	Chr4:25815113..25815242	bin1819	NA	1256	retrotransposon protein, putative, unclassified		2000bp_downstream
LOC_Os04g43630	Chr4:25816135..25816255	bin1820	NA	243	retrotransposon protein, putative, unclassified		2000bp_downstream
LOC_Os04g43720	Chr4:25871586..25871844	bin1821	NA	1193	retrotransposon protein, putative, unclassified, expressed		2000bp_downstream
LOC_Os04g43720	Chr4:25872145..25872275	bin1822	NA	762	retrotransposon protein, putative, unclassified, expressed		2000bp_downstream
LOC_Os04g43760	Chr4:25905549..25905659	bin1824	NA	1191	phenylalanine ammonia-lyase, putative, expressed		2000bp_downstream
LOC_Os04g46880	Chr4:27780574..27780713	bin1834	NA	2766	transporter, major facilitator family, putative, expressed		2000bp_downstream
LOC_Os04g47090	Chr4:27959501..27960000	bin1836	NA	1532	transposon protein, putative, unclassified, expressed		2000bp_downstream
LOC_Os04g47250	Chr4:28059599..28059831	bin1837	NA	1480	cytochrome P450, putative, expressed		2000bp_downstream
LOC_Os04g48580	Chr4:28949417..28949600	bin1845	NA	754	retrotransposon protein, putative, unclassified, expressed		2000bp_downstream
LOC_Os04g48820	Chr4:29114371..29114633	bin1846	NA	320	deoxyribonuclease tatD, putative, expressed		2000bp_downstream
LOC_Os04g49000	Chr4:29212602..29212809	bin1847	NA	383	zinc finger, C3HC4 type domain containing protein, expressed		2000bp_downstream
LOC_Os04g52614	Chr4:31298697..31298827	bin1863	NA	872	SHR5-receptor-like kinase, putative, expressed		2000bp_downstream
LOC_Os04g52790	Chr4:31429810..31429909	bin1864	NA	2526	expressed protein		2000bp_downstream
LOC_Os04g53330	Chr4:31761866..31761970	bin1869	NA	2157	RNA recognition motif containing protein, putative, expressed		2000bp_downstream
LOC_Os04g53550	Chr4:31923687..31923801	bin1870	NA	1855	ABC transporter, ATP-binding protein, putative, expressed		2000bp_downstream
LOC_Os04g53580	Chr4:31934771..31934870	bin1871	NA	2336	P21-Rho-binding domain containing protein, putative, expressed		2000bp_downstream
LOC_Os04g54430	Chr4:32383254..32383406	bin1875	NA	493	immediate-early protein RSP40, putative, expressed		2000bp_downstream
LOC_Os04g55430	Chr4:32967673..32967867	bin1878	NA	488	transposon protein, putative, unclassified		2000bp_downstream
LOC_Os04g56080	Chr4:33398676..33398823	bin1881	NA	742	S-locus-like receptor protein kinase, putative, expressed	SDRLK-55	2000bp_downstream
LOC_Os04g57130	Chr4:34037078..34037221	bin1886	NA	1135	dirigent-like protein pDIR17, putative, expressed		2000bp_downstream
LOC_Os04g57140	Chr4:34037078..34037221	bin1886	NA	2749	kinesin motor domain containing protein, putative, expressed		2000bp_downstream
LOC_Os04g57280	Chr4:34106158..34106322	bin1888	NA	318	expressed protein		2000bp_downstream
LOC_Os04g59040	Chr4:35119995..35120094	bin1893	NA	592	soluble inorganic pyrophosphatase, putative, expressed		2000bp_downstream
LOC_Os05g03410	Chr5:1415588..1415815	bin1905	NA	1659	expressed protein		2000bp_downstream
LOC_Os05g05260	Chr5:2584164..2584284	bin1916	NA	515	helicase, putative, expressed		2000bp_downstream
LOC_Os05g07440	Chr5:3966167..3966328	bin1926	NA	912	expressed protein		2000bp_downstream
LOC_Os05g07680	Chr5:4127991..4128426	bin1927	NA	755	KIP1, putative, expressed		2000bp_downstream
LOC_Os05g07850	Chr5:4229511..4229616	bin1929	NA	532	receptor-like kinase, putative, expressed		2000bp_downstream
LOC_Os05g09050	Chr5:5024448..5024562	bin1936	NA	530	MLO domain containing protein, putative, expressed	OsMLO12	2000bp_downstream
LOC_Os05g09704	Chr5:5472447..5472585	bin1942	NA	105	HAD superfamily phosphatase, putative, expressed		2000bp_downstream
LOC_Os05g10670	Chr5:5843539..5843657	bin1945	NA	2389	zinc finger CCCH type family protein, putative, expressed	OsTZF1	2000bp_downstream
LOC_Os05g10750	Chr5:5921015..5921336	bin1947	NA	2914	expressed protein		2000bp_downstream
LOC_Os05g10750	Chr5:5921417..5921552	bin1948	NA	2698	expressed protein		2000bp_downstream
LOC_Os05g10754	Chr5:5926824..5927424	bin1949	NA	91	expressed protein		2000bp_downstream
LOC_Os05g10840	Chr5:5995117..5995250	bin1950	NA	1389	calmodulin-binding protein, putative, expressed		2000bp_downstream
LOC_Os05g11750	Chr5:6664230..6664438	bin1961	NA	2061	protein kinase, putative, expressed		2000bp_downstream
LOC_Os05g11760	Chr5:6672527..6672677	bin1962	NA	2533	hypothetical protein		2000bp_downstream
LOC_Os05g11760	Chr5:6672961..6673077	bin1963	NA	2133	hypothetical protein		2000bp_downstream
LOC_Os05g12210	Chr5:6990717..6990959	bin1971	NA	378	chalcone synthase, putative, expressed		2000bp_downstream
LOC_Os05g16240	Chr5:9183022..9183121	bin1986	NA	836	expressed protein		2000bp_downstream
LOC_Os05g22540	Chr5:12798185..12798378	bin1992	NA	1029	retrotransposon protein, putative, Ty3-gypsy subclass		2000bp_downstream
LOC_Os05g23670	Chr5:13573296..13573404	bin1998	NA	454	transcription factor jumonji, putative, expressed	JMJ704	2000bp_downstream
LOC_Os05g25060	Chr5:14498236..14498411	bin2009	NA	332	PPR repeat domain containing protein, putative, expressed		2000bp_downstream
LOC_Os05g25784	Chr5:15003376..15003548	bin2012	NA	2463	expressed protein		2000bp_downstream
LOC_Os05g29960	Chr5:17328737..17328905	bin2026	NA	2841	expressed protein		2000bp_downstream
LOC_Os05g30570	Chr5:17711561..17711834	bin2031	NA	2314	heavy metal-associated domain containing protein, expressed		2000bp_downstream
LOC_Os05g31540	Chr5:18349902..18350031	bin2036	NA	1179	retrotransposon protein, putative, unclassified, expressed		2000bp_downstream
LOC_Os05g31910	Chr5:18573913..18574247	bin2039	NA	1420	white-brown complex homolog protein 16, putative, expressed		2000bp_downstream
LOC_Os05g32440	Chr5:18939062..18939243	bin2043	NA	2215	expressed protein		2000bp_downstream
LOC_Os05g35250	Chr5:20937680..20937795	bin2055	NA	837	expressed protein		2000bp_downstream
LOC_Os05g35290	Chr5:20952075..20952223	bin2056	NA	1188	phenylalanine ammonia-lyase, putative, expressed		2000bp_downstream
LOC_Os05g35430	Chr5:21046171..21046298	bin2057	NA	2058	expressed protein		2000bp_downstream
LOC_Os05g35880	Chr5:21280115..21280257	bin2060	NA	839	transposon protein, putative, CACTA, En/Spm sub-class, expressed		2000bp_downstream
LOC_Os05g39040	Chr5:22893462..22893607	bin2069	NA	2606	retrotransposon protein, putative, unclassified, expressed		2000bp_downstream
LOC_Os05g39860	Chr5:23425770..23425916	bin2075	NA	730	expressed protein		2000bp_downstream
LOC_Os05g39860	Chr5:23426213..23426330	bin2076	NA	316	expressed protein		2000bp_downstream
LOC_Os05g41090	Chr5:24070700..24070846	bin2079	NA	330	CAMK_CAMK_like_CG18020d.1 - CAMK includes calcium/calmodulin depedent protein kinases, expressed	OsCCaMK|OsDMI3	2000bp_downstream
LOC_Os05g42400	Chr5:24834546..24834787	bin2082	NA	641	hypothetical protein		2000bp_downstream
LOC_Os05g44570	Chr5:25926866..25927010	bin2090	NA	975	histidine-containing phosphotransfer protein, putative, expressed		2000bp_downstream
LOC_Os05g45860	Chr5:26567738..26567844	bin2095	NA	2582	glucan endo-1,3-beta-glucosidase precursor, putative, expressed		2000bp_downstream
LOC_Os05g47442	Chr5:27176011..27176113	bin2099	NA	1782	expressed protein		2000bp_downstream
LOC_Os05g48390	Chr5:27739566..27739699	bin2104	NA	307	ubiquitin conjugating enzyme protein, putative, expressed	LTN1|OsPHO2|OsRLS1	2000bp_downstream
LOC_Os05g50110	Chr5:28713843..28714042	bin2112	NA	2447	oleosin, putative, expressed		2000bp_downstream
LOC_Os05g51420	Chr5:29485641..29485782	bin2119	NA	946	hypersensitive-induced response protein, putative, expressed	OsHIR3	2000bp_downstream
LOC_Os05g51830	Chr5:29751493..29751617	bin2123	NA	1745	ZOS5-12 - C2H2 zinc finger protein, expressed	OsHDT1|HDT701	2000bp_downstream
LOC_Os06g01460	Chr6:276511..276635	bin2124	NA	73	expressed protein		2000bp_downstream
LOC_Os06g02760	Chr6:1002838..1003031	bin2128	NA	513	expressed protein		2000bp_downstream
LOC_Os06g04020	Chr6:1641340..1641452	bin2130	NA	763	histone H1, putative, expressed		2000bp_downstream
LOC_Os06g04420	Chr6:1892789..1892899	bin2134	NA	1031	lipoxygenase 4, putative		2000bp_downstream
LOC_Os06g04420	Chr6:1893082..1893416	bin2135	NA	514	lipoxygenase 4, putative		2000bp_downstream
LOC_Os06g04770	Chr6:2075078..2075254	bin2139	NA	2311	transposon protein, putative, unclassified, expressed		2000bp_downstream
LOC_Os06g09250	Chr6:4646728..4646878	bin2159	NA	2704	expressed protein		2000bp_downstream
LOC_Os06g09990	Chr6:5096844..5097014	bin2163	NA	22	expressed protein		2000bp_downstream
LOC_Os06g10930	Chr6:5711055..5711203	bin2167	NA	952	xyloglucan fucosyltransferase, putative, expressed		2000bp_downstream
LOC_Os06g11860	Chr6:6301473..6301981	bin2170	NA	2608	ethylene-responsive transcription factor, putative, expressed		2000bp_downstream
LOC_Os06g13250	Chr6:7292157..7292322	bin2177	NA	690	hypothetical protein		2000bp_downstream
LOC_Os06g14390	Chr6:8029812..8029911	bin2183	NA	1809	1-aminocyclopropane-1-carboxylate oxidase homolog 4, putative, expressed		2000bp_downstream
LOC_Os06g14780	Chr6:8371643..8371864	bin2187	NA	2684	expressed protein		2000bp_downstream
LOC_Os06g17470	Chr6:10132616..10132751	bin2201	NA	2418	expressed protein		2000bp_downstream
LOC_Os06g17980	Chr6:10452701..10452815	bin2204	NA	1939	hypothetical protein		2000bp_downstream
LOC_Os06g20890	Chr6:12073973..12074101	bin2210	NA	289	retrotransposon protein, putative, unclassified, expressed		2000bp_downstream
LOC_Os06g20900	Chr6:12073973..12074101	bin2210	NA	2213	expressed protein		2000bp_downstream
LOC_Os06g27840	Chr6:15766347..15766450	bin2219	NA	2892	retrotransposon protein, putative, LINE subclass, expressed		2000bp_downstream
LOC_Os06g29670	Chr6:17018661..17018942	bin2228	NA	1769	expressed protein		2000bp_downstream
LOC_Os06g30440	Chr6:17586387..17586523	bin2233	NA	377	OsGH3.7 - Probable indole-3-acetic acid-amido synthetase, expressed		2000bp_downstream
LOC_Os06g30460	Chr6:17596624..17596762	bin2235	NA	1025	2-oxo acid dehydrogenases acyltransferase domain containing protein, expressed		2000bp_downstream
LOC_Os06g30850	Chr6:17908579..17908765	bin2238	NA	962	expressed protein		2000bp_downstream
LOC_Os06g31210	Chr6:18143517..18143621	bin2240	NA	1878	methionyl-tRNA synthetase, putative, expressed	MetRS|MRS	2000bp_downstream
LOC_Os06g31300	Chr6:18217251..18217350	bin2241	NA	228	PPR repeat domain containing protein, putative, expressed		2000bp_downstream
LOC_Os06g35090	Chr6:20421482..20421588	bin2255	NA	1232	expressed protein		2000bp_downstream
LOC_Os06g35574	Chr6:20758717..20758839	bin2257	NA	1867	mki67 protein, putative, expressed		2000bp_downstream
LOC_Os06g36820	Chr6:21691604..21691772	bin2263	NA	729	cysteine synthase, putative, expressed		2000bp_downstream
LOC_Os06g37310	Chr6:22029621..22029839	bin2266	NA	1730	retrotransposon protein, putative, unclassified, expressed		2000bp_downstream
LOC_Os06g41320	Chr6:24732116..24732215	bin2282	NA	1704	transposon protein, putative, unclassified, expressed		2000bp_downstream
LOC_Os06g41800	Chr6:25064782..25065033	bin2284	NA	1358	dihydroflavonol-4-reductase, putative, expressed		2000bp_downstream
LOC_Os06g42210	Chr6:25344278..25344377	bin2286	NA	1057	expressed protein		2000bp_downstream
LOC_Os06g42220	Chr6:25344278..25344377	bin2286	NA	2797	TOO MANY MOUTHS precursor, putative, expressed		2000bp_downstream
LOC_Os06g42470	Chr6:25524004..25524176	bin2288	NA	362	expressed protein		2000bp_downstream
LOC_Os06g43090	Chr6:25898018..25898137	bin2296	NA	1306	MYB transcription factor TaMYB1, putative, expressed	OsMYB102	2000bp_downstream
LOC_Os06g43750	Chr6:26324799..26324928	bin2301	NA	1240	expressed protein		2000bp_downstream
LOC_Os06g44160	Chr6:26644740..26644985	bin2305	NA	1340	heat shock protein DnaJ, putative, expressed		2000bp_downstream
LOC_Os06g45480	Chr6:27493533..27493683	bin2313	NA	1612	hydrolase, putative, expressed		2000bp_downstream
LOC_Os06g47800	Chr6:28925017..28925757	bin2326	NA	439	disease resistance protein RGA3, putative, expressed		2000bp_downstream
LOC_Os06g49990	Chr6:30273202..30273380	bin2332	NA	1094	UPF0183 protein, putative, expressed		2000bp_downstream
LOC_Os06g50200	Chr6:30396914..30397098	bin2335	NA	170	retrotransposon protein, putative, unclassified, expressed		2000bp_downstream
LOC_Os07g01240	Chr7:132329..132503	bin2346	NA	1660	expressed protein	SRL1|CLD1	2000bp_downstream
LOC_Os07g02600	Chr7:931500..931668	bin2352	NA	659	retrotransposon protein, putative, Ty1-copia subclass, expressed		2000bp_downstream
LOC_Os07g02880	Chr7:1080453..1080566	bin2356	NA	389	DUF538 domain containing protein, putative, expressed		2000bp_downstream
LOC_Os07g02890	Chr7:1080453..1080566	bin2356	NA	2240	OsFBX209 - F-box domain containing protein, expressed		2000bp_downstream
LOC_Os07g03200	Chr7:1254334..1254528	bin2362	NA	780	phytosulfokines precursor, putative, expressed		2000bp_downstream
LOC_Os07g10470	Chr7:5629472..5629605	bin2393	NA	1389	transposon protein, putative, unclassified, expressed		2000bp_downstream
LOC_Os07g12110	Chr7:6760593..6760759	bin2394	NA	2722	eukaryotic translation initiation factor 3 subunit E, putative, expressed	OseIF3e|EIF3E	2000bp_downstream
LOC_Os07g12540	Chr7:7159312..7159495	bin2397	NA	1429	expressed protein		2000bp_downstream
LOC_Os07g12710	Chr7:7257121..7257241	bin2400	NA	1374	GIY-YIG catalytic domain containing protein, putative, expressed		2000bp_downstream
LOC_Os07g15340	Chr7:8840768..8841016	bin2410	NA	411	hAT dimerisation domain-containing protein, putative, expressed		2000bp_downstream
LOC_Os07g16590	Chr7:9727360..9727705	bin2415	NA	2385	retrotransposon protein, putative, Ty3-gypsy subclass, expressed		2000bp_downstream
LOC_Os07g17470	Chr7:10310960..10311103	bin2419	NA	1071	hypothetical protein		2000bp_downstream
LOC_Os07g25810	Chr7:14823115..14823233	bin2435	NA	820	retrotransposon protein, putative, unclassified, expressed		2000bp_downstream
LOC_Os07g27310	Chr7:15874542..15874643	bin2441	NA	1193	CRAL/TRIO domain containing protein, expressed		2000bp_downstream
LOC_Os07g27310	Chr7:15875350..15875450	bin2442	NA	386	CRAL/TRIO domain containing protein, expressed		2000bp_downstream
LOC_Os07g27470	Chr7:16003500..16003633	bin2446	NA	958	transposon protein, putative, CACTA, En/Spm sub-class, expressed		2000bp_downstream
LOC_Os07g31884	Chr7:18955536..18955643	bin2460	NA	680	MATE efflux family protein, putative, expressed		2000bp_downstream
LOC_Os07g31900	Chr7:18964427..18964559	bin2461	NA	1417	transposon protein, putative, CACTA, En/Spm sub-class, expressed		2000bp_downstream
LOC_Os07g35700	Chr7:21381748..21381931	bin2487	NA	2817	TKL_IRAK_DUF26-lc.4 - DUF26 kinases have homology to DUF26 containing loci, expressed	CRK10	2000bp_downstream
LOC_Os07g37440	Chr7:22418811..22418928	bin2500	NA	81	expressed protein		2000bp_downstream
LOC_Os07g37560	Chr7:22485667..22485857	bin2505	NA	2970	myosin-Vb, putative, expressed		2000bp_downstream
LOC_Os07g39250	Chr7:23495466..23495669	bin2513	NA	1411	expressed protein		2000bp_downstream
LOC_Os07g40340	Chr7:24192739..24192931	bin2519	NA	1693	expressed protein		2000bp_downstream
LOC_Os07g40630	Chr7:24347691..24347823	bin2520	NA	75	BRASSINOSTEROID INSENSITIVE 1 precursor, putative, expressed		2000bp_downstream
LOC_Os07g43150	Chr7:25849123..25849280	bin2533	NA	1581	hypothetical protein		2000bp_downstream
LOC_Os07g44260	Chr7:26449198..26449364	bin2545	NA	643	dirigent, putative, expressed		2000bp_downstream
LOC_Os07g48180	Chr7:28776804..28776985	bin2573	NA	2901	bZIP transcription factor domain containing protein, expressed		2000bp_downstream
LOC_Os08g01270	Chr8:169425..169677	bin2580	NA	2378	protein kinase family protein, putative, expressed		2000bp_downstream
LOC_Os08g01410	Chr8:266840..267116	bin2581	NA	1601	phosphate/phosphoenolpyruvate translocator-related protein, putative, expressed	OsUGT2	2000bp_downstream
LOC_Os08g01500	Chr8:304820..304952	bin2582	NA	2217	retrotransposon protein, putative, unclassified		2000bp_downstream
LOC_Os08g04900	Chr8:2496851..2496950	bin2602	NA	28	hypothetical protein		2000bp_downstream
LOC_Os08g05610	Chr8:2999451..2999791	bin2606	NA	640	cytochrome P450, putative, expressed		2000bp_downstream
LOC_Os08g08160	Chr8:4643333..4643456	bin2620	NA	1305	expressed protein		2000bp_downstream
LOC_Os08g09890	Chr8:5704199..5704816	bin2626	NA	1602	expressed protein		2000bp_downstream
LOC_Os08g10010	Chr8:5786326..5786450	bin2629	NA	1033	acyl-desaturase, chloroplast precursor, putative, expressed		2000bp_downstream
LOC_Os08g11860	Chr8:6955635..6956171	bin2637	NA	862	retrotransposon protein, putative, unclassified, expressed		2000bp_downstream
LOC_Os08g11870	Chr8:6959927..6960496	bin2638	NA	743	retrotransposon protein, putative, Ty3-gypsy subclass, expressed		2000bp_downstream
LOC_Os08g12260	Chr8:7209077..7209214	bin2639	NA	2127	transposon protein, putative, CACTA, En/Spm sub-class, expressed		2000bp_downstream
LOC_Os08g13250	Chr8:7876648..7876771	bin2644	NA	2459	speckle-type POZ protein, putative, expressed		2000bp_downstream
LOC_Os08g14010	Chr8:8400977..8401123	bin2647	NA	1751	retrotransposon protein, putative, unclassified, expressed		2000bp_downstream
LOC_Os08g14920	Chr8:8990124..8990454	bin2649	NA	356	expressed protein		2000bp_downstream
LOC_Os08g15530	Chr8:9444086..9444279	bin2652	NA	822	expressed protein		2000bp_downstream
LOC_Os08g15630	Chr8:9492060..9492199	bin2653	NA	1043	expressed protein		2000bp_downstream
LOC_Os08g16690	Chr8:10206746..10206913	bin2659	NA	612	expressed protein		2000bp_downstream
LOC_Os08g24820	Chr8:15016436..15016535	bin2678	NA	399	expressed protein		2000bp_downstream
LOC_Os08g25670	Chr8:15618917..15619056	bin2682	NA	948	expressed protein		2000bp_downstream
LOC_Os08g30280	Chr8:18625991..18626090	bin2697	NA	2214	retrotransposon protein, putative, unclassified, expressed		2000bp_downstream
LOC_Os08g30690	Chr8:18930700..18930886	bin2705	NA	971	expressed protein		2000bp_downstream
LOC_Os08g30719	Chr8:18947353..18947476	bin2706	NA	2889	expressed protein		2000bp_downstream
LOC_Os08g31060	Chr8:19172305..19172424	bin2710	NA	1101	phospholipase D alpha 1, putative, expressed		2000bp_downstream
LOC_Os08g32090	Chr8:19896190..19896366	bin2718	NA	2204	DEAD-box ATP-dependent RNA helicase, putative, expressed		2000bp_downstream
LOC_Os08g34640	Chr8:21753426..21753727	bin2733	NA	2800	receptor-like protein kinase precursor, putative, expressed		2000bp_downstream
LOC_Os08g36630	Chr8:23115219..23115479	bin2737	NA	1550	bifunctional monodehydroascorbate reductase and carbonic anhydrasenectarin-3 precursor, putative, expressed		2000bp_downstream
LOC_Os08g37180	Chr8:23490016..23490140	bin2739	NA	1754	patatin, putative, expressed		2000bp_downstream
LOC_Os08g39660	Chr8:25109440..25109591	bin2749	NA	65	cytochrome P450, putative, expressed		2000bp_downstream
LOC_Os08g41740	Chr8:26341904..26342038	bin2760	NA	2833	cystathionin beta synthase protein, putative, expressed		2000bp_downstream
LOC_Os08g43670	Chr8:27601529..27601658	bin2777	NA	638	RING-H2 finger protein ATL2B, putative, expressed		2000bp_downstream
LOC_Os08g44320	Chr8:27886016..27886128	bin2779	NA	2768	low molecular weight protein-tyrosine-phosphatase slr0328, putative, expressed		2000bp_downstream
LOC_Os09g01960	Chr9:655865..656003	bin2786	NA	423	MYB family transcription factor, putative, expressed		2000bp_downstream
LOC_Os09g03810	Chr9:1929775..1929874	bin2788	NA	2360	expressed protein		2000bp_downstream
LOC_Os09g07160	Chr9:3499513..3499649	bin2793	NA	886	expressed protein		2000bp_downstream
LOC_Os09g07970	Chr9:4094733..4094850	bin2799	NA	703	transposon protein, putative, CACTA, En/Spm sub-class, expressed		2000bp_downstream
LOC_Os09g08390	Chr9:4346634..4346809	bin2800	NA	2756	CRAL/TRIO domain containing protein, expressed		2000bp_downstream
LOC_Os09g10180	Chr9:5538883..5539055	bin2809	NA	365	expressed protein		2000bp_downstream
LOC_Os09g12860	Chr9:7398175..7398374	bin2821	NA	739	expressed protein		2000bp_downstream
LOC_Os09g15330	Chr9:9365976..9366075	bin2831	NA	249	transporter family protein, putative, expressed		2000bp_downstream
LOC_Os09g17820	Chr9:10897768..10897960	bin2841	NA	2707	hypothetical protein		2000bp_downstream
LOC_Os09g18260	Chr9:11205182..11205353	bin2845	NA	2648	senescence-induced receptor-like serine/threonine-protein kinase precursor, putative, expressed		2000bp_downstream
LOC_Os09g20140	Chr9:12064655..12064885	bin2853	NA	408	expressed protein		2000bp_downstream
LOC_Os09g23580	Chr9:14010597..14010730	bin2872	NA	2655	retrotransposon protein, putative, unclassified, expressed		2000bp_downstream
LOC_Os09g23670	Chr9:14066954..14067102	bin2874	NA	1510	transposon protein, putative, unclassified, expressed		2000bp_downstream
LOC_Os09g26300	Chr9:15890882..15891006	bin2893	NA	724	hypro1, putative, expressed		2000bp_downstream
LOC_Os09g26540	Chr9:16036839..16037044	bin2895	NA	1799	expressed protein		2000bp_downstream
LOC_Os09g28750	Chr9:17470446..17470599	bin2909	NA	423	gibberellin receptor GID1L2, putative, expressed		2000bp_downstream
LOC_Os09g28830	Chr9:17506072..17506340	bin2910	NA	43	OsSCP42 - Putative Serine Carboxypeptidase homologue, expressed		2000bp_downstream
LOC_Os09g29680	Chr9:18053877..18054018	bin2914	NA	578	expressed protein		2000bp_downstream
LOC_Os09g32320	Chr9:19290384..19290483	bin2923	NA	2248	growth regulator related protein, putative, expressed		2000bp_downstream
LOC_Os09g33580	Chr9:19811949..19812173	bin2925	NA	506	BEE 1, putative, expressed	OsBC1	2000bp_downstream
LOC_Os09g33690	Chr9:19899770..19899916	bin2926	NA	589	Os9bglu32 - beta-glucosidase homologue, similar to G. max hydroxyisourate hydrolase, expressed		2000bp_downstream
LOC_Os09g33700	Chr9:19906528..19906653	bin2927	NA	1149	expressed protein		2000bp_downstream
LOC_Os09g33710	Chr9:19906528..19906653	bin2927	NA	1990	Os9bglu33 - beta-glucosidase homologue, similar to G. max hydroxyisourate hydrolase, expressed	Os9BGlu33	2000bp_downstream
LOC_Os09g34070	Chr9:20107211..20107429	bin2930	NA	2340	RNA recognition motif containing protein, expressed	OsRRMh	2000bp_downstream
LOC_Os09g34950	Chr9:20363462..20363568	bin2934	NA	382	TCP family transcription factor, putative, expressed		2000bp_downstream
LOC_Os09g35790	Chr9:20589795..20589906	bin2935	NA	1325	HSF-type DNA-binding domain containing protein, expressed		2000bp_downstream
LOC_Os09g35920	Chr9:20670746..20670845	bin2937	NA	2987	mediator of RNA polymerase II transcription subunit 10, putative, expressed		2000bp_downstream
LOC_Os10g01134	Chr10:109597..109758	bin330	NA	381	OsSCP46 - Putative Serine Carboxypeptidase homologue, expressed	OsSCP46	2000bp_downstream
LOC_Os10g01610	Chr10:406451..406584	bin331	NA	157	expressed protein		2000bp_downstream
LOC_Os10g02450	Chr10:895549..895669	bin334	NA	98	retrotransposon, putative, centromere-specific		2000bp_downstream
LOC_Os10g02840	Chr10:1139645..1139777	bin336	NA	133	O-methyltransferase, putative, expressed		2000bp_downstream
LOC_Os10g04090	Chr10:1888798..1888940	bin345	NA	1113	disease resistance RPP13-like protein 1, putative, expressed		2000bp_downstream
LOC_Os10g04270	Chr10:1998376..1998645	bin349	NA	420	jacalin-like lectin domain containing protein, expressed		2000bp_downstream
LOC_Os10g05740	Chr10:2892529..2892628	bin353	NA	1771	expressed protein		2000bp_downstream
LOC_Os10g07546	Chr10:4046769..4046982	bin359	NA	166	expressed protein		2000bp_downstream
LOC_Os10g08011	Chr10:4320263..4320451	bin361	NA	2464	expressed protein		2000bp_downstream
LOC_Os10g08440	Chr10:4583812..4583936	bin363	NA	113	expressed protein		2000bp_downstream
LOC_Os10g09260	Chr10:5005356..5005497	bin366	NA	78	retrotransposon, putative, centromere-specific, expressed		2000bp_downstream
LOC_Os10g09340	Chr10:5042146..5042665	bin368	NA	1950	expressed protein		2000bp_downstream
LOC_Os10g09820	Chr10:5314108..5314207	bin371	NA	788	no apical meristem protein, putative, expressed		2000bp_downstream
LOC_Os10g11560	Chr10:6395046..6395145	bin380	NA	2201	retrotransposon protein, putative, unclassified		2000bp_downstream
LOC_Os10g11830	Chr10:6556367..6556474	bin381	NA	1095	expressed protein		2000bp_downstream
LOC_Os10g12790	Chr10:7140941..7141268	bin386	NA	1082	ligA, putative, expressed		2000bp_downstream
LOC_Os10g14020	Chr10:7620915..7621305	bin392	NA	2628	TPD1, putative, expressed	OsTDL1B	2000bp_downstream
LOC_Os10g14020	Chr10:7621362..7621463	bin393	NA	2470	TPD1, putative, expressed	OsTDL1B	2000bp_downstream
LOC_Os10g14170	Chr10:7684903..7685082	bin394	NA	92	expressed protein		2000bp_downstream
LOC_Os10g17950	Chr10:9087387..9087486	bin405	NA	852	TKL_IRAK_DUF26-lc.5 - DUF26 kinases have homology to DUF26 containing loci, expressed		2000bp_downstream
LOC_Os10g19000	Chr10:9673076..9673259	bin410	NA	1803	transposon protein, putative, CACTA, En/Spm sub-class, expressed		2000bp_downstream
LOC_Os10g19310	Chr10:9834858..9835519	bin413	NA	2480	transposon protein, putative, CACTA, En/Spm sub-class		2000bp_downstream
LOC_Os10g19310	Chr10:9835574..9835771	bin414	NA	2228	transposon protein, putative, CACTA, En/Spm sub-class		2000bp_downstream
LOC_Os10g21830	Chr10:11220977..11221128	bin439	NA	141	retrotransposon protein, putative, unclassified, expressed		2000bp_downstream
LOC_Os10g21840	Chr10:11220977..11221128	bin439	NA	2015	retrotransposon protein, putative, unclassified, expressed		2000bp_downstream
LOC_Os10g23120	Chr10:12066907..12067104	bin455	NA	507	pyridoxamine 5'-phosphate oxidase family protein, putative, expressed		2000bp_downstream
LOC_Os10g23280	Chr10:12148491..12148748	bin457	NA	1292	expressed protein		2000bp_downstream
LOC_Os10g23280	Chr10:12148818..12149299	bin458	NA	741	expressed protein		2000bp_downstream
LOC_Os10g24080	Chr10:12337539..12337655	bin461	NA	100	hypothetical protein		2000bp_downstream
LOC_Os10g24094	Chr10:12337539..12337655	bin461	NA	2955	expressed protein		2000bp_downstream
LOC_Os10g24690	Chr10:12687323..12687430	bin465	NA	1899	expressed protein		2000bp_downstream
LOC_Os10g25060	Chr10:12897926..12898093	bin467	NA	1247	expressed protein		2000bp_downstream
LOC_Os10g25560	Chr10:13229535..13229644	bin470	NA	1559	XI-I, putative, expressed		2000bp_downstream
LOC_Os10g25770	Chr10:13349959..13350069	bin471	NA	2928	transcription initiation factor IIE subunit beta, putative, expressed	TFIIE	2000bp_downstream
LOC_Os10g28360	Chr10:14756344..14756443	bin481	NA	682	1,2-dihydroxy-3-keto-5-methylthiopentene dioxygenase protein, putative, expressed	OsARD4	2000bp_downstream
LOC_Os10g28370	Chr10:14760330..14760582	bin483	NA	2967	chlorophyllase-2, chloroplast precursor, putative, expressed	OsCHL	2000bp_downstream
LOC_Os10g28430	Chr10:14789500..14789644	bin484	NA	518	retrotransposon protein, putative, unclassified		2000bp_downstream
LOC_Os10g28590	Chr10:14888629..14888778	bin487	NA	79	CAF1 family ribonuclease containing protein, expressed		2000bp_downstream
LOC_Os10g30350	Chr10:15766462..15766653	bin503	NA	769	retrotransposon protein, putative, unclassified, expressed		2000bp_downstream
LOC_Os10g33420	Chr10:17582445..17582553	bin520	NA	2387	non-lysosomal glucosylceramidase, putative, expressed		2000bp_downstream
LOC_Os10g33774	Chr10:17873227..17873416	bin524	NA	4	leucoanthocyanidin reductase, putative, expressed		2000bp_downstream
LOC_Os10g34450	Chr10:18379539..18379764	bin533	NA	2556	expressed protein		2000bp_downstream
LOC_Os10g35810	Chr10:19144424..19144619	bin549	NA	2998	thylakoid lumenal protein, putative, expressed		2000bp_downstream
LOC_Os10g35980	Chr10:19228417..19228770	bin550	NA	1489	tetraspanin family protein, putative, expressed		2000bp_downstream
LOC_Os10g36310	Chr10:19407374..19407604	bin552	NA	197	OsFBX390 - F-box domain containing protein, expressed		2000bp_downstream
LOC_Os10g36320	Chr10:19407374..19407604	bin552	NA	2015	cytochrome P450 94A1, putative, expressed		2000bp_downstream
LOC_Os10g36420	Chr10:19470308..19470466	bin553	NA	603	YABBY domain containing protein, putative, expressed	OsYABBY3|OsYAB4|TOB3	2000bp_downstream
LOC_Os10g36626	Chr10:19596567..19596814	bin556	NA	1699	expressed protein		2000bp_downstream
LOC_Os10g37450	Chr10:20042596..20042695	bin564	NA	2235	expressed protein		2000bp_downstream
LOC_Os10g37870	Chr10:20275258..20275433	bin567	NA	2746	expressed protein		2000bp_downstream
LOC_Os10g38150	Chr10:20433442..20433597	bin569	NA	982	glutathione S-transferase, N-terminal domain containing protein, expressed		2000bp_downstream
LOC_Os10g40140	Chr10:21486687..21486824	bin581	NA	17	MSP domain containing protein, expressed		2000bp_downstream
LOC_Os10g42340	Chr10:22786757..22787040	bin588	NA	1898	expressed protein		2000bp_downstream
LOC_Os11g01360	Chr11:215499..215616	bin594	NA	1204	aspartic proteinase precursor, putative, expressed		2000bp_downstream
LOC_Os11g02120	Chr11:578546..578662	bin596	NA	1134	transposon protein, putative, CACTA, En/Spm sub-class, expressed		2000bp_downstream
LOC_Os11g02230	Chr11:624644..624776	bin599	NA	2092	expressed protein		2000bp_downstream
LOC_Os11g04050	Chr11:1638254..1638393	bin608	NA	1267	expressed protein		2000bp_downstream
LOC_Os11g04060	Chr11:1638254..1638393	bin608	NA	2800	major facilitator superfamily antiporter, putative, expressed		2000bp_downstream
LOC_Os11g04480	Chr11:1867829..1868082	bin609	NA	880	peflin, putative, expressed		2000bp_downstream
LOC_Os11g06650	Chr11:3231334..3231561	bin619	NA	2151	transcription elongation factor protein, putative, expressed		2000bp_downstream
LOC_Os11g09880	Chr11:5289720..5289854	bin630	NA	85	expressed protein		2000bp_downstream
LOC_Os11g09890	Chr11:5289720..5289854	bin630	NA	1388	transposon protein, putative, unclassified		2000bp_downstream
LOC_Os11g10370	Chr11:5624632..5624746	bin634	NA	2771	OsFBX418 - F-box domain containing protein, expressed		2000bp_downstream
LOC_Os11g16360	Chr11:9023614..9023743	bin658	NA	1648	expressed protein		2000bp_downstream
LOC_Os11g17100	Chr11:9495142..9495246	bin663	NA	210	transposon protein, putative, unclassified		2000bp_downstream
LOC_Os11g17190	Chr11:9565491..9565652	bin664	NA	2235	transposon protein, putative, CACTA, En/Spm sub-class		2000bp_downstream
LOC_Os11g19140	Chr11:10917271..10917448	bin670	NA	674	methyltransferase domain containing protein, expressed		2000bp_downstream
LOC_Os11g24500	Chr11:13968836..13969036	bin680	NA	918	expressed protein		2000bp_downstream
LOC_Os11g24510	Chr11:13968836..13969036	bin680	NA	2610	OsSCP56 - Putative Serine Carboxypeptidase homologue, expressed		2000bp_downstream
LOC_Os11g25990	Chr11:14845294..14845541	bin687	NA	2686	indole-3-acetate beta-glucosyltransferase, putative, expressed		2000bp_downstream
LOC_Os11g27130	Chr11:15609508..15609695	bin694	NA	1548	HAT dimerisation protein, putative, expressed		2000bp_downstream
LOC_Os11g27560	Chr11:15860889..15861066	bin697	NA	1120	hypothetical protein		2000bp_downstream
LOC_Os11g28860	Chr11:16711377..16711485	bin702	NA	2582	ligA, putative, expressed		2000bp_downstream
LOC_Os11g30370	Chr11:17630738..17630874	bin709	NA	736	OsSPL19 - SBP-box gene family member, expressed		2000bp_downstream
LOC_Os11g31030	Chr11:18049631..18049766	bin716	NA	2410	expressed protein		2000bp_downstream
LOC_Os11g31800	Chr11:18658712..18658856	bin719	NA	2512	expressed protein		2000bp_downstream
LOC_Os11g32360	Chr11:19111726..19111889	bin721	NA	771	expressed protein		2000bp_downstream
LOC_Os11g33430	Chr11:19811074..19811204	bin729	NA	1315	plant protein of unknown function domain containing protein, expressed		2000bp_downstream
LOC_Os11g34020	Chr11:19873263..19873424	bin730	NA	1504	protein binding protein, putative, expressed		2000bp_downstream
LOC_Os11g34950	Chr11:20481164..20481365	bin741	NA	1257	expressed protein		2000bp_downstream
LOC_Os11g36400	Chr11:21461841..21462009	bin749	NA	372	expressed protein	SR1	2000bp_downstream
LOC_Os11g36460	Chr11:21493887..21494271	bin750	NA	294	SMC-related protein MSS2, putative, expressed		2000bp_downstream
LOC_Os11g36520	Chr11:21548871..21548999	bin751	NA	243	expressed protein		2000bp_downstream
LOC_Os11g36840	Chr11:21733092..21733232	bin755	NA	946	expressed protein		2000bp_downstream
LOC_Os11g36840	Chr11:21733518..21733664	bin756	NA	514	expressed protein		2000bp_downstream
LOC_Os11g37420	Chr11:22093753..22093895	bin759	NA	695	transposon protein, putative, CACTA, En/Spm sub-class, expressed		2000bp_downstream
LOC_Os11g41600	Chr11:24948088..24948261	bin778	NA	2521	expressed protein		2000bp_downstream
LOC_Os11g41950	Chr11:25228654..25228889	bin780	NA	1481	expressed protein		2000bp_downstream
LOC_Os11g42480	Chr11:25581630..25581848	bin784	NA	2117	transferase family domain containing protein, expressed		2000bp_downstream
LOC_Os11g43390	Chr11:26194699..26194868	bin786	NA	263	expressed protein		2000bp_downstream
LOC_Os11g45080	Chr11:27277637..27277960	bin797	NA	1708	expressed protein		2000bp_downstream
LOC_Os11g45450	Chr11:27516928..27517116	bin802	NA	2324	retrotransposon protein, putative, unclassified, expressed		2000bp_downstream
LOC_Os11g47944	Chr11:28917112..28917279	bin824	NA	1638	thaumatin, putative, expressed		2000bp_downstream
LOC_Os12g02570	Chr12:886257..886474	bin837	NA	688	expressed protein		2000bp_downstream
LOC_Os12g02720	Chr12:953286..953413	bin840	NA	1040	DUF567 domain containing protein, putative, expressed		2000bp_downstream
LOC_Os12g03760	Chr12:1526783..1526885	bin848	NA	1677	retrotransposon protein, putative, Ty3-gypsy subclass, expressed		2000bp_downstream
LOC_Os12g06040	Chr12:2791944..2792078	bin856	NA	1947	transposon protein, putative, unclassified, expressed		2000bp_downstream
LOC_Os12g06900	Chr12:3354448..3354565	bin861	NA	2736	citrate-binding protein precursor, putative, expressed		2000bp_downstream
LOC_Os12g07140	Chr12:3497856..3497990	bin862	NA	1812	expressed protein		2000bp_downstream
LOC_Os12g07190	Chr12:3528178..3528398	bin863	NA	2962	CBS domain-containing protein, putative, expressed	OsCBSCBSPB4	2000bp_downstream
LOC_Os12g08020	Chr12:4072686..4072851	bin866	NA	2069	expressed protein		2000bp_downstream
LOC_Os12g08020	Chr12:4073972..4074226	bin867	NA	694	expressed protein		2000bp_downstream
LOC_Os12g08040	Chr12:4088855..4089163	bin868	NA	548	retrotransposon protein, putative, unclassified		2000bp_downstream
LOC_Os12g08050	Chr12:4088855..4089163	bin868	NA	2558	nodulation receptor kinase precursor, putative, expressed		2000bp_downstream
LOC_Os12g08130	Chr12:4143913..4144025	bin870	NA	511	amino acid transporter, putative, expressed		2000bp_downstream
LOC_Os12g11790	Chr12:6392528..6392627	bin879	NA	290	expressed protein		2000bp_downstream
LOC_Os12g11830	Chr12:6423178..6423297	bin881	NA	2335	expressed protein		2000bp_downstream
LOC_Os12g12190	Chr12:6688875..6689077	bin883	NA	530	expressed protein		2000bp_downstream
LOC_Os12g12620	Chr12:6955113..6955252	bin888	NA	1033	retrotransposon protein, putative, unclassified, expressed		2000bp_downstream
LOC_Os12g12630	Chr12:6955113..6955252	bin888	NA	2486	expressed protein		2000bp_downstream
LOC_Os12g13390	Chr12:7483064..7483196	bin896	NA	1124	aspartyl aminopeptidase, putative, expressed		2000bp_downstream
LOC_Os12g14360	Chr12:8173574..8173749	bin901	NA	2177	transposon protein, putative, unclassified, expressed		2000bp_downstream
LOC_Os12g14590	Chr12:8332257..8332367	bin904	NA	2254	retrotransposon protein, putative, unclassified		2000bp_downstream
LOC_Os12g17680	Chr12:10124823..10124937	bin916	NA	235	expressed protein		2000bp_downstream
LOC_Os12g18210	Chr12:10523795..10523916	bin919	NA	2808	cysteine protease, putative, expressed		2000bp_downstream
LOC_Os12g18210	Chr12:10524690..10524821	bin920	NA	1903	cysteine protease, putative, expressed		2000bp_downstream
LOC_Os12g22580	Chr12:12741827..12742011	bin929	NA	1681	retrotransposon protein, putative, Ty3-gypsy subclass, expressed		2000bp_downstream
LOC_Os12g25130	Chr12:14430760..14430930	bin940	NA	2401	CRP8 - Cysteine-rich family protein precursor, expressed		2000bp_downstream
LOC_Os12g26460	Chr12:15456969..15457118	bin944	NA	903	expressed protein		2000bp_downstream
LOC_Os12g27730	Chr12:16350208..16350334	bin947	NA	2037	retrotransposon protein, putative, Ty1-copia subclass, expressed		2000bp_downstream
LOC_Os12g29890	Chr12:17867562..17867683	bin958	NA	2068	retrotransposon protein, putative, unclassified, expressed		2000bp_downstream
LOC_Os12g30080	Chr12:18012762..18012896	bin959	NA	202	disease resistance protein RPM1, putative, expressed		2000bp_downstream
LOC_Os12g34390	Chr12:20846133..20846430	bin979	NA	1543	expressed protein		2000bp_downstream
LOC_Os12g34640	Chr12:21019028..21019226	bin982	NA	1256	hypothetical protein		2000bp_downstream
LOC_Os12g36510	Chr12:22347766..22347912	bin992	NA	2160	retrotransposon protein, putative, unclassified, expressed		2000bp_downstream
LOC_Os12g39170	Chr12:24107007..24107133	bin1010	NA	1451	OsSCP66 - Putative Serine Carboxypeptidase homologue, expressed		2000bp_downstream
LOC_Os12g39280	Chr12:24175161..24175432	bin1012	NA	61	expressed protein		2000bp_downstream
LOC_Os12g39290	Chr12:24175161..24175432	bin1012	NA	1831	expressed protein		2000bp_downstream
LOC_Os12g44290	Chr12:27450052..27450192	bin1040	NA	1096	cytochrome P450, putative, expressed		2000bp_downstream
LOC_Os01g02120	Chr1:610562..610759	bin7	1806	NA	osMFT2 MFT-Like2 homologous to Mother of FT and TFL1 gene; contains Pfam profile PF01161: Phosphatidylethanolamine-binding protein, expressed	OsMFT2	2000bp_upstream
LOC_Os01g02310	Chr1:727366..727640	bin10	1338	NA	expressed protein	MAK1	2000bp_upstream
LOC_Os01g04860	Chr1:2245347..2245484	bin21	249	NA	DUF647 domain containing protein, putative, expressed		2000bp_upstream
LOC_Os01g04980	Chr1:2333943..2334079	bin23	2846	NA	transposon protein, putative, unclassified		2000bp_upstream
LOC_Os01g05744	Chr1:2742298..2742399	bin30	109	NA	expressed protein		2000bp_upstream
LOC_Os01g05790	Chr1:2763353..2763521	bin33	2253	NA	SLT1 protein, putative, expressed		2000bp_upstream
LOC_Os01g06690	Chr1:3155507..3155752	bin38	1428	NA	retrotransposon protein, putative, unclassified, expressed		2000bp_upstream
LOC_Os01g07190	Chr1:3395450..3395591	bin45	172	NA	expressed protein		2000bp_upstream
LOC_Os01g07200	Chr1:3395450..3395591	bin45	1747	NA	staphylococcal nuclease homologue, putative, expressed		2000bp_upstream
LOC_Os01g09990	Chr1:5200144..5200270	bin53	1593	NA	helix-loop-helix DNA-binding domain containing protein, expressed	DPF	2000bp_upstream
LOC_Os01g10030	Chr1:5225845..5225988	bin55	1057	NA	expressed protein		2000bp_upstream
LOC_Os01g10550	Chr1:5599731..5599926	bin62	103	NA	DEFL35 - Defensin and Defensin-like DEFL family, expressed		2000bp_upstream
LOC_Os01g13470	Chr1:7503557..7503920	bin77	2294	NA	KH domain containing protein, putative, expressed		2000bp_upstream
LOC_Os01g13960	Chr1:7820432..7820531	bin80	2721	NA	retrotransposon protein, putative, unclassified, expressed		2000bp_upstream
LOC_Os01g14830	Chr1:8290525..8290711	bin82	627	NA	ribosomal protein L3, putative, expressed		2000bp_upstream
LOC_Os01g15990	Chr1:8994798..8994922	bin93	56	NA	expressed protein		2000bp_upstream
LOC_Os01g16630	Chr1:9436621..9436754	bin98	1703	NA	expressed protein		2000bp_upstream
LOC_Os01g19290	Chr1:10910483..10910830	bin106	467	NA	integral membrane protein DUF6 containing protein, expressed		2000bp_upstream
LOC_Os01g21110	Chr1:11777538..11777778	bin110	1220	NA	expressed protein		2000bp_upstream
LOC_Os01g23460	Chr1:13177500..13177636	bin118	2672	NA	retrotransposon protein, putative, Ty1-copia subclass, expressed		2000bp_upstream
LOC_Os01g23880	Chr1:13440303..13440486	bin121	2011	NA	expressed protein		2000bp_upstream
LOC_Os01g24010	Chr1:13515850..13515951	bin124	1568	NA	pleiotropic drug resistance protein, putative, expressed		2000bp_upstream
LOC_Os01g25020	Chr1:14110365..14110667	bin126	2907	NA	expressed protein		2000bp_upstream
LOC_Os01g25360	Chr1:14323741..14323917	bin127	2270	NA	esterase, putative, expressed		2000bp_upstream
LOC_Os01g31990	Chr1:17514471..17514630	bin139	2933	NA	retrotransposon, putative, centromere-specific		2000bp_upstream
LOC_Os01g32350	Chr1:17745127..17745866	bin140	498	NA	OsClp2 - Putative Clp protease homologue, expressed	OsClpP3	2000bp_upstream
LOC_Os01g32640	Chr1:17894200..17894325	bin143	588	NA	OsFBX9 - F-box domain containing protein, expressed		2000bp_upstream
LOC_Os01g34970	Chr1:19351132..19351481	bin152	575	NA	MDR-like ABC transporter, putative, expressed		2000bp_upstream
LOC_Os01g36570	Chr1:20291750..20291897	bin154	694	NA	glycine-rich protein 2, putative		2000bp_upstream
LOC_Os01g37110	Chr1:20713449..20713581	bin161	558	NA	ABIL2, putative, expressed		2000bp_upstream
LOC_Os01g37350	Chr1:20849327..20849472	bin162	263	NA	retrotransposon protein, putative, Ty3-gypsy subclass, expressed		2000bp_upstream
LOC_Os01g37420	Chr1:20892311..20892424	bin163	1242	NA	transposon protein, putative, CACTA, En/Spm sub-class, expressed		2000bp_upstream
LOC_Os01g38600	Chr1:21672888..21673024	bin170	2529	NA	expressed protein		2000bp_upstream
LOC_Os01g39220	Chr1:22063499..22063607	bin175	715	NA	DUF260 domain containing protein, putative, expressed		2000bp_upstream
LOC_Os01g41390	Chr1:23423746..23423903	bin191	147	NA	retrotransposon, putative, centromere-specific		2000bp_upstream
LOC_Os01g41400	Chr1:23438209..23438351	bin192	1159	NA	transmembrane amino acid transporter protein, putative, expressed		2000bp_upstream
LOC_Os01g41420	Chr1:23446205..23446350	bin193	911	NA	transmembrane amino acid transporter protein, putative, expressed		2000bp_upstream
LOC_Os01g42670	Chr1:24266971..24267070	bin204	2722	NA	hypothetical protein		2000bp_upstream
LOC_Os01g42670	Chr1:24267934..24268113	bin205	1679	NA	hypothetical protein		2000bp_upstream
LOC_Os01g43200	Chr1:24669093..24669233	bin215	2653	NA	retrotransposon protein, putative, Ty3-gypsy subclass		2000bp_upstream
LOC_Os01g46740	Chr1:26622433..26622551	bin226	279	NA	expressed protein		2000bp_upstream
LOC_Os01g47530	Chr1:27171043..27171201	bin231	87	NA	CGMC_MAPKCMGC_2.6 - CGMC includes CDA, MAPK, GSK3, and CLKC kinases, expressed	OsMPK8|OsWJUMK1	2000bp_upstream
LOC_Os01g48410	Chr1:27741462..27741588	bin233	639	NA	ATROPGEF7/ROPGEF7, putative, expressed	OsRopGEF6	2000bp_upstream
LOC_Os01g48740	Chr1:27955661..27955848	bin234	806	NA	aspartyl protease family protein, putative, expressed		2000bp_upstream
LOC_Os01g48930	Chr1:28078334..28078442	bin237	1951	NA	splicing factor-related, putative, expressed		2000bp_upstream
LOC_Os01g49240	Chr1:28305697..28305826	bin238	1827	NA	limonoid UDP-glucosyltransferase, putative, expressed		2000bp_upstream
LOC_Os01g49300	Chr1:28336961..28337075	bin239	1201	NA	retrotransposon protein, putative, unclassified, expressed		2000bp_upstream
LOC_Os01g50860	Chr1:29215113..29215226	bin246	1674	NA	chloride transporter, chloride channel family, putative, expressed		2000bp_upstream
LOC_Os01g54580	Chr1:31393162..31393392	bin254	1441	NA	transporter family protein, putative, expressed		2000bp_upstream
LOC_Os01g54580	Chr1:31393640..31393936	bin255	897	NA	transporter family protein, putative, expressed		2000bp_upstream
LOC_Os01g55590	Chr1:32023492..32023650	bin260	2656	NA	AMP-binding enzyme, putative, expressed		2000bp_upstream
LOC_Os01g55590	Chr1:32024237..32024832	bin261	1474	NA	AMP-binding enzyme, putative, expressed		2000bp_upstream
LOC_Os01g56250	Chr1:32392493..32392723	bin262	668	NA	transposon protein, putative, unclassified, expressed		2000bp_upstream
LOC_Os01g56330	Chr1:32460180..32460359	bin263	1520	NA	TKL_IRAK_CrRLK1L-1.5 - The CrRLK1L-1 subfamily has homology to the CrRLK1L homolog, expressed	DRUS2|FLR2	2000bp_upstream
LOC_Os01g58690	Chr1:33924889..33925048	bin274	1554	NA	endonuclease/exonuclease/phosphatase family domain containing protein, expressed		2000bp_upstream
LOC_Os01g60770	Chr1:35142413..35142549	bin281	2968	NA	expansin precursor, putative, expressed		2000bp_upstream
LOC_Os01g62220	Chr1:36010795..36011193	bin286	458	NA	pentatricopeptide, putative, expressed		2000bp_upstream
LOC_Os01g62650	Chr1:36278163..36278265	bin287	689	NA	pumilio-family RNA binding protein, putative, expressed		2000bp_upstream
LOC_Os01g67100	Chr1:38950883..38951020	bin303	2644	NA	expressed protein	FSM|CAF-1	2000bp_upstream
LOC_Os01g67450	Chr1:39193004..39193147	bin304	2543	NA	lipase, putative, expressed		2000bp_upstream
LOC_Os01g68200	Chr1:39635582..39635891	bin307	2891	NA	expressed protein		2000bp_upstream
LOC_Os01g68670	Chr1:39878272..39878394	bin308	566	NA	cysteine proteinase inhibitor precursor, putative, expressed		2000bp_upstream
LOC_Os01g69980	Chr1:40476260..40476440	bin313	1041	NA	TCP family transcription factor, putative, expressed		2000bp_upstream
LOC_Os01g70490	Chr1:40824643..40824775	bin315	907	NA	potassium transporter, putative, expressed	OsHAK5	2000bp_upstream
LOC_Os01g70490	Chr1:40825176..40825289	bin316	393	NA	potassium transporter, putative, expressed	OsHAK5	2000bp_upstream
LOC_Os01g70750	Chr1:40949861..40950008	bin318	2859	NA	retrotransposon protein, putative, Ty3-gypsy subclass, expressed		2000bp_upstream
LOC_Os01g72500	Chr1:42040229..42040434	bin322	693	NA	retrotransposon protein, putative, unclassified, expressed		2000bp_upstream
LOC_Os02g03630	Chr2:1497702..1497966	bin1052	1958	NA	transposon protein, putative, CACTA, En/Spm sub-class, expressed		2000bp_upstream
LOC_Os02g03950	Chr2:1679945..1680047	bin1053	167	NA	zinc finger, C3HC4 type family protein, expressed		2000bp_upstream
LOC_Os02g04670	Chr2:2094503..2094642	bin1057	1561	NA	glucan endo-1,3-beta-glucosidase precursor, putative, expressed		2000bp_upstream
LOC_Os02g04800	Chr2:2204781..2204898	bin1059	870	NA	AIG2-like family domain containing protein, expressed		2000bp_upstream
LOC_Os02g07690	Chr2:4006639..4007195	bin1078	1797	NA	VQ domain containing protein, putative, expressed		2000bp_upstream
LOC_Os02g08340	Chr2:4426698..4426889	bin1083	819	NA	transposon protein, putative, unclassified, expressed		2000bp_upstream
LOC_Os02g09660	Chr2:4964390..4964525	bin1095	680	NA	expressed protein		2000bp_upstream
LOC_Os02g09670	Chr2:4964390..4964525	bin1095	2396	NA	MYB protein, putative, expressed		2000bp_upstream
LOC_Os02g10030	Chr2:5215145..5215411	bin1101	1492	NA	expressed protein		2000bp_upstream
LOC_Os02g10470	Chr2:5500045..5500231	bin1102	935	NA	EF hand family protein, putative, expressed		2000bp_upstream
LOC_Os02g10760	Chr2:5687732..5687866	bin1104	833	NA	AP2 domain containing protein, expressed	OsWR1	2000bp_upstream
LOC_Os02g10890	Chr2:5778795..5778894	bin1106	780	NA	expressed protein		2000bp_upstream
LOC_Os02g12400	Chr2:6465691..6465886	bin1117	2682	NA	receptor-like protein kinase precursor, putative, expressed		2000bp_upstream
LOC_Os02g13620	Chr2:7309318..7309451	bin1124	970	NA	expressed protein		2000bp_upstream
LOC_Os02g13960	Chr2:7610408..7610683	bin1125	1859	NA	spotted leaf 11, putative, expressed		2000bp_upstream
LOC_Os02g14160	Chr2:7749470..7749585	bin1128	1700	NA	peroxidase precursor, putative, expressed		2000bp_upstream
LOC_Os02g14720	Chr2:8114637..8114810	bin1132	152	NA	expressed protein	GW2|OsGW2	2000bp_upstream
LOC_Os02g15860	Chr2:8973399..8973537	bin1141	196	NA	expressed protein		2000bp_upstream
LOC_Os02g17380	Chr2:9992223..9992372	bin1147	1592	NA	EMB1303, putative, expressed	Rf2	2000bp_upstream
LOC_Os02g19510	Chr2:11398743..11398892	bin1153	744	NA	lysine ketoglutarate reductase trans-splicing related 1, putative, expressed		2000bp_upstream
LOC_Os02g21130	Chr2:12542977..12543268	bin1160	1753	NA	retrotransposon protein, putative, unclassified, expressed		2000bp_upstream
LOC_Os02g21810	Chr2:12970100..12970220	bin1163	3	NA	cytochrome P450 51, putative, expressed		2000bp_upstream
LOC_Os02g24210	Chr2:14025507..14025682	bin1168	192	NA	expressed protein		2000bp_upstream
LOC_Os02g24430	Chr2:14159345..14159479	bin1169	1841	NA	expressed protein		2000bp_upstream
LOC_Os02g24890	Chr2:14430420..14430528	bin1170	647	NA	retrotransposon protein, putative, unclassified, expressed		2000bp_upstream
LOC_Os02g26150	Chr2:15361407..15361645	bin1173	665	NA	hypothetical protein		2000bp_upstream
LOC_Os02g26160	Chr2:15361407..15361645	bin1173	1621	NA	receptor lectin kinase like protein, putative, expressed	OsLecRK-S.7|OsLecRK5|OsDAF1	2000bp_upstream
LOC_Os02g26590	Chr2:15613004..15613182	bin1176	146	NA	hypothetical protein		2000bp_upstream
LOC_Os02g26720	Chr2:15695988..15696169	bin1177	1674	NA	Inositol 1, 3, 4-trisphosphate 5/6-kinase, putative, expressed		2000bp_upstream
LOC_Os02g27290	Chr2:16072429..16072531	bin1182	1489	NA	expressed protein		2000bp_upstream
LOC_Os02g27480	Chr2:16257093..16257197	bin1184	2354	NA	membrane attack complex component/perforin/complement C9, putative, expressed		2000bp_upstream
LOC_Os02g27480	Chr2:16257253..16257398	bin1185	2153	NA	membrane attack complex component/perforin/complement C9, putative, expressed		2000bp_upstream
LOC_Os02g28180	Chr2:16677356..16677459	bin1189	2947	NA	transposon protein, putative, unclassified, expressed		2000bp_upstream
LOC_Os02g28340	Chr2:16748956..16749216	bin1190	862	NA	transferase family protein, putative, expressed	OsMaT-3	2000bp_upstream
LOC_Os02g29320	Chr2:17414507..17414615	bin1195	1769	NA	expressed protein		2000bp_upstream
LOC_Os02g29550	Chr2:17572273..17572389	bin1197	2741	NA	AP2 domain containing protein, expressed		2000bp_upstream
LOC_Os02g30570	Chr2:18184589..18184826	bin1200	2673	NA	retrotransposon protein, putative, Ty3-gypsy subclass, expressed		2000bp_upstream
LOC_Os02g30670	Chr2:18276442..18276569	bin1201	1083	NA	expressed protein		2000bp_upstream
LOC_Os02g32320	Chr2:19081919..19082071	bin1214	2341	NA	expressed protein		2000bp_upstream
LOC_Os02g33040	Chr2:19640767..19640909	bin1215	1292	NA	expressed protein		2000bp_upstream
LOC_Os02g38770	Chr2:23425966..23426101	bin1247	546	NA	expressed protein		2000bp_upstream
LOC_Os02g39570	Chr2:23884600..23884735	bin1252	873	NA	ACT domain containing protein, expressed		2000bp_upstream
LOC_Os02g40490	Chr2:24557240..24557360	bin1255	2817	NA	expressed protein		2000bp_upstream
LOC_Os02g40650	Chr2:24643133..24643265	bin1256	129	NA	expressed protein		2000bp_upstream
LOC_Os02g45540	Chr2:27706335..27706523	bin1268	2543	NA	synthase, putative, expressed		2000bp_upstream
LOC_Os02g46230	Chr2:28183759..28183898	bin1271	1689	NA	transposon protein, putative, unclassified, expressed		2000bp_upstream
LOC_Os02g50040	Chr2:30570767..30570921	bin1289	2483	NA	endoglucanase, putative, expressed	OsGH9B1	2000bp_upstream
LOC_Os02g50150	Chr2:30634603..30634735	bin1291	1388	NA	caleosin related protein, putative, expressed		2000bp_upstream
LOC_Os02g51450	Chr2:31520638..31520973	bin1298	11	NA	mTERF family protein, expressed		2000bp_upstream
LOC_Os02g51460	Chr2:31520638..31520973	bin1298	2446	NA	mTERF family protein, expressed		2000bp_upstream
LOC_Os02g52550	Chr2:32154631..32154771	bin1301	443	NA	uncharacterized Cys-rich domain containing protein, putative, expressed	TGW2	2000bp_upstream
LOC_Os02g52960	Chr2:32382345..32382844	bin1303	1788	NA	PHD-finger domain containing protein, putative, expressed		2000bp_upstream
LOC_Os02g52960	Chr2:32383047..32383196	bin1304	1436	NA	PHD-finger domain containing protein, putative, expressed		2000bp_upstream
LOC_Os02g53230	Chr2:32582101..32582224	bin1308	2344	NA	transcription elongation factor SPT5 homolog 1, putative, expressed		2000bp_upstream
LOC_Os02g53230	Chr2:32582492..32582674	bin1309	1894	NA	transcription elongation factor SPT5 homolog 1, putative, expressed		2000bp_upstream
LOC_Os02g54580	Chr2:33429531..33429663	bin1314	287	NA	serine esterase family protein, putative, expressed		2000bp_upstream
LOC_Os02g55370	Chr2:33913142..33913250	bin1324	752	NA	60S ribosomal protein L39, putative, expressed		2000bp_upstream
LOC_Os02g58330	Chr2:35678454..35678897	bin1344	2733	NA	expressed protein		2000bp_upstream
LOC_Os02g58330	Chr2:35679208..35679534	bin1345	2096	NA	expressed protein		2000bp_upstream
LOC_Os02g58600	Chr2:35818282..35818395	bin1347	714	NA	expressed protein		2000bp_upstream
LOC_Os03g01530	Chr3:338936..339352	bin1350	635	NA	tubulin/FtsZ domain containing protein, putative, expressed		2000bp_upstream
LOC_Os03g03270	Chr3:1400925..1401033	bin1363	1796	NA	fringe-related protein, putative, expressed		2000bp_upstream
LOC_Os03g03724	Chr3:1666266..1666415	bin1364	834	NA	expressed protein		2000bp_upstream
LOC_Os03g04000	Chr3:1821423..1821567	bin1365	673	NA	AMP-binding domain containing protein, expressed		2000bp_upstream
LOC_Os03g04490	Chr3:2086741..2086898	bin1366	1776	NA	cyclin-dependent kinase inhibitor, putative, expressed		2000bp_upstream
LOC_Os03g05610	Chr3:2803670..2803914	bin1372	228	NA	inorganic phosphate transporter, putative, expressed	OsPht1;12|OsPT12	2000bp_upstream
LOC_Os03g07490	Chr3:3807118..3807251	bin1375	343	NA	expressed protein		2000bp_upstream
LOC_Os03g07490	Chr3:3807305..3807546	bin1376	48	NA	expressed protein		2000bp_upstream
LOC_Os03g10540	Chr3:5371272..5371405	bin1388	1562	NA	OsFBX78 - F-box domain containing protein, expressed		2000bp_upstream
LOC_Os03g11230	Chr3:5776749..5776892	bin1390	885	NA	expressed protein		2000bp_upstream
LOC_Os03g14050	Chr3:7623649..7623786	bin1401	2676	NA	thaumatin-like protein 1 precursor, putative, expressed		2000bp_upstream
LOC_Os03g14050	Chr3:7623899..7624020	bin1402	2442	NA	thaumatin-like protein 1 precursor, putative, expressed		2000bp_upstream
LOC_Os03g14110	Chr3:7666587..7666688	bin1403	1235	NA	expressed protein		2000bp_upstream
LOC_Os03g18200	Chr3:10203079..10203199	bin1416	1621	NA	heat shock protein DnaJ, putative, expressed	OsERdj3A	2000bp_upstream
LOC_Os03g19090	Chr3:10691448..10691628	bin1422	664	NA	expressed protein		2000bp_upstream
LOC_Os03g19090	Chr3:10691698..10691835	bin1423	457	NA	expressed protein		2000bp_upstream
LOC_Os03g20500	Chr3:11610161..11610270	bin1430	2962	NA	OsFBX82 - F-box domain containing protein, expressed		2000bp_upstream
LOC_Os03g20670	Chr3:11693081..11693223	bin1433	371	NA	ELMO/CED-12 family protein, putative, expressed		2000bp_upstream
LOC_Os03g20870	Chr3:11815397..11815645	bin1434	729	NA	zinc finger, C3HC4 type domain containing protein, expressed		2000bp_upstream
LOC_Os03g21070	Chr3:11986790..11986890	bin1435	659	NA	expressed protein		2000bp_upstream
LOC_Os03g21170	Chr3:12076146..12076279	bin1436	1969	NA	expressed protein		2000bp_upstream
LOC_Os03g22110	Chr3:12667825..12667978	bin1442	1237	NA	zinc finger, C3HC4 type domain containing protein, expressed		2000bp_upstream
LOC_Os03g22940	Chr3:13255601..13255709	bin1449	1181	NA	expressed protein		2000bp_upstream
LOC_Os03g23180	Chr3:13387699..13387833	bin1450	1079	NA	retrotransposon protein, putative, Ty3-gypsy subclass, expressed		2000bp_upstream
LOC_Os03g25500	Chr3:14566108..14566257	bin1463	1236	NA	cytochrome P450 72A1, putative, expressed		2000bp_upstream
LOC_Os03g27970	Chr3:16065595..16065711	bin1473	274	NA	WD domain, G-beta repeat domain containing protein, expressed		2000bp_upstream
LOC_Os03g29440	Chr3:16778517..16778638	bin1478	333	NA	retrotransposon protein, putative, unclassified, expressed		2000bp_upstream
LOC_Os03g33570	Chr3:19174613..19174757	bin1498	1334	NA	calcineurin B-like protein 8, putative, expressed		2000bp_upstream
LOC_Os03g33670	Chr3:19255101..19255274	bin1499	2498	NA	retrotransposon protein, putative, Ty3-gypsy subclass, expressed		2000bp_upstream
LOC_Os03g38210	Chr3:21211872..21212107	bin1509	743	NA	MYB family transcription factor, putative, expressed	OsGAMYBL2	2000bp_upstream
LOC_Os03g38240	Chr3:21226987..21227177	bin1510	1520	NA	expressed protein		2000bp_upstream
LOC_Os03g39970	Chr3:22209795..22209980	bin1517	905	NA	conserved hypothetical protein		2000bp_upstream
LOC_Os03g40540	Chr3:22536742..22536881	bin1520	1461	NA	cytochrome P450, putative, expressed	OsDWARF|OsBRD1	2000bp_upstream
LOC_Os03g41339	Chr3:22983159..22983288	bin1524	1473	NA	expressed protein		2000bp_upstream
LOC_Os03g41339	Chr3:22983453..22983650	bin1525	1111	NA	expressed protein		2000bp_upstream
LOC_Os03g42520	Chr3:23653264..23653387	bin1531	2549	NA	expressed protein		2000bp_upstream
LOC_Os03g42850	Chr3:23898676..23898853	bin1532	4	NA	expressed protein		2000bp_upstream
LOC_Os03g43130	Chr3:24054732..24054869	bin1535	602	NA	transposon protein, putative, unclassified		2000bp_upstream
LOC_Os03g44030	Chr3:24751625..24751750	bin1537	1100	NA	expressed protein		2000bp_upstream
LOC_Os03g44260	Chr3:24880966..24881074	bin1538	1513	NA	expressed protein		2000bp_upstream
LOC_Os03g44270	Chr3:24880966..24881074	bin1538	2721	NA	retrotransposon protein, putative, Ty1-copia subclass, expressed		2000bp_upstream
LOC_Os03g44300	Chr3:24900764..24900885	bin1539	1450	NA	transketolase, putative, expressed		2000bp_upstream
LOC_Os03g44910	Chr3:25353935..25354125	bin1542	1208	NA	EBNA-1, putative, expressed		2000bp_upstream
LOC_Os03g46570	Chr3:26360075..26360256	bin1547	2815	NA	protein binding protein, putative, expressed		2000bp_upstream
LOC_Os03g47270	Chr3:26744383..26744497	bin1551	2301	NA	GCRP4 - Glycine and cysteine rich family protein precursor, expressed		2000bp_upstream
LOC_Os03g47270	Chr3:26745778..26746034	bin1552	764	NA	GCRP4 - Glycine and cysteine rich family protein precursor, expressed		2000bp_upstream
LOC_Os03g47370	Chr3:26788756..26789028	bin1553	876	NA	LTPL95 - Protease inhibitor/seed storage/LTP family protein precursor, putative, expressed		2000bp_upstream
LOC_Os03g50760	Chr3:28977080..28977188	bin1579	368	NA	EF hand family protein, putative, expressed		2000bp_upstream
LOC_Os03g51900	Chr3:29765058..29765334	bin1586	799	NA	DEAD-box ATP-dependent RNA helicase, putative, expressed		2000bp_upstream
LOC_Os03g55260	Chr3:31450938..31451094	bin1595	2452	NA	cytochrome P450, putative, expressed		2000bp_upstream
LOC_Os03g55530	Chr3:31594357..31594467	bin1596	2692	NA	HLS, putative, expressed		2000bp_upstream
LOC_Os03g55720	Chr3:31724429..31724605	bin1598	563	NA	cytochrome b6f complex subunit, putative, expressed		2000bp_upstream
LOC_Os03g57280	Chr3:32665153..32665348	bin1604	647	NA	N-dimethylguanosine tRNA methyltransferase, putative, expressed		2000bp_upstream
LOC_Os03g58240	Chr3:33179397..33179514	bin1608	1485	NA	GTP binding protein, putative, expressed		2000bp_upstream
LOC_Os03g58280	Chr3:33203687..33203930	bin1610	662	NA	expressed protein		2000bp_upstream
LOC_Os03g58800	Chr3:33484579..33484755	bin1612	2899	NA	ATPase, putative, expressed		2000bp_upstream
LOC_Os03g58840	Chr3:33505602..33505837	bin1613	1245	NA	vesicle-associated membrane protein, putative, expressed		2000bp_upstream
LOC_Os03g60279	Chr3:34282886..34282992	bin1620	951	NA	cinnamoyl-CoA reductase family, putative, expressed		2000bp_upstream
LOC_Os03g60430	Chr3:34357814..34357913	bin1621	281	NA	AP2 domain containing protein, expressed	OsIDS1	2000bp_upstream
LOC_Os03g62070	Chr3:35163359..35163496	bin1625	1212	NA	hydrolase, putative, expressed		2000bp_upstream
LOC_Os03g63750	Chr3:35987434..35987633	bin1634	1379	NA	HSF-type DNA-binding domain containing protein, expressed		2000bp_upstream
LOC_Os03g63850	Chr3:36072820..36072967	bin1635	206	NA	OsFBDUF19 - F-box and DUF domain containing protein, expressed		2000bp_upstream
LOC_Os03g63860	Chr3:36072820..36072967	bin1635	1924	NA	DANA2, putative, expressed		2000bp_upstream
LOC_Os03g64330	Chr3:36360279..36360392	bin1637	254	NA	aquaporin protein, putative, expressed		2000bp_upstream
LOC_Os04g01230	Chr4:174663..174780	bin1639	2492	NA	phosphoglycerate mutase, putative, expressed		2000bp_upstream
LOC_Os04g02360	Chr4:837634..837740	bin1643	312	NA	transposon protein, putative, CACTA, En/Spm sub-class, expressed		2000bp_upstream
LOC_Os04g05290	Chr4:2629591..2629736	bin1653	2911	NA	retrotransposon protein, putative, Ty3-gypsy subclass, expressed		2000bp_upstream
LOC_Os04g08650	Chr4:4692776..4692958	bin1673	2757	NA	expressed protein		2000bp_upstream
LOC_Os04g10340	Chr4:5587657..5587781	bin1684	861	NA	expressed protein		2000bp_upstream
LOC_Os04g10350	Chr4:5587657..5587781	bin1684	2545	NA	1-aminocyclopropane-1-carboxylate oxidase homolog 2, putative, expressed		2000bp_upstream
LOC_Os04g10980	Chr4:5955887..5956072	bin1686	1676	NA	transposon protein, putative, CACTA, En/Spm sub-class, expressed		2000bp_upstream
LOC_Os04g11670	Chr4:6398948..6399095	bin1688	2126	NA	retrotransposon protein, putative, unclassified, expressed		2000bp_upstream
LOC_Os04g13950	Chr4:7791453..7791867	bin1691	2141	NA	retrotransposon protein, putative, unclassified, expressed		2000bp_upstream
LOC_Os04g22380	Chr4:12661334..12661614	bin1706	347	NA	short chain dehydrogenase/reductase protein, putative, expressed		2000bp_upstream
LOC_Os04g22480	Chr4:12727205..12727364	bin1707	412	NA	retrotransposon protein, putative, unclassified, expressed		2000bp_upstream
LOC_Os04g23910	Chr4:13672092..13672211	bin1712	500	NA	OsMADS25 - MADS-box family gene with MIKCc type-box, expressed	OsMADS25	2000bp_upstream
LOC_Os04g25290	Chr4:14620051..14620173	bin1717	2803	NA	expressed protein		2000bp_upstream
LOC_Os04g28000	Chr4:16531396..16531513	bin1729	781	NA	B3 DNA binding domain containing protein, expressed		2000bp_upstream
LOC_Os04g29050	Chr4:17212339..17212460	bin1735	1296	NA	expressed protein		2000bp_upstream
LOC_Os04g29580	Chr4:17583575..17583703	bin1737	1287	NA	OsWAK37 - OsWAK short gene, expressed		2000bp_upstream
LOC_Os04g29780	Chr4:17743983..17744128	bin1741	2385	NA	retrotransposon protein, putative, Ty1-copia subclass, expressed		2000bp_upstream
LOC_Os04g30490	Chr4:18211422..18211631	bin1752	1196	NA	MATE efflux family protein, putative, expressed		2000bp_upstream
LOC_Os04g32200	Chr4:19302630..19302739	bin1763	1073	NA	expressed protein		2000bp_upstream
LOC_Os04g32620	Chr4:19650718..19650874	bin1769	786	NA	ethylene-responsive transcription factor ERF114, putative, expressed	OsRap2.6|OsERF101	2000bp_upstream
LOC_Os04g32660	Chr4:19683179..19683425	bin1772	1510	NA	cytochrome b-c1 complex subunit Rieske, mitochondrial precursor, putative, expressed		2000bp_upstream
LOC_Os04g33930	Chr4:20544787..20544923	bin1780	2254	NA	LTPL103 - Protease inhibitor/seed storage/LTP family protein precursor, expressed		2000bp_upstream
LOC_Os04g34870	Chr4:21175350..21175508	bin1783	557	NA	retrotransposon protein, putative, unclassified		2000bp_upstream
LOC_Os04g34880	Chr4:21175350..21175508	bin1783	2749	NA	retrotransposon protein, putative, unclassified, expressed		2000bp_upstream
LOC_Os04g38400	Chr4:22833285..22833452	bin1790	568	NA	ethylene-insensitive 3, putative, expressed		2000bp_upstream
LOC_Os04g38920	Chr4:23126326..23126457	bin1794	2105	NA	DUF593 domain containing protein, expressed		2000bp_upstream
LOC_Os04g40920	Chr4:24292506..24292617	bin1803	1442	NA	expressed protein		2000bp_upstream
LOC_Os04g43324	Chr4:25624620..25624856	bin1817	2258	NA	G-patch domain containing protein, putative, expressed		2000bp_upstream
LOC_Os04g43400	Chr4:25670649..25670748	bin1818	1824	NA	Os4bglu17 - GH1 gene fragment, expressed		2000bp_upstream
LOC_Os04g44460	Chr4:26319178..26319421	bin1826	1029	NA	sulfotransferase domain containing protein, expressed		2000bp_upstream
LOC_Os04g47610	Chr4:28259336..28259524	bin1838	1567	NA	hypothetical protein		2000bp_upstream
LOC_Os04g49050	Chr4:29241165..29241392	bin1848	1666	NA	expressed protein		2000bp_upstream
LOC_Os04g51600	Chr4:30568541..30568731	bin1855	1286	NA	expressed protein		2000bp_upstream
LOC_Os04g52520	Chr4:31224799..31224987	bin1862	1079	NA	APO, putative, expressed		2000bp_upstream
LOC_Os04g52850	Chr4:31473273..31473503	bin1866	872	NA	OTU-like cysteine protease family protein, putative, expressed		2000bp_upstream
LOC_Os04g53320	Chr4:31761866..31761970	bin1869	744	NA	expressed protein		2000bp_upstream
LOC_Os04g55060	Chr4:32740789..32740926	bin1877	451	NA	3-oxoacyl-synthase III, chloroplast precursor, putative, expressed		2000bp_upstream
LOC_Os04g56240	Chr4:33529444..33529582	bin1882	494	NA	lipase, putative, expressed		2000bp_upstream
LOC_Os04g57050	Chr4:34000874..34001071	bin1884	235	NA	jasmonate O-methyltransferase, putative, expressed		2000bp_upstream
LOC_Os04g57819	Chr4:34427028..34427181	bin1890	614	NA	DHHC zinc finger domain containing protein, expressed		2000bp_upstream
LOC_Os04g59340	Chr4:35279593..35279817	bin1895	846	NA	RNA-binding region RNP-1, putative, expressed		2000bp_upstream
LOC_Os04g59340	Chr4:35279884..35280001	bin1896	662	NA	RNA-binding region RNP-1, putative, expressed		2000bp_upstream
LOC_Os04g59340	Chr4:35280164..35280366	bin1897	297	NA	RNA-binding region RNP-1, putative, expressed		2000bp_upstream
LOC_Os04g59360	Chr4:35280164..35280366	bin1897	2841	NA	csAtPR5, putative, expressed		2000bp_upstream
LOC_Os05g03490	Chr5:1474544..1474667	bin1907	620	NA	expressed protein		2000bp_upstream
LOC_Os05g03740	Chr5:1642334..1642537	bin1908	912	NA	transcription factor TF2, putative, expressed		2000bp_upstream
LOC_Os05g03750	Chr5:1649537..1649731	bin1909	2290	NA	expressed protein		2000bp_upstream
LOC_Os05g04610	Chr5:2167554..2167731	bin1913	1250	NA	ABC transporter, ATP-binding protein, putative, expressed		2000bp_upstream
LOC_Os05g04610	Chr5:2168631..2168730	bin1914	251	NA	ABC transporter, ATP-binding protein, putative, expressed		2000bp_upstream
LOC_Os05g05560	Chr5:2761909..2762103	bin1919	1153	NA	expressed protein		2000bp_upstream
LOC_Os05g06470	Chr5:3322471..3322753	bin1923	530	NA	suppressor of Mek, putative, expressed		2000bp_upstream
LOC_Os05g08960	Chr5:4957580..4957720	bin1935	540	NA	ubiquitin-conjugating enzyme, putative, expressed		2000bp_upstream
LOC_Os05g10320	Chr5:5635058..5635172	bin1944	693	NA	expressed protein		2000bp_upstream
LOC_Os05g10930	Chr5:6084559..6084699	bin1953	1395	NA	OsGrx_C15 - glutaredoxin subgroup III, expressed		2000bp_upstream
LOC_Os05g11910	Chr5:6785103..6785465	bin1966	2212	NA	GDSL-like lipase/acylhydrolase, putative, expressed		2000bp_upstream
LOC_Os05g12130	Chr5:6932780..6933112	bin1969	746	NA	EMB2261, putative, expressed		2000bp_upstream
LOC_Os05g12130	Chr5:6933284..6933455	bin1970	403	NA	EMB2261, putative, expressed		2000bp_upstream
LOC_Os05g12510	Chr5:7190343..7190448	bin1974	2308	NA	expressed protein		2000bp_upstream
LOC_Os05g13360	Chr5:7414766..7414947	bin1977	438	NA	expressed protein		2000bp_upstream
LOC_Os05g14890	Chr5:8455105..8455239	bin1982	338	NA	expressed protein		2000bp_upstream
LOC_Os05g23940	Chr5:13771239..13771386	bin1999	873	NA	transcription initiation factor IIB, putative, expressed		2000bp_upstream
LOC_Os05g27340	Chr5:15887423..15887535	bin2016	1168	NA	expressed protein		2000bp_upstream
LOC_Os05g29974	Chr5:17335952..17336234	bin2027	482	NA	lipase, putative, expressed		2000bp_upstream
LOC_Os05g32270	Chr5:18810667..18810977	bin2041	1414	NA	AP2 domain containing protein, expressed	SMOS1|SHB|RLA1|NGR5	2000bp_upstream
LOC_Os05g35110	Chr5:20844693..20844888	bin2053	2285	NA	OsFBL22 - F-box domain and LRR containing protein, expressed		2000bp_upstream
LOC_Os05g35260	Chr5:20937680..20937795	bin2055	1757	NA	PB1 domain containing protein, expressed		2000bp_upstream
LOC_Os05g35420	Chr5:21046171..21046298	bin2057	1653	NA	expressed protein		2000bp_upstream
LOC_Os05g35800	Chr5:21238630..21238997	bin2059	1782	NA	expressed protein		2000bp_upstream
LOC_Os05g37810	Chr5:22147920..22148200	bin2064	1797	NA	expressed protein		2000bp_upstream
LOC_Os05g38400	Chr5:22516040..22516163	bin2066	2155	NA	OsFtsH8 FtsH protease, homologue of AtFtsH3/10, expressed		2000bp_upstream
LOC_Os05g42420	Chr5:24859234..24859432	bin2083	123	NA	expressed protein		2000bp_upstream
LOC_Os05g42424	Chr5:24859234..24859432	bin2083	2978	NA	ubiquitin family protein, putative, expressed		2000bp_upstream
LOC_Os05g44760	Chr5:26016393..26016577	bin2091	719	NA	hexokinase, putative, expressed	OsHXK5	2000bp_upstream
LOC_Os05g45980	Chr5:26648928..26649067	bin2096	2476	NA	expressed protein		2000bp_upstream
LOC_Os05g48970	Chr5:28084435..28084557	bin2106	564	NA	zinc finger, C3HC4 type domain containing protein, expressed		2000bp_upstream
LOC_Os05g50890	Chr5:29199643..29199742	bin2115	457	NA	OsGH3.5 - Probable indole-3-acetic acid-amido synthetase, expressed	OsJar1|OsGH3.5|OsGH3-5	2000bp_upstream
LOC_Os05g51400	Chr5:29479968..29480109	bin2118	825	NA	protein kinase APK1B, chloroplast precursor, putative, expressed		2000bp_upstream
LOC_Os05g51630	Chr5:29606927..29607088	bin2120	1095	NA	early-responsive to dehydration protein-related, putative, expressed	OsOSCA1.2	2000bp_upstream
LOC_Os06g04060	Chr6:1664849..1665026	bin2133	2904	NA	expressed protein		2000bp_upstream
LOC_Os06g04430	Chr6:1895932..1896072	bin2136	1362	NA	expressed protein		2000bp_upstream
LOC_Os06g04480	Chr6:1919104..1919437	bin2137	2993	NA	expressed protein		2000bp_upstream
LOC_Os06g08350	Chr6:4049392..4049613	bin2151	1656	NA	expressed protein		2000bp_upstream
LOC_Os06g09240	Chr6:4645823..4645991	bin2157	1964	NA	anthocyanidin 3-O-glucosyltransferase, putative, expressed		2000bp_upstream
LOC_Os06g09240	Chr6:4646390..4646535	bin2158	1420	NA	anthocyanidin 3-O-glucosyltransferase, putative, expressed		2000bp_upstream
LOC_Os06g09240	Chr6:4646728..4646878	bin2159	1077	NA	anthocyanidin 3-O-glucosyltransferase, putative, expressed		2000bp_upstream
LOC_Os06g09790	Chr6:4990407..4990553	bin2162	667	NA	ethylene-responsive transcription factor, putative, expressed		2000bp_upstream
LOC_Os06g10650	Chr6:5554262..5554456	bin2166	552	NA	tyrosine phosphatase family protein, putative, expressed	ORF1	2000bp_upstream
LOC_Os06g12210	Chr6:6553666..6553810	bin2171	2993	NA	helix-loop-helix DNA-binding domain containing protein, expressed	BU1|OsbHLH174	2000bp_upstream
LOC_Os06g14450	Chr6:8113305..8113441	bin2185	2809	NA	exo70 exocyst complex subunit family protein, putative, expressed		2000bp_upstream
LOC_Os06g14770	Chr6:8368908..8369191	bin2186	449	NA	expressed protein		2000bp_upstream
LOC_Os06g15370	Chr6:8737682..8737781	bin2189	1651	NA	peptide transporter PTR2, putative, expressed		2000bp_upstream
LOC_Os06g15830	Chr6:8984622..8984797	bin2192	1372	NA	expressed protein		2000bp_upstream
LOC_Os06g16130	Chr6:9178768..9178881	bin2194	2052	NA	transposon protein, putative, unclassified, expressed		2000bp_upstream
LOC_Os06g19130	Chr6:10878679..10878806	bin2208	2232	NA	cadmium tolerance factor, putative, expressed		2000bp_upstream
LOC_Os06g24030	Chr6:14033875..14034015	bin2213	2346	NA	retrotransposon protein, putative, unclassified		2000bp_upstream
LOC_Os06g24420	Chr6:14299112..14299235	bin2214	2678	NA	transposon protein, putative, CACTA, En/Spm sub-class, expressed		2000bp_upstream
LOC_Os06g24550	Chr6:14392129..14392316	bin2215	1790	NA	expressed protein		2000bp_upstream
LOC_Os06g28760	Chr6:16379628..16379769	bin2220	1502	NA	hypothetical protein		2000bp_upstream
LOC_Os06g30250	Chr6:17453300..17453415	bin2232	837	NA	expressed protein		2000bp_upstream
LOC_Os06g31310	Chr6:18217251..18217350	bin2241	2761	NA	retrotransposon protein, putative, Ty3-gypsy subclass, expressed		2000bp_upstream
LOC_Os06g32500	Chr6:18902006..18902122	bin2243	735	NA	retrotransposon protein, putative, Ty3-gypsy subclass, expressed		2000bp_upstream
LOC_Os06g33880	Chr6:19700499..19700630	bin2248	679	NA	expressed protein		2000bp_upstream
LOC_Os06g34450	Chr6:20049789..20050017	bin2254	1249	NA	zinc finger, C3HC4 type domain containing protein, expressed		2000bp_upstream
LOC_Os06g36060	Chr6:21072584..21072707	bin2260	1110	NA	retrotransposon protein, putative, unclassified, expressed		2000bp_upstream
LOC_Os06g37430	Chr6:22128653..22128792	bin2267	1205	NA	expressed protein		2000bp_upstream
LOC_Os06g38115	Chr6:22559964..22560246	bin2269	733	NA	expressed protein		2000bp_upstream
LOC_Os06g40020	Chr6:23802980..23803167	bin2273	2841	NA	DEAD-box ATP-dependent RNA helicase 52A, putative, expressed		2000bp_upstream
LOC_Os06g40890	Chr6:24382868..24383033	bin2279	993	NA	polygalacturonase, putative, expressed		2000bp_upstream
LOC_Os06g43290	Chr6:26011535..26011689	bin2298	1014	NA	retrotransposon protein, putative, Ty1-copia subclass, expressed		2000bp_upstream
LOC_Os06g43810	Chr6:26383683..26383817	bin2302	1178	NA	expressed protein		2000bp_upstream
LOC_Os06g43910	Chr6:26449944..26450052	bin2303	710	NA	two-component response regulator, putative, expressed		2000bp_upstream
LOC_Os06g44034	Chr6:26551870..26552376	bin2304	2162	NA	expressed protein	SDT	2000bp_upstream
LOC_Os06g44840	Chr6:27086710..27086825	bin2310	631	NA	prenyltransferase, putative, expressed	OsHGGT|HGGT|SGD1|RTD1	2000bp_upstream
LOC_Os06g44840	Chr6:27087033..27087236	bin2311	220	NA	prenyltransferase, putative, expressed	OsHGGT|HGGT|SGD1|RTD1	2000bp_upstream
LOC_Os06g49880	Chr6:30195313..30195443	bin2331	655	NA	B-box zinc finger family protein, putative, expressed		2000bp_upstream
LOC_Os06g51050	Chr6:30886337..30886706	bin2338	510	NA	CHIT7 - Chitinase family protein precursor, expressed	Cht-3	2000bp_upstream
LOC_Os06g51390	Chr6:31126026..31126142	bin2341	1274	NA	expressed protein		2000bp_upstream
LOC_Os07g06110	Chr7:2957878..2958103	bin2376	2135	NA	retrotransposon protein, putative, Ty3-gypsy subclass, expressed		2000bp_upstream
LOC_Os07g07250	Chr7:3594296..3594752	bin2379	945	NA	eukaryotic translation initiation factor 3 subunit E, putative, expressed		2000bp_upstream
LOC_Os07g08140	Chr7:4136360..4136494	bin2381	2667	NA	heat stress transcription factor, putative, expressed		2000bp_upstream
LOC_Os07g08650	Chr7:4455939..4456042	bin2383	1570	NA	expressed protein		2000bp_upstream
LOC_Os07g08950	Chr7:4650610..4650895	bin2384	1899	NA	FAD-linked oxidoreductase protein, putative, expressed	OsD-LDH2	2000bp_upstream
LOC_Os07g08950	Chr7:4651125..4651367	bin2385	1427	NA	FAD-linked oxidoreductase protein, putative, expressed	OsD-LDH2	2000bp_upstream
LOC_Os07g09010	Chr7:4696447..4696574	bin2386	613	NA	nodulin, putative, expressed		2000bp_upstream
LOC_Os07g09340	Chr7:4913085..4913369	bin2387	1240	NA	plasma membrane ATPase, putative, expressed	OsA2	2000bp_upstream
LOC_Os07g09480	Chr7:5001204..5001322	bin2390	2551	NA	ATPase, putative, expressed		2000bp_upstream
LOC_Os07g09780	Chr7:5207753..5207875	bin2391	403	NA	hypothetical protein		2000bp_upstream
LOC_Os07g12340	Chr7:6966550..6966649	bin2395	1351	NA	NAC domain-containing protein 67, putative, expressed	OsNAC3	2000bp_upstream
LOC_Os07g12770	Chr7:7308833..7308967	bin2401	1246	NA	transmembrane amino acid transporter protein, putative, expressed		2000bp_upstream
LOC_Os07g13400	Chr7:7685243..7685400	bin2404	2707	NA	transposon protein, putative, CACTA, En/Spm sub-class, expressed		2000bp_upstream
LOC_Os07g13834	Chr7:7922817..7922967	bin2407	210	NA	expressed protein		2000bp_upstream
LOC_Os07g13840	Chr7:7922817..7922967	bin2407	2654	NA	expressed protein		2000bp_upstream
LOC_Os07g16710	Chr7:9798413..9798608	bin2416	842	NA	retrotransposon protein, putative, Ty3-gypsy subclass		2000bp_upstream
LOC_Os07g18820	Chr7:11144882..11145043	bin2421	1231	NA	hypothetical protein		2000bp_upstream
LOC_Os07g19300	Chr7:11420029..11420161	bin2423	396	NA	retrotransposon protein, putative, Ty3-gypsy subclass, expressed		2000bp_upstream
LOC_Os07g19494	Chr7:11527784..11527918	bin2424	84	NA	expressed protein		2000bp_upstream
LOC_Os07g25730	Chr7:14761767..14762171	bin2433	1878	NA	expressed protein		2000bp_upstream
LOC_Os07g26500	Chr7:15243413..15243578	bin2437	1192	NA	hypothetical protein		2000bp_upstream
LOC_Os07g27350	Chr7:15911851..15912181	bin2444	692	NA	atuA, putative, expressed		2000bp_upstream
LOC_Os07g27590	Chr7:16109806..16109929	bin2447	1900	NA	retrotransposon protein, putative, unclassified, expressed		2000bp_upstream
LOC_Os07g30154	Chr7:17804861..17805151	bin2456	262	NA	POEI2 - Pollen Ole e I allergen and extensin family protein precursor, putative, expressed		2000bp_upstream
LOC_Os07g31670	Chr7:18808849..18808974	bin2459	1021	NA	expressed protein		2000bp_upstream
LOC_Os07g32070	Chr7:19064277..19064461	bin2462	200	NA	expressed protein		2000bp_upstream
LOC_Os07g32290	Chr7:19189618..19189839	bin2463	2712	NA	expressed protein		2000bp_upstream
LOC_Os07g32290	Chr7:19190654..19190849	bin2464	1702	NA	expressed protein		2000bp_upstream
LOC_Os07g32690	Chr7:19516954..19517079	bin2467	2396	NA	retrotransposon protein, putative, unclassified, expressed		2000bp_upstream
LOC_Os07g32820	Chr7:19632646..19632775	bin2469	1614	NA	expressed protein		2000bp_upstream
LOC_Os07g35070	Chr7:21006071..21006830	bin2471	1577	NA	OsFBX239 - F-box domain containing protein, expressed		2000bp_upstream
LOC_Os07g36660	Chr7:21938027..21938189	bin2489	1648	NA	retrotransposon protein, putative, unclassified, expressed		2000bp_upstream
LOC_Os07g37490	Chr7:22448735..22449008	bin2502	334	NA	expressed protein		2000bp_upstream
LOC_Os07g37540	Chr7:22483437..22483655	bin2504	2477	NA	expressed protein		2000bp_upstream
LOC_Os07g37540	Chr7:22485667..22485857	bin2505	275	NA	expressed protein		2000bp_upstream
LOC_Os07g37550	Chr7:22485667..22485857	bin2505	1565	NA	chlorophyll A-B binding protein, putative, expressed		2000bp_upstream
LOC_Os07g37640	Chr7:22565078..22565190	bin2506	568	NA	IKI3 family protein, expressed	CUR1	2000bp_upstream
LOC_Os07g39630	Chr7:23752877..23753037	bin2516	72	NA	calcium-binding protein, putative, expressed		2000bp_upstream
LOC_Os07g41250	Chr7:24719581..24719698	bin2526	370	NA	peptide transporter PTR2, putative, expressed	OsNPF7.1	2000bp_upstream
LOC_Os07g42354	Chr7:25332317..25332433	bin2530	877	NA	PPR repeat domain containing protein, putative, expressed		2000bp_upstream
LOC_Os07g42570	Chr7:25468289..25468426	bin2532	1126	NA	dirigent, putative, expressed		2000bp_upstream
LOC_Os07g43300	Chr7:25926676..25926806	bin2534	285	NA	expressed protein		2000bp_upstream
LOC_Os07g44040	Chr7:26320293..26320476	bin2537	732	NA	ras-related protein, putative, expressed		2000bp_upstream
LOC_Os07g44040	Chr7:26320560..26320739	bin2538	469	NA	ras-related protein, putative, expressed		2000bp_upstream
LOC_Os07g44350	Chr7:26499113..26499287	bin2547	2179	NA	sec20 domain containing protein, expressed	OsNPSN13	2000bp_upstream
LOC_Os07g44920	Chr7:26800017..26800292	bin2549	2169	NA	expressed protein		2000bp_upstream
LOC_Os07g45480	Chr7:27131471..27131587	bin2555	825	NA	expressed protein		2000bp_upstream
LOC_Os07g45880	Chr7:27374436..27374542	bin2558	533	NA	retrotransposon protein, putative, unclassified, expressed		2000bp_upstream
LOC_Os07g47460	Chr7:28369463..28369630	bin2570	1946	NA	expressed protein		2000bp_upstream
LOC_Os08g02204	Chr8:749209..749341	bin2586	656	NA	expressed protein		2000bp_upstream
LOC_Os08g02210	Chr8:749209..749341	bin2586	1934	NA	expressed protein	OsGSE	2000bp_upstream
LOC_Os08g03570	Chr8:1666361..1666521	bin2595	440	NA	NAD dependent epimerase/dehydratase family protein, putative, expressed		2000bp_upstream
LOC_Os08g04180	Chr8:2028661..2028844	bin2598	889	NA	tryptophan synthase beta chain 1, putative, expressed		2000bp_upstream
LOC_Os08g04910	Chr8:2496851..2496950	bin2602	2765	NA	expressed protein		2000bp_upstream
LOC_Os08g05050	Chr8:2592467..2592637	bin2603	25	NA	expressed protein		2000bp_upstream
LOC_Os08g06430	Chr8:3611605..3611723	bin2611	1628	NA	mitochondrial NADH-ubiquinone oxidoreductase, putative, expressed		2000bp_upstream
LOC_Os08g06630	Chr8:3729399..3729522	bin2612	2920	NA	RNA polymerase sigma factor, putative, expressed	OsSIG1	2000bp_upstream
LOC_Os08g07170	Chr8:4008972..4009113	bin2613	2259	NA	cytokinin-O-glucosyltransferase 2, putative, expressed		2000bp_upstream
LOC_Os08g10300	Chr8:5995539..5995736	bin2631	2286	NA	SHR5-receptor-like kinase, putative, expressed		2000bp_upstream
LOC_Os08g11740	Chr8:6884069..6884208	bin2636	2044	NA	retrotransposon protein, putative, unclassified		2000bp_upstream
LOC_Os08g14930	Chr8:8990124..8990454	bin2649	2197	NA	hypothetical protein		2000bp_upstream
LOC_Os08g15246	Chr8:9253466..9253565	bin2651	1429	NA	chloroplast 30S ribosomal protein S7, putative, expressed		2000bp_upstream
LOC_Os08g15248	Chr8:9253466..9253565	bin2651	2199	NA	NADPH-dependent oxidoreductase, putative, expressed		2000bp_upstream
LOC_Os08g16010	Chr8:9756633..9756732	bin2654	668	NA	acetyltransferase, GNAT family, putative, expressed		2000bp_upstream
LOC_Os08g16480	Chr8:10096734..10096897	bin2657	997	NA	ATPase, AFG1 family domain containing protein, expressed		2000bp_upstream
LOC_Os08g16620	Chr8:10168054..10168165	bin2658	199	NA	expressed protein		2000bp_upstream
LOC_Os08g20000	Chr8:11974264..11974570	bin2664	123	NA	NB-ARC domain containing protein, expressed		2000bp_upstream
LOC_Os08g23530	Chr8:14243456..14243722	bin2674	2942	NA	retrotransposon protein, putative, unclassified		2000bp_upstream
LOC_Os08g25720	Chr8:15657812..15658000	bin2683	494	NA	pyrophosphate--fructose 6-phosphate 1-phosphotransferase subunit alpha, putative, expressed		2000bp_upstream
LOC_Os08g27450	Chr8:16755247..16755401	bin2689	995	NA	transposon protein, putative, CACTA, En/Spm sub-class, expressed		2000bp_upstream
LOC_Os08g27460	Chr8:16755247..16755401	bin2689	2474	NA	transposon protein, putative, CACTA, En/Spm sub-class, expressed		2000bp_upstream
LOC_Os08g30380	Chr8:18692848..18692947	bin2699	356	NA	expressed protein		2000bp_upstream
LOC_Os08g30910	Chr8:19084226..19084513	bin2708	993	NA	YDG/SRA domain containing protein, expressed		2000bp_upstream
LOC_Os08g30910	Chr8:19084761..19085010	bin2709	496	NA	YDG/SRA domain containing protein, expressed		2000bp_upstream
LOC_Os08g31720	Chr8:19654059..19654200	bin2713	1156	NA	zinc finger, C3HC4 type domain containing protein, expressed		2000bp_upstream
LOC_Os08g31730	Chr8:19661528..19661677	bin2714	843	NA	expressed protein		2000bp_upstream
LOC_Os08g31760	Chr8:19682012..19682122	bin2715	1015	NA	expressed protein		2000bp_upstream
LOC_Os08g31760	Chr8:19682504..19682682	bin2716	455	NA	expressed protein		2000bp_upstream
LOC_Os08g34070	Chr8:21354901..21355011	bin2729	373	NA	DCN1, putative, expressed		2000bp_upstream
LOC_Os08g34150	Chr8:21404822..21404982	bin2730	2426	NA	OsTIL-2 Temperature-induced lipocalin-2, expressed		2000bp_upstream
LOC_Os08g34620	Chr8:21753426..21753727	bin2733	1754	NA	expressed protein		2000bp_upstream
LOC_Os08g36610	Chr8:23092599..23092732	bin2736	1078	NA	expressed protein		2000bp_upstream
LOC_Os08g36994	Chr8:23390401..23390529	bin2738	149	NA	protein transport protein, putative, expressed		2000bp_upstream
LOC_Os08g37590	Chr8:23807239..23807398	bin2742	707	NA	expressed protein		2000bp_upstream
LOC_Os08g38080	Chr8:24119915..24120092	bin2743	1769	NA	helix-loop-helix DNA-binding domain containing protein, expressed		2000bp_upstream
LOC_Os08g39120	Chr8:24710647..24710791	bin2746	1635	NA	expressed protein		2000bp_upstream
LOC_Os08g39820	Chr8:25205261..25205393	bin2750	1366	NA	pre-rRNA-processing protein TSR2, putative, expressed		2000bp_upstream
LOC_Os08g40520	Chr8:25648389..25648604	bin2753	281	NA	expressed protein		2000bp_upstream
LOC_Os08g40940	Chr8:25907550..25907746	bin2758	1645	NA	expressed protein		2000bp_upstream
LOC_Os08g41510	Chr8:26221703..26221834	bin2759	954	NA	hypothetical protein		2000bp_upstream
LOC_Os08g41730	Chr8:26341904..26342038	bin2760	278	NA	peptidase, T1 family, putative, expressed		2000bp_upstream
LOC_Os08g42640	Chr8:26947158..26947302	bin2768	1271	NA	zinc finger, C3HC4 type domain containing protein, expressed	OsRFPH2-10	2000bp_upstream
LOC_Os08g44310	Chr8:27886016..27886128	bin2779	1809	NA	expressed protein		2000bp_upstream
LOC_Os09g07280	Chr9:3574993..3575232	bin2795	2657	NA	expressed protein		2000bp_upstream
LOC_Os09g08379	Chr9:4346634..4346809	bin2800	1282	NA	expressed protein		2000bp_upstream
LOC_Os09g08440	Chr9:4400106..4400283	bin2804	930	NA	nodulin MtN3 family protein, putative, expressed		2000bp_upstream
LOC_Os09g12560	Chr9:7197178..7197390	bin2820	1244	NA	ferrochelatase-2, chloroplast precursor, putative, expressed		2000bp_upstream
LOC_Os09g15040	Chr9:9073218..9073424	bin2830	265	NA	hypothetical protein		2000bp_upstream
LOC_Os09g17810	Chr9:10897768..10897960	bin2841	93	NA	leucine zipper protein-like, putative, expressed		2000bp_upstream
LOC_Os09g18460	Chr9:11315471..11315612	bin2846	883	NA	hypothetical protein		2000bp_upstream
LOC_Os09g19250	Chr9:11507573..11507691	bin2847	775	NA	retrotransposon protein, putative, unclassified, expressed		2000bp_upstream
LOC_Os09g19690	Chr9:11785053..11785177	bin2850	1831	NA	expressed protein		2000bp_upstream
LOC_Os09g20150	Chr9:12064655..12064885	bin2853	2582	NA	C1-like domain containing protein, expressed		2000bp_upstream
LOC_Os09g21130	Chr9:12753245..12753375	bin2856	1117	NA	expressed protein		2000bp_upstream
LOC_Os09g22440	Chr9:13551777..13551921	bin2862	1748	NA	expressed protein		2000bp_upstream
LOC_Os09g22510	Chr9:13578922..13579258	bin2864	906	NA	expressed protein		2000bp_upstream
LOC_Os09g23060	Chr9:13616857..13616964	bin2866	2079	NA	expressed protein		2000bp_upstream
LOC_Os09g23060	Chr9:13617167..13617311	bin2867	1732	NA	expressed protein		2000bp_upstream
LOC_Os09g23060	Chr9:13617645..13617764	bin2868	1279	NA	expressed protein		2000bp_upstream
LOC_Os09g23720	Chr9:14094304..14094422	bin2875	1358	NA	expressed protein		2000bp_upstream
LOC_Os09g24830	Chr9:14818659..14818808	bin2882	2600	NA	hypothetical protein		2000bp_upstream
LOC_Os09g24840	Chr9:14827883..14828003	bin2883	979	NA	GASR10 - Gibberellin-regulated GASA/GAST/Snakin family protein precursor, expressed		2000bp_upstream
LOC_Os09g26900	Chr9:16346284..16346406	bin2902	675	NA	ctr copper transporter family protein, putative, expressed		2000bp_upstream
LOC_Os09g27370	Chr9:16632109..16632299	bin2904	1007	NA	Spc97 / Spc98 family protein, putative, expressed		2000bp_upstream
LOC_Os09g27370	Chr9:16632406..16632604	bin2905	702	NA	Spc97 / Spc98 family protein, putative, expressed		2000bp_upstream
LOC_Os09g28120	Chr9:17071523..17071668	bin2907	116	NA	OsFBX330 - F-box domain containing protein, expressed		2000bp_upstream
LOC_Os09g28760	Chr9:17470446..17470599	bin2909	2444	NA	CXE carboxylesterase, putative, expressed		2000bp_upstream
LOC_Os09g29570	Chr9:17980180..17980485	bin2913	1289	NA	expressed protein		2000bp_upstream
LOC_Os09g32300	Chr9:19278313..19278504	bin2922	1352	NA	KH domain-containing protein, putative, expressed		2000bp_upstream
LOC_Os09g33800	Chr9:19954983..19955113	bin2929	668	NA	arabinogalactan protein, putative, expressed		2000bp_upstream
LOC_Os09g35910	Chr9:20670746..20670845	bin2937	910	NA	homeobox associated leucine zipper, putative, expressed		2000bp_upstream
LOC_Os09g36240	Chr9:20897398..20897511	bin2939	69	NA	deoxyribodipyrimidine photolyase family protein, expressed		2000bp_upstream
LOC_Os09g37540	Chr9:21639622..21639819	bin2947	2910	NA	uncharacterized protein PA4923, putative, expressed	OsLDC-like1	2000bp_upstream
LOC_Os09g39870	Chr9:22854892..22855092	bin2955	226	NA	2-phosphoglycerate kinase-related, putative, expressed	OsLpa1-P	2000bp_upstream
LOC_Os10g02270	Chr10:811076..811276	bin333	1710	NA	expressed protein		2000bp_upstream
LOC_Os10g02814	Chr10:1125569..1125717	bin335	1012	NA	G-protein alpha subunit, putative, expressed		2000bp_upstream
LOC_Os10g03350	Chr10:1419955..1420064	bin339	2781	NA	retrotransposon protein, putative, Ty1-copia subclass		2000bp_upstream
LOC_Os10g03510	Chr10:1515843..1515951	bin340	467	NA	hypothetical protein		2000bp_upstream
LOC_Os10g03560	Chr10:1536900..1537096	bin341	2367	NA	CAF1 family ribonuclease containing protein, putative, expressed		2000bp_upstream
LOC_Os10g08319	Chr10:4495701..4495922	bin362	1825	NA	cytochrome P450, putative, expressed		2000bp_upstream
LOC_Os10g08680	Chr10:4708132..4708231	bin365	905	NA	conserved hypothetical protein		2000bp_upstream
LOC_Os10g09330	Chr10:5042146..5042665	bin368	709	NA	hypothetical protein		2000bp_upstream
LOC_Os10g10500	Chr10:5778075..5778542	bin374	2315	NA	vacuolar ATP synthase 98 kDa subunit, putative, expressed		2000bp_upstream
LOC_Os10g11910	Chr10:6606182..6606371	bin382	845	NA	retrotransposon protein, putative, Ty3-gypsy subclass, expressed		2000bp_upstream
LOC_Os10g13590	Chr10:7358745..7358885	bin389	165	NA	retrotransposon protein, putative, Ty1-copia subclass		2000bp_upstream
LOC_Os10g14230	Chr10:7710695..7710989	bin396	1340	NA	transposon protein, putative, unclassified, expressed		2000bp_upstream
LOC_Os10g15120	Chr10:7926557..7926854	bin397	2935	NA	expressed protein		2000bp_upstream
LOC_Os10g16974	Chr10:8492086..8492202	bin401	2047	NA	cytochrome P450, putative, expressed	OsCYP75B4|CYP75B4	2000bp_upstream
LOC_Os10g17230	Chr10:8662526..8662637	bin402	2909	NA	retrotransposon protein, putative, Ty3-gypsy subclass		2000bp_upstream
LOC_Os10g17230	Chr10:8663422..8663633	bin403	1913	NA	retrotransposon protein, putative, Ty3-gypsy subclass		2000bp_upstream
LOC_Os10g18880	Chr10:9620628..9620856	bin409	1011	NA	expressed protein		2000bp_upstream
LOC_Os10g20360	Chr10:10237351..10237501	bin420	340	NA	retrotransposon protein, putative, Ty3-gypsy subclass, expressed		2000bp_upstream
LOC_Os10g21140	Chr10:10752541..10752854	bin432	74	NA	hypothetical protein		2000bp_upstream
LOC_Os10g21730	Chr10:11151917..11152110	bin438	895	NA	retrotransposon protein, putative, Ty1-copia subclass, expressed		2000bp_upstream
LOC_Os10g24050	Chr10:12319727..12319867	bin460	303	NA	ribosome inactivating protein, putative, expressed		2000bp_upstream
LOC_Os10g28280	Chr10:14705827..14706006	bin479	1469	NA	expressed protein		2000bp_upstream
LOC_Os10g28660	Chr10:14943553..14943660	bin492	612	NA	type I inositol-1,4,5-trisphosphate 5-phosphatase, putative, expressed		2000bp_upstream
LOC_Os10g29020	Chr10:15123579..15123725	bin494	667	NA	ATBPM2, putative, expressed		2000bp_upstream
LOC_Os10g33610	Chr10:17717694..17717955	bin521	2272	NA	expressed protein		2000bp_upstream
LOC_Os10g34120	Chr10:18207714..18207826	bin530	442	NA	retrotransposon protein, putative, Ty1-copia subclass, expressed		2000bp_upstream
LOC_Os10g34490	Chr10:18399919..18400113	bin535	2106	NA	phosphate translocator-related, putative, expressed		2000bp_upstream
LOC_Os10g34570	Chr10:18431873..18432049	bin536	908	NA	expressed protein		2000bp_upstream
LOC_Os10g34580	Chr10:18431873..18432049	bin536	2335	NA	FHA domain containing protein, putative, expressed		2000bp_upstream
LOC_Os10g35040	Chr10:18695177..18695276	bin538	2318	NA	receptor kinase like protein, putative, expressed		2000bp_upstream
LOC_Os10g35500	Chr10:18991544..18991724	bin544	2845	NA	epoxide hydrolase, putative, expressed		2000bp_upstream
LOC_Os10g35500	Chr10:18991970..18992113	bin545	2456	NA	epoxide hydrolase, putative, expressed		2000bp_upstream
LOC_Os10g35604	Chr10:19042474..19042794	bin546	1718	NA	expressed protein		2000bp_upstream
LOC_Os10g35800	Chr10:19144424..19144619	bin549	1905	NA	expressed protein		2000bp_upstream
LOC_Os10g36690	Chr10:19620932..19621055	bin557	545	NA	dehydration response related protein, putative, expressed		2000bp_upstream
LOC_Os10g36780	Chr10:19686518..19686619	bin558	633	NA	OsProCP4 - Putative Lysosomal Pro-x Carboxypeptidase homologue, expressed		2000bp_upstream
LOC_Os10g37610	Chr10:20125759..20126058	bin565	334	NA	retrotransposon protein, putative, unclassified, expressed		2000bp_upstream
LOC_Os10g37830	Chr10:20250765..20251032	bin566	1137	NA	OsFBX391 - F-box domain containing protein, expressed		2000bp_upstream
LOC_Os10g38610	Chr10:20596395..20596531	bin570	486	NA	glutathione S-transferase, putative, expressed		2000bp_upstream
LOC_Os10g38720	Chr10:20627154..20627267	bin573	1821	NA	glutathione S-transferase, putative, expressed		2000bp_upstream
LOC_Os10g38850	Chr10:20679816..20679959	bin574	1178	NA	amine oxidase, putative, expressed		2000bp_upstream
LOC_Os10g39500	Chr10:21091482..21091812	bin577	166	NA	expressed protein		2000bp_upstream
LOC_Os10g40490	Chr10:21676540..21676735	bin584	2348	NA	U-box domain containing protein, expressed	OsPUB67	2000bp_upstream
LOC_Os10g40810	Chr10:21942093..21942226	bin585	1066	NA	GATA zinc finger domain containing protein, expressed		2000bp_upstream
LOC_Os11g02379	Chr11:697122..697420	bin602	86	NA	LTPL6 - Protease inhibitor/seed storage/LTP family protein precursor, expressed		2000bp_upstream
LOC_Os11g04040	Chr11:1632909..1633014	bin607	1638	NA	retrotransposon protein, putative, unclassified, expressed		2000bp_upstream
LOC_Os11g05030	Chr11:2178007..2178838	bin611	896	NA	expressed protein		2000bp_upstream
LOC_Os11g05770	Chr11:2656423..2656573	bin615	2471	NA	DUF623 domain containing protein, expressed		2000bp_upstream
LOC_Os11g06420	Chr11:3098145..3098263	bin618	202	NA	OsFBT13 - F-box and tubby domain containing protein, expressed		2000bp_upstream
LOC_Os11g07912	Chr11:4085027..4085159	bin623	974	NA	MLO domain containing protein, putative, expressed		2000bp_upstream
LOC_Os11g11670	Chr11:6483036..6483239	bin641	1775	NA	hypothetical protein		2000bp_upstream
LOC_Os11g17940	Chr11:10073958..10074080	bin665	1777	NA	expressed protein		2000bp_upstream
LOC_Os11g18980	Chr11:10814449..10814647	bin667	526	NA	expressed protein		2000bp_upstream
LOC_Os11g18980	Chr11:10814700..10814844	bin668	329	NA	expressed protein		2000bp_upstream
LOC_Os11g19060	Chr11:10862533..10862680	bin669	657	NA	BABY BOOM 1, putative, expressed	BBM1|OsASGR-BBML1	2000bp_upstream
LOC_Os11g20190	Chr11:11668950..11669127	bin672	96	NA	retrotransposon protein, putative, Ty1-copia subclass		2000bp_upstream
LOC_Os11g24150	Chr11:13727651..13727873	bin677	1107	NA	retrotransposon protein, putative, Ty3-gypsy subclass, expressed		2000bp_upstream
LOC_Os11g25650	Chr11:14634649..14634874	bin684	1023	NA	retrotransposon protein, putative, unclassified		2000bp_upstream
LOC_Os11g25770	Chr11:14694391..14694539	bin685	581	NA	expressed protein		2000bp_upstream
LOC_Os11g26130	Chr11:14958824..14959058	bin688	1912	NA	receptor protein kinase TMK1 precursor, putative, expressed		2000bp_upstream
LOC_Os11g27980	Chr11:16086629..16086858	bin700	251	NA	lipase class 3 family protein, putative, expressed		2000bp_upstream
LOC_Os11g32710	Chr11:19317266..19317412	bin723	2214	NA	hypothetical protein		2000bp_upstream
LOC_Os11g33100	Chr11:19577343..19577449	bin726	2858	NA	SNARE associated Golgi protein, putative, expressed		2000bp_upstream
LOC_Os11g34010	Chr11:19873263..19873424	bin730	264	NA	hypothetical protein		2000bp_upstream
LOC_Os11g34890	Chr11:20450753..20450861	bin740	2132	NA	hypothetical protein		2000bp_upstream
LOC_Os11g35425	Chr11:20758073..20758213	bin745	213	NA	expressed protein		2000bp_upstream
LOC_Os11g37100	Chr11:21904577..21905124	bin757	1219	NA	expressed protein		2000bp_upstream
LOC_Os11g37520	Chr11:22149244..22149389	bin760	837	NA	BTBT3 - Bric-a-Brac, Tramtrack, Broad Complex BTB domain with tetratricopeptide repeats, expressed		2000bp_upstream
LOC_Os11g40009	Chr11:23849904..23850085	bin772	1938	NA	phospholipase, patatin family, putative, expressed		2000bp_upstream
LOC_Os11g41180	Chr11:24684514..24684619	bin777	1298	NA	expressed protein		2000bp_upstream
LOC_Os11g41590	Chr11:24948088..24948261	bin778	26	NA	expressed protein		2000bp_upstream
LOC_Os11g41960	Chr11:25231370..25231519	bin781	774	NA	hypothetical protein		2000bp_upstream
LOC_Os11g42390	Chr11:25509121..25509237	bin782	351	NA	OsSCP64 - Putative Serine Carboxypeptidase homologue, expressed		2000bp_upstream
LOC_Os11g42470	Chr11:25581630..25581848	bin784	463	NA	expressed protein		2000bp_upstream
LOC_Os11g42525	Chr11:25609516..25609813	bin785	1973	NA	hypothetical protein		2000bp_upstream
LOC_Os11g43660	Chr11:26348147..26348274	bin787	2513	NA	transposon protein, putative, unclassified, expressed		2000bp_upstream
LOC_Os11g44280	Chr11:26759843..26760083	bin789	1853	NA	hypothetical protein		2000bp_upstream
LOC_Os11g45060	Chr11:27267146..27267476	bin796	1473	NA	NB-ARC domain containing protein, expressed		2000bp_upstream
LOC_Os11g45190	Chr11:27347708..27348057	bin799	1427	NA	NB-ARC domain containing protein, expressed		2000bp_upstream
LOC_Os11g47570	Chr11:28746886..28747065	bin822	1012	NA	glycosyl hydrolase, putative, expressed		2000bp_upstream
LOC_Os11g47574	Chr11:28746886..28747065	bin822	2326	NA	expressed protein		2000bp_upstream
LOC_Os11g47910	Chr11:28894178..28894389	bin823	799	NA	SCARECROW, putative, expressed		2000bp_upstream
LOC_Os12g01010	Chr12:1591..1737	bin826	946	NA	RNA recognition motif containing protein, putative, expressed	OsRBD1	2000bp_upstream
LOC_Os12g02300	Chr12:725511..725708	bin833	2093	NA	LTPL26 - Protease inhibitor/seed storage/LTP family protein precursor, expressed		2000bp_upstream
LOC_Os12g02310	Chr12:730600..730729	bin834	2250	NA	LTPL11 - Protease inhibitor/seed storage/LTP family protein precursor, expressed		2000bp_upstream
LOC_Os12g02890	Chr12:1059977..1060077	bin842	856	NA	retrotransposon protein, putative, SINE subclass, expressed		2000bp_upstream
LOC_Os12g02900	Chr12:1059977..1060077	bin842	2944	NA	retrotransposon protein, putative, unclassified, expressed		2000bp_upstream
LOC_Os12g03490	Chr12:1375589..1375976	bin846	2192	NA	expressed protein		2000bp_upstream
LOC_Os12g03490	Chr12:1376275..1376469	bin847	1699	NA	expressed protein		2000bp_upstream
LOC_Os12g06580	Chr12:3190871..3190972	bin859	1396	NA	retrotransposon protein, putative, Ty1-copia subclass		2000bp_upstream
LOC_Os12g07640	Chr12:3840382..3840509	bin865	229	NA	MYB family transcription factor, putative, expressed		2000bp_upstream
LOC_Os12g11080	Chr12:5970786..5970904	bin878	2715	NA	retrotransposon protein, putative, Ty3-gypsy subclass, expressed		2000bp_upstream
LOC_Os12g13320	Chr12:7429984..7430090	bin894	441	NA	argininosuccinate synthase, chloroplast precursor, putative, expressed		2000bp_upstream
LOC_Os12g14350	Chr12:8173574..8173749	bin901	1062	NA	transposon protein, putative, CACTA, En/Spm sub-class		2000bp_upstream
LOC_Os12g15520	Chr12:8858796..8859181	bin908	175	NA	expressed protein		2000bp_upstream
LOC_Os12g16300	Chr12:9319880..9319998	bin910	2147	NA	expressed protein		2000bp_upstream
LOC_Os12g21760	Chr12:12241138..12241270	bin927	2866	NA	RALFL25 - Rapid ALkalinization Factor RALF family protein precursor, putative, expressed		2000bp_upstream
LOC_Os12g23220	Chr12:13127099..13127217	bin930	2888	NA	retrotransposon protein, putative, Ty3-gypsy subclass, expressed		2000bp_upstream
LOC_Os12g26170	Chr12:15248151..15248273	bin942	2311	NA	expressed protein		2000bp_upstream
LOC_Os12g27850	Chr12:16410169..16410268	bin948	2428	NA	LGC1, putative, expressed		2000bp_upstream
LOC_Os12g27960	Chr12:16484110..16484212	bin949	1943	NA	expressed protein		2000bp_upstream
LOC_Os12g28730	Chr12:16972338..16972437	bin951	2703	NA	transposon protein, putative, CACTA, En/Spm sub-class, expressed		2000bp_upstream
LOC_Os12g29550	Chr12:17610585..17610762	bin954	1615	NA	expressed protein		2000bp_upstream
LOC_Os12g29750	Chr12:17784725..17784898	bin955	1128	NA	protein of unknown function DUF502 domain containing protein, expressed		2000bp_upstream
LOC_Os12g29840	Chr12:17840535..17840828	bin956	356	NA	expressed protein		2000bp_upstream
LOC_Os12g31370	Chr12:18874476..18874590	bin965	1526	NA	DNA repair protein Rad51, putative, expressed	OsRad51A2	2000bp_upstream
LOC_Os12g31370	Chr12:18874693..18874840	bin966	1276	NA	DNA repair protein Rad51, putative, expressed	OsRad51A2	2000bp_upstream
LOC_Os12g32200	Chr12:19433200..19433387	bin968	1084	NA	expressed protein		2000bp_upstream
LOC_Os12g32520	Chr12:19627846..19627994	bin972	123	NA	expressed protein		2000bp_upstream
LOC_Os12g34790	Chr12:21119963..21120096	bin983	2824	NA	retrotransposon protein, putative, Ty3-gypsy subclass		2000bp_upstream
LOC_Os12g36850	Chr12:22590570..22590796	bin998	881	NA	pathogenesis-related Bet v I family protein, putative, expressed	OsPR10b|OsPBZc	2000bp_upstream
LOC_Os12g36870	Chr12:22597056..22597164	bin999	652	NA	uncharacterized glycosyltransferase, putative, expressed		2000bp_upstream
LOC_Os12g36880	Chr12:22597056..22597164	bin999	2789	NA	pathogenesis-related Bet v I family protein, putative, expressed	OsPR10a|PBZ1	2000bp_upstream
LOC_Os12g38340	Chr12:23525691..23525836	bin1005	682	NA	RALFL42 - Rapid ALkalinization Factor RALF family protein precursor, expressed		2000bp_upstream
LOC_Os12g38850	Chr12:23878183..23878339	bin1007	1520	NA	DUF1336 domain containing protein, expressed		2000bp_upstream
LOC_Os12g39260	Chr12:24161682..24161852	bin1011	1522	NA	retrotransposon protein, putative, unclassified, expressed		2000bp_upstream
LOC_Os12g39320	Chr12:24190275..24190413	bin1013	1029	NA	DUF221 domain containing protein, expressed		2000bp_upstream
LOC_Os12g39620	Chr12:24452349..24452485	bin1014	2473	NA	disease resistance protein, putative, expressed		2000bp_upstream
LOC_Os12g39640	Chr12:24474229..24474400	bin1015	697	NA	MYB family transcription factor, putative, expressed		2000bp_upstream
LOC_Os12g41780	Chr12:25881500..25881800	bin1031	1178	NA	glycosyl transferase family 17 protein, putative, expressed		2000bp_upstream
LOC_Os12g42330	Chr12:26318363..26318524	bin1033	1349	NA	sublingual apomucin, putative, expressed		2000bp_upstream
LOC_Os12g42610	Chr12:26474922..26475053	bin1035	2581	NA	YABBY domain containing protein, putative, expressed	OsYABBY6|OsYAB5	2000bp_upstream
LOC_Os12g44300	Chr12:27459265..27459375	bin1042	2262	NA	CHX28, putative, expressed		2000bp_upstream
LOC_Os01g01350	Chr1:173891..174334	bin1	701	NA	SNF7 domain containing protein, putative, expressed		2000bp_upstream
LOC_Os01g01650	Chr1:326717..327011	bin5	2770	NA	isoflavone reductase homolog IRL, putative, expressed		2000bp_upstream
LOC_Os01g05490	Chr1:2595920..2596054	bin28	2280	NA	triosephosphate isomerase, cytosolic, putative, expressed	TPI|OsTPI1.1	2000bp_upstream
LOC_Os01g07180	Chr1:3395450..3395591	bin45	2440	NA	expressed protein		2000bp_upstream
LOC_Os01g08220	Chr1:4006256..4006557	bin48	1311	NA	gibberellin 3-beta-dioxygenase 2-2, putative, expressed	d18|OsGA3ox2	2000bp_upstream
LOC_Os01g10180	Chr1:5354507..5354773	bin60	896	NA	avr9/Cf-9 rapidly elicited protein 146, putative, expressed		2000bp_upstream
LOC_Os01g11770	Chr1:6370358..6370501	bin71	1842	NA	expressed protein		2000bp_upstream
LOC_Os01g12480	Chr1:6844526..6844702	bin74	989	NA	expressed protein		2000bp_upstream
LOC_Os01g14980	Chr1:8399111..8399843	bin84	490	NA	RPA3 - Putative single-stranded DNA binding complex subunit 3, expressed	OsRPA14	2000bp_upstream
LOC_Os01g14980	Chr1:8400593..8400737	bin85	1972	NA	RPA3 - Putative single-stranded DNA binding complex subunit 3, expressed	OsRPA14	2000bp_upstream
LOC_Os01g15240	Chr1:8533385..8533485	bin86	467	NA	expressed protein		2000bp_upstream
LOC_Os01g18250	Chr1:10237917..10238101	bin102	1895	NA	subtilase, putative, expressed		2000bp_upstream
LOC_Os01g18250	Chr1:10238183..10238283	bin103	2161	NA	subtilase, putative, expressed		2000bp_upstream
LOC_Os01g19420	Chr1:10989735..10989962	bin107	2745	NA	transposon protein, putative, unclassified, expressed		2000bp_upstream
LOC_Os01g19860	Chr1:11267168..11267356	bin109	1033	NA	expressed protein		2000bp_upstream
LOC_Os01g21730	Chr1:12201652..12201843	bin112	2649	NA	hypothetical protein		2000bp_upstream
LOC_Os01g21730	Chr1:12201913..12202148	bin113	2910	NA	hypothetical protein		2000bp_upstream
LOC_Os01g22550	Chr1:12674014..12674238	bin115	1258	NA	galactosyltransferase family protein, putative, expressed		2000bp_upstream
LOC_Os01g23239	Chr1:13066767..13066894	bin117	82	NA	retrotransposon protein, putative, Ty3-gypsy subclass, expressed		2000bp_upstream
LOC_Os01g23870	Chr1:13440303..13440486	bin121	1718	NA	expressed protein		2000bp_upstream
LOC_Os01g23930	Chr1:13470318..13470461	bin122	2840	NA	transposon protein, putative, unclassified, expressed		2000bp_upstream
LOC_Os01g31980	Chr1:17514471..17514630	bin139	2088	NA	MATE efflux family protein, putative, expressed		2000bp_upstream
LOC_Os01g32610	Chr1:17885750..17885893	bin142	264	NA	expressed protein		2000bp_upstream
LOC_Os01g32630	Chr1:17894200..17894325	bin143	1255	NA	retrotransposon protein, putative, unclassified, expressed		2000bp_upstream
LOC_Os01g34510	Chr1:19029075..19029289	bin150	1406	NA	hypothetical protein		2000bp_upstream
LOC_Os01g35870	Chr1:19859814..19859938	bin153	376	NA	hypothetical protein		2000bp_upstream
LOC_Os01g36560	Chr1:20291750..20291897	bin154	1090	NA	auxin-induced protein 5NG4, putative, expressed		2000bp_upstream
LOC_Os01g39210	Chr1:22063499..22063607	bin175	2089	NA	expressed protein		2000bp_upstream
LOC_Os01g41800	Chr1:23666718..23666927	bin194	2275	NA	cytochrome P450, putative, expressed	CYP72A31	2000bp_upstream
LOC_Os01g42780	Chr1:24347923..24348075	bin207	2751	NA	cysteine proteinase EP-B 2 precursor, putative, expressed		2000bp_upstream
LOC_Os01g43080	Chr1:24578873..24579097	bin212	2015	NA	exonuclease, putative, expressed		2000bp_upstream
LOC_Os01g45530	Chr1:25845328..25845679	bin224	1812	NA	single-stranded DNA-binding protein, putative, expressed		2000bp_upstream
LOC_Os01g45770	Chr1:26002016..26002204	bin225	786	NA	expressed protein		2000bp_upstream
LOC_Os01g48910	Chr1:28069767..28069899	bin236	2609	NA	AMP-binding enzyme, putative, expressed		2000bp_upstream
LOC_Os01g48920	Chr1:28078334..28078442	bin237	1907	NA	beclin-1, putative, expressed	OsATG6a	2000bp_upstream
LOC_Os01g52050	Chr1:29932849..29933143	bin248	1363	NA	systemin receptor SR160 precursor, putative, expressed	D61|OsBRI1|OsBRKq1	2000bp_upstream
LOC_Os01g55094	Chr1:31691319..31691463	bin257	1393	NA	expressed protein		2000bp_upstream
LOC_Os01g55280	Chr1:31819110..31819217	bin259	2230	NA	expressed protein	OsMY1	2000bp_upstream
LOC_Os01g55580	Chr1:32023492..32023650	bin260	1092	NA	tesmin/TSO1-like CXC domain containing protein, expressed		2000bp_upstream
LOC_Os01g55580	Chr1:32024237..32024832	bin261	1837	NA	tesmin/TSO1-like CXC domain containing protein, expressed		2000bp_upstream
LOC_Os01g56720	Chr1:32727779..32728039	bin264	335	NA	expressed protein		2000bp_upstream
LOC_Os01g59800	Chr1:34588624..34588793	bin279	1452	NA	EAP30/Vps36 family domain containing protein, expressed		2000bp_upstream
LOC_Os01g59940	Chr1:34660253..34660525	bin280	884	NA	expressed protein		2000bp_upstream
LOC_Os01g60760	Chr1:35142413..35142549	bin281	2881	NA	expressed protein		2000bp_upstream
LOC_Os01g64780	Chr1:37589225..37589352	bin290	1111	NA	COV1, putative, expressed		2000bp_upstream
LOC_Os01g65030	Chr1:37749268..37749455	bin291	665	NA	S-locus-specific glycoprotein precursor, putative, expressed		2000bp_upstream
LOC_Os01g66570	Chr1:38658624..38658750	bin301	2178	NA	ZOS1-19 - C2H2 zinc finger protein, expressed		2000bp_upstream
LOC_Os01g66610	Chr1:38693306..38693417	bin302	686	NA	serine/threonine-protein kinase receptor precursor, putative, expressed	SDRLK-18	2000bp_upstream
LOC_Os01g68160	Chr1:39635582..39635891	bin307	1729	NA	ZOS1-22 - C2H2 zinc finger protein, expressed		2000bp_upstream
LOC_Os01g70480	Chr1:40824643..40824775	bin315	822	NA	expressed protein		2000bp_upstream
LOC_Os01g70480	Chr1:40825176..40825289	bin316	1355	NA	expressed protein		2000bp_upstream
LOC_Os01g70740	Chr1:40949861..40950008	bin318	269	NA	expressed protein		2000bp_upstream
LOC_Os01g72490	Chr1:42040229..42040434	bin322	608	NA	LRP1, putative, expressed		2000bp_upstream
LOC_Os01g73700	Chr1:42703328..42703460	bin328	2006	NA	RCLEA2 - Root cap and Late embryogenesis related family protein precursor, putative, expressed		2000bp_upstream
LOC_Os02g03620	Chr2:1485985..1486111	bin1050	873	NA	seven in absentia protein family domain containing protein, expressed		2000bp_upstream
LOC_Os02g04660	Chr2:2094503..2094642	bin1057	1453	NA	arginine N-methyltransferase 5, putative, expressed		2000bp_upstream
LOC_Os02g04790	Chr2:2204781..2204898	bin1059	2445	NA	expressed protein		2000bp_upstream
LOC_Os02g08310	Chr2:4416012..4416187	bin1081	953	NA	tubby, putative, expressed		2000bp_upstream
LOC_Os02g08330	Chr2:4426698..4426889	bin1083	79	NA	gp176, putative, expressed		2000bp_upstream
LOC_Os02g09530	Chr2:4912115..4912219	bin1094	1235	NA	expressed protein		2000bp_upstream
LOC_Os02g09720	Chr2:4998705..4998813	bin1096	663	NA	multidrug resistance protein, putative, expressed		2000bp_upstream
LOC_Os02g12170	Chr2:6327344..6327531	bin1114	988	NA	expressed protein		2000bp_upstream
LOC_Os02g12170	Chr2:6327636..6327740	bin1115	1280	NA	expressed protein		2000bp_upstream
LOC_Os02g14120	Chr2:7716502..7716654	bin1126	764	NA	BRASSINOSTEROID INSENSITIVE 1-associated receptor kinase 1 precursor, putative, expressed	Docs1	2000bp_upstream
LOC_Os02g14150	Chr2:7749470..7749585	bin1128	2773	NA	transposon protein, putative, unclassified, expressed		2000bp_upstream
LOC_Os02g14470	Chr2:7967685..7967796	bin1129	2547	NA	hypothetical protein		2000bp_upstream
LOC_Os02g14560	Chr2:8032513..8032622	bin1131	1075	NA	transposon protein, putative, CACTA, En/Spm sub-class, expressed		2000bp_upstream
LOC_Os02g16940	Chr2:9657922..9658025	bin1145	1028	NA	OsSub13 - Putative Subtilisin homologue, expressed		2000bp_upstream
LOC_Os02g17200	Chr2:9854725..9854839	bin1146	305	NA	expressed protein		2000bp_upstream
LOC_Os02g17370	Chr2:9992223..9992372	bin1147	1581	NA	expressed protein		2000bp_upstream
LOC_Os02g19060	Chr2:11129482..11129609	bin1151	1968	NA	expressed protein		2000bp_upstream
LOC_Os02g24420	Chr2:14159345..14159479	bin1169	1601	NA	retrotransposon protein, putative, unclassified, expressed		2000bp_upstream
LOC_Os02g24880	Chr2:14430420..14430528	bin1170	2481	NA	retrotransposon, putative, centromere-specific, expressed		2000bp_upstream
LOC_Os02g26140	Chr2:15361407..15361645	bin1173	2060	NA	microtubule-binding protein TANGLED1, putative, expressed		2000bp_upstream
LOC_Os02g26510	Chr2:15570583..15570708	bin1175	2393	NA	retrotransposon protein, putative, unclassified, expressed		2000bp_upstream
LOC_Os02g26570	Chr2:15613004..15613182	bin1176	1831	NA	expressed protein		2000bp_upstream
LOC_Os02g27280	Chr2:16072429..16072531	bin1182	2235	NA	transposon protein, putative, CACTA, En/Spm sub-class, expressed		2000bp_upstream
LOC_Os02g28330	Chr2:16748956..16749216	bin1190	2648	NA	retrotransposon protein, putative, unclassified, expressed		2000bp_upstream
LOC_Os02g28334	Chr2:16748956..16749216	bin1190	635	NA	expressed protein		2000bp_upstream
LOC_Os02g28400	Chr2:16795025..16795211	bin1191	2084	NA	retrotransposon protein, putative, unclassified, expressed		2000bp_upstream
LOC_Os02g28700	Chr2:16971968..16972118	bin1192	151	NA	expressed protein		2000bp_upstream
LOC_Os02g31150	Chr2:18657268..18657376	bin1207	1998	NA	zinc finger, C3HC4 type domain containing protein, expressed		2000bp_upstream
LOC_Os02g31860	Chr2:18823715..18823835	bin1211	2343	NA	expressed protein		2000bp_upstream
LOC_Os02g31910	Chr2:18854431..18854588	bin1212	2590	NA	potassium transporter, putative, expressed		2000bp_upstream
LOC_Os02g34560	Chr2:20722582..20722695	bin1221	663	NA	plant neutral invertase domain containing protein, expressed	OsCYT-INV1|SRT5	2000bp_upstream
LOC_Os02g35710	Chr2:21458863..21459016	bin1228	520	NA	expressed protein		2000bp_upstream
LOC_Os02g36680	Chr2:22142577..22142721	bin1234	582	NA	expressed protein		2000bp_upstream
LOC_Os02g39560	Chr2:23884600..23884735	bin1252	2899	NA	non-receptor tyrosine kinase spore lysis A, putative, expressed		2000bp_upstream
LOC_Os02g39920	Chr2:24146937..24147045	bin1253	233	NA	AT hook motif family protein, expressed		2000bp_upstream
LOC_Os02g40640	Chr2:24643133..24643265	bin1256	1153	NA	expressed protein		2000bp_upstream
LOC_Os02g46420	Chr2:28280841..28281237	bin1272	801	NA	transposon protein, putative, unclassified, expressed		2000bp_upstream
LOC_Os02g46440	Chr2:28292538..28292668	bin1273	856	NA	expressed protein		2000bp_upstream
LOC_Os02g46680	Chr2:28499125..28499405	bin1275	446	NA	multidrug resistance protein, putative, expressed		2000bp_upstream
LOC_Os02g47270	Chr2:28851820..28851929	bin1276	2924	NA	retrotransposon protein, putative, unclassified, expressed		2000bp_upstream
LOC_Os02g48350	Chr2:29602504..29602651	bin1283	659	NA	diacylglycerol O-acyltransferase, putative, expressed		2000bp_upstream
LOC_Os02g48520	Chr2:29700799..29700911	bin1284	1029	NA	hypothetical protein		2000bp_upstream
LOC_Os02g48964	Chr2:29942053..29942228	bin1286	406	NA	WD-40 repeat family protein, putative, expressed	SRWD2	2000bp_upstream
LOC_Os02g51440	Chr2:31520638..31520973	bin1298	2855	NA	laccase precursor protein, putative, expressed	OsLAC10	2000bp_upstream
LOC_Os02g52950	Chr2:32382345..32382844	bin1303	828	NA	expressed protein		2000bp_upstream
LOC_Os02g52950	Chr2:32383047..32383196	bin1304	1530	NA	expressed protein		2000bp_upstream
LOC_Os02g53210	Chr2:32582101..32582224	bin1308	1385	NA	expressed protein		2000bp_upstream
LOC_Os02g53210	Chr2:32582492..32582674	bin1309	1776	NA	expressed protein		2000bp_upstream
LOC_Os02g54570	Chr2:33429531..33429663	bin1314	1751	NA	SCP-like extracellular protein, expressed		2000bp_upstream
LOC_Os02g54760	Chr2:33536268..33536414	bin1315	143	NA	cyclic nucleotide-gated ion channel 14, putative, expressed		2000bp_upstream
LOC_Os02g54760	Chr2:33536750..33536932	bin1316	625	NA	cyclic nucleotide-gated ion channel 14, putative, expressed		2000bp_upstream
LOC_Os02g54760	Chr2:33538644..33538789	bin1317	2519	NA	cyclic nucleotide-gated ion channel 14, putative, expressed		2000bp_upstream
LOC_Os02g56280	Chr2:34446266..34446365	bin1330	1505	NA	zinc finger family protein, putative, expressed		2000bp_upstream
LOC_Os02g58300	Chr2:35678454..35678897	bin1344	2024	NA	expressed protein		2000bp_upstream
LOC_Os02g58300	Chr2:35679208..35679534	bin1345	2778	NA	expressed protein		2000bp_upstream
LOC_Os02g58310	Chr2:35678454..35678897	bin1344	377	NA	expressed protein		2000bp_upstream
LOC_Os02g58310	Chr2:35679208..35679534	bin1345	1131	NA	expressed protein		2000bp_upstream
LOC_Os02g58590	Chr2:35818282..35818395	bin1347	507	NA	N-acetylglucosaminyltransferase I, putative, expressed	GnT1	2000bp_upstream
LOC_Os03g01520	Chr3:338936..339352	bin1350	226	NA	expressed protein		2000bp_upstream
LOC_Os03g03990	Chr3:1821423..1821567	bin1365	2569	NA	signal recognition particle 43 kDa protein, chloroplast precursor, putative, expressed	OscpSRP43|PGL3	2000bp_upstream
LOC_Os03g07480	Chr3:3807118..3807251	bin1375	2987	NA	sucrose transporter, putativ, expressed	OsSUT1	2000bp_upstream
LOC_Os03g08590	Chr3:4420034..4420597	bin1382	653	NA	hypothetical protein		2000bp_upstream
LOC_Os03g08590	Chr3:4421277..4421485	bin1383	1896	NA	hypothetical protein		2000bp_upstream
LOC_Os03g09200	Chr3:4800433..4800757	bin1385	1819	NA	domain of unknown function DUF966 domain containing protein, expressed		2000bp_upstream
LOC_Os03g11220	Chr3:5776749..5776892	bin1390	475	NA	keratin, type I cytoskeletal 9, putative, expressed		2000bp_upstream
LOC_Os03g13710	Chr3:7426609..7426717	bin1399	974	NA	transposon protein, putative, unclassified, expressed		2000bp_upstream
LOC_Os03g15300	Chr3:8373900..8374043	bin1409	1272	NA	hypothetical protein		2000bp_upstream
LOC_Os03g16050	Chr3:8843646..8843750	bin1410	578	NA	fructose-1,6-bisphosphatase, putative, expressed		2000bp_upstream
LOC_Os03g17470	Chr3:9715715..9715846	bin1414	968	NA	IN2-1 protein, putative, expressed	OsGSTL2	2000bp_upstream
LOC_Os03g18190	Chr3:10203079..10203199	bin1416	939	NA	importin subunit beta, putative, expressed		2000bp_upstream
LOC_Os03g20490	Chr3:11610161..11610270	bin1430	1728	NA	retrotransposon protein, putative, unclassified, expressed		2000bp_upstream
LOC_Os03g20860	Chr3:11815397..11815645	bin1434	2195	NA	expressed protein		2000bp_upstream
LOC_Os03g21570	Chr3:12323686..12323911	bin1439	104	NA	DNA-binding protein, putative, expressed		2000bp_upstream
LOC_Os03g21820	Chr3:12473222..12473346	bin1440	2621	NA	expansin precursor, putative, expressed		2000bp_upstream
LOC_Os03g21840	Chr3:12484107..12484213	bin1441	1010	NA	reticulon domain containing protein, putative, expressed		2000bp_upstream
LOC_Os03g22100	Chr3:12667825..12667978	bin1442	1582	NA	retrotransposon protein, putative, Ty1-copia subclass, expressed		2000bp_upstream
LOC_Os03g22580	Chr3:13001198..13001374	bin1444	2533	NA	CW-type Zinc Finger, putative, expressed	OsCW-ZF3	2000bp_upstream
LOC_Os03g22700	Chr3:13116201..13116397	bin1446	466	NA	cyclin-dependent kinase C-2, putative, expressed		2000bp_upstream
LOC_Os03g22700	Chr3:13118428..13118581	bin1447	2693	NA	cyclin-dependent kinase C-2, putative, expressed		2000bp_upstream
LOC_Os03g25840	Chr3:14785996..14786102	bin1467	285	NA	amino acid permease family protein, putative, expressed		2000bp_upstream
LOC_Os03g26540	Chr3:15158090..15158212	bin1468	1311	NA	retrotransposon, putative, centromere-specific		2000bp_upstream
LOC_Os03g27190	Chr3:15573163..15573291	bin1471	1029	NA	ICE-like protease p20 domain containing protein, putative, expressed		2000bp_upstream
LOC_Os03g30750	Chr3:17526281..17526404	bin1485	443	NA	hypothetical protein		2000bp_upstream
LOC_Os03g30760	Chr3:17540556..17540757	bin1486	2580	NA	retrotransposon protein, putative, unclassified, expressed		2000bp_upstream
LOC_Os03g33550	Chr3:19174613..19174757	bin1498	1066	NA	hypothetical protein		2000bp_upstream
LOC_Os03g33660	Chr3:19255101..19255274	bin1499	221	NA	expressed protein		2000bp_upstream
LOC_Os03g37520	Chr3:20816890..20817081	bin1506	264	NA	expressed protein		2000bp_upstream
LOC_Os03g38200	Chr3:21211872..21212107	bin1509	24	NA	hypothetical protein		2000bp_upstream
LOC_Os03g38230	Chr3:21226987..21227177	bin1510	1052	NA	peptidase M50 family protein, putative, expressed		2000bp_upstream
LOC_Os03g41650	Chr3:23154191..23154525	bin1526	519	NA	retrotransposon protein, putative, Ty3-gypsy subclass, expressed		2000bp_upstream
LOC_Os03g41650	Chr3:23154664..23154912	bin1527	992	NA	retrotransposon protein, putative, Ty3-gypsy subclass, expressed		2000bp_upstream
LOC_Os03g42060	Chr3:23389817..23390037	bin1529	2125	NA	expressed protein		2000bp_upstream
LOC_Os03g42510	Chr3:23653264..23653387	bin1531	1871	NA	transposon protein, putative, CACTA, En/Spm sub-class, expressed		2000bp_upstream
LOC_Os03g43114	Chr3:24054732..24054869	bin1535	948	NA	expressed protein		2000bp_upstream
LOC_Os03g44500	Chr3:25051741..25051852	bin1540	670	NA	serine/threonine protein phosphatase, putative, expressed	GL3.1|qGL3-1|qGL3|OsPPKL1	2000bp_upstream
LOC_Os03g47360	Chr3:26788756..26789028	bin1553	79	NA	expressed protein		2000bp_upstream
LOC_Os03g47890	Chr3:27225385..27225493	bin1562	2053	NA	transposon protein, putative, unclassified, expressed		2000bp_upstream
LOC_Os03g50740	Chr3:28977080..28977188	bin1579	1800	NA	retrotransposon protein, putative, SINE subclass, expressed	OsTVLP1	2000bp_upstream
LOC_Os03g51556	Chr3:29494979..29495116	bin1582	44	NA	hypothetical protein		2000bp_upstream
LOC_Os03g52850	Chr3:30308172..30308288	bin1590	886	NA	expressed protein		2000bp_upstream
LOC_Os03g54063	Chr3:30996997..30997131	bin1593	189	NA	expressed protein		2000bp_upstream
LOC_Os03g57270	Chr3:32665153..32665348	bin1604	1343	NA	ubiquitin carboxyl-terminal hydrolase, family 1, putative, expressed		2000bp_upstream
LOC_Os03g57900	Chr3:32984104..32984338	bin1607	1136	NA	zinc finger A20 and AN1 domain-containing stress-associated protein, putative, expressed	OsiSAP7	2000bp_upstream
LOC_Os03g58270	Chr3:33203687..33203930	bin1610	411	NA	retrotransposon protein, putative, unclassified, expressed		2000bp_upstream
LOC_Os03g58350	Chr3:33249938..33250055	bin1611	2621	NA	OsIAA14 - Auxin-responsive Aux/IAA gene family member, expressed		2000bp_upstream
LOC_Os03g58830	Chr3:33505602..33505837	bin1613	555	NA	BEE 1, putative, expressed		2000bp_upstream
LOC_Os03g59290	Chr3:33760487..33760646	bin1616	1192	NA	C-methyltransferase, putative, expressed	OsSMT1-2	2000bp_upstream
LOC_Os03g59290	Chr3:33761609..33761755	bin1617	2314	NA	C-methyltransferase, putative, expressed	OsSMT1-2	2000bp_upstream
LOC_Os03g60419	Chr3:34357814..34357913	bin1621	2720	NA	expressed protein		2000bp_upstream
LOC_Os03g60840	Chr3:34569005..34569132	bin1622	919	NA	BBTI13 - Bowman-Birk type bran trypsin inhibitor precursor, expressed		2000bp_upstream
LOC_Os03g62830	Chr3:35548857..35549035	bin1628	1889	NA	nuclear antigen, putative, expressed		2000bp_upstream
LOC_Os03g63740	Chr3:35987434..35987633	bin1634	473	NA	NFD2, putative, expressed		2000bp_upstream
LOC_Os04g02434	Chr4:885555..885764	bin1644	1293	NA	transposon protein, putative, unclassified, expressed		2000bp_upstream
LOC_Os04g02580	Chr4:970631..970825	bin1645	866	NA	expressed protein		2000bp_upstream
LOC_Os04g05830	Chr4:2997925..2998123	bin1657	1751	NA	retrotransposon, putative, centromere-specific		2000bp_upstream
LOC_Os04g06500	Chr4:3428783..3428951	bin1662	1693	NA	expressed protein		2000bp_upstream
LOC_Os04g06500	Chr4:3429945..3430055	bin1663	2855	NA	expressed protein		2000bp_upstream
LOC_Os04g08390	Chr4:4490543..4490684	bin1670	443	NA	Leucine Rich Repeat family protein, expressed		2000bp_upstream
LOC_Os04g08764	Chr4:4774415..4774714	bin1676	2371	NA	avr9/Cf-9 rapidly elicited protein 137, putative, expressed		2000bp_upstream
LOC_Os04g08815	Chr4:4861069..4861211	bin1677	1402	NA	expressed protein		2000bp_upstream
LOC_Os04g14840	Chr4:8348802..8348943	bin1695	270	NA	retrotransposon protein, putative, unclassified, expressed		2000bp_upstream
LOC_Os04g14890	Chr4:8382334..8382467	bin1696	1476	NA	retrotransposon protein, putative, Ty3-gypsy subclass, expressed		2000bp_upstream
LOC_Os04g16468	Chr4:8957643..8957807	bin1697	2255	NA	retrotransposon, putative, centromere-specific		2000bp_upstream
LOC_Os04g17660	Chr4:9674378..9674621	bin1698	232	NA	rhodanese-like domain containing protein, putative, expressed	OsHAC1;2	2000bp_upstream
LOC_Os04g22470	Chr4:12727205..12727364	bin1707	655	NA	SHR5-receptor-like kinase, putative, expressed		2000bp_upstream
LOC_Os04g23170	Chr4:13176019..13176162	bin1709	1357	NA	expressed protein		2000bp_upstream
LOC_Os04g25410	Chr4:14724722..14724845	bin1718	2601	NA	pentatricopeptide repeat domain containing protein, putative, expressed		2000bp_upstream
LOC_Os04g26980	Chr4:15957977..15958108	bin1722	864	NA	terpene synthase, putative, expressed		2000bp_upstream
LOC_Os04g27090	Chr4:16018462..16018632	bin1723	737	NA	expressed protein		2000bp_upstream
LOC_Os04g27720	Chr4:16386232..16386368	bin1726	1442	NA	terpene synthase, putative, expressed		2000bp_upstream
LOC_Os04g29770	Chr4:17743983..17744128	bin1741	2105	NA	wall-associated receptor kinase-like 3 precursor, putative, expressed		2000bp_upstream
LOC_Os04g30500	Chr4:18219925..18220027	bin1753	486	NA	retrotransposon protein, putative, unclassified, expressed		2000bp_upstream
LOC_Os04g31470	Chr4:18827833..18828416	bin1758	1374	NA	expressed protein		2000bp_upstream
LOC_Os04g31470	Chr4:18828482..18828697	bin1759	2023	NA	expressed protein		2000bp_upstream
LOC_Os04g32840	Chr4:19830050..19830195	bin1773	2149	NA	formin-like protein 20, putative, expressed		2000bp_upstream
LOC_Os04g32940	Chr4:19905699..19905809	bin1776	2043	NA	Leucine Rich Repeat family protein, expressed		2000bp_upstream
LOC_Os04g33240	Chr4:20111769..20111936	bin1778	1029	NA	sex determination protein tasselseed-2, putative, expressed		2000bp_upstream
LOC_Os04g33310	Chr4:20147410..20147561	bin1779	1882	NA	expressed protein		2000bp_upstream
LOC_Os04g35880	Chr4:21870776..21870894	bin1786	2962	NA	retrotransposon protein, putative, unclassified, expressed		2000bp_upstream
LOC_Os04g36000	Chr4:21954527..21954641	bin1788	2698	NA	OsFBX137 - F-box domain containing protein, expressed		2000bp_upstream
LOC_Os04g37640	Chr4:22384545..22384653	bin1789	1015	NA	xyloglucan fucosyltransferase, putative, expressed		2000bp_upstream
LOC_Os04g38760	Chr4:23034513..23034684	bin1793	562	NA	hypothetical protein		2000bp_upstream
LOC_Os04g38914	Chr4:23126326..23126457	bin1794	275	NA	expressed protein		2000bp_upstream
LOC_Os04g39100	Chr4:23238025..23238345	bin1795	830	NA	peroxidase precursor, putative, expressed		2000bp_upstream
LOC_Os04g39350	Chr4:23424230..23424418	bin1797	892	NA	heavy metal associated domain containing protein, expressed	OsHIPP19	2000bp_upstream
LOC_Os04g40720	Chr4:24168295..24168951	bin1801	368	NA	expressed protein		2000bp_upstream
LOC_Os04g42310	Chr4:25038141..25038266	bin1811	1560	NA	B4-BTB3 - Bric-a-Brac, Tramtrack, Broad Complex BTB domain with B4 subfamily conserved sequence, expressed		2000bp_upstream
LOC_Os04g43770	Chr4:25917006..25917203	bin1825	1921	NA	expressed protein		2000bp_upstream
LOC_Os04g47240	Chr4:28059599..28059831	bin1837	2712	NA	STE_MEKK_ste11_MAP3K.17 - STE kinases include homologs to sterile 7, sterile 11 and sterile 20 from yeast, expressed	YDA1|SMG2|OsMKKK10	2000bp_upstream
LOC_Os04g47240	Chr4:28059599..28059831	bin1837	2666	NA	STE_MEKK_ste11_MAP3K.17 - STE kinases include homologs to sterile 7, sterile 11 and sterile 20 from yeast, expressed	YDA1|SMG2|OsMKKK10	2000bp_upstream
LOC_Os04g47240	Chr4:28059599..28059831	bin1837	2494	NA	STE_MEKK_ste11_MAP3K.17 - STE kinases include homologs to sterile 7, sterile 11 and sterile 20 from yeast, expressed	YDA1|SMG2|OsMKKK10	2000bp_upstream
LOC_Os04g48450	Chr4:28888915..28889265	bin1843	131	NA	expressed protein		2000bp_upstream
LOC_Os04g48810	Chr4:29114371..29114633	bin1846	784	NA	expressed protein		2000bp_upstream
LOC_Os04g52510	Chr4:31224799..31224987	bin1862	256	NA	glucosyltransferase, putative, expressed		2000bp_upstream
LOC_Os04g53310	Chr4:31761866..31761970	bin1869	2286	NA	soluble starch synthase 3, chloroplast precursor, putative, expressed		2000bp_upstream
LOC_Os04g54420	Chr4:32383254..32383406	bin1875	1211	NA	protein of unknown function, DUF618 domain containing protein, expressed		2000bp_upstream
LOC_Os04g55050	Chr4:32740789..32740926	bin1877	925	NA	amidase, putative, expressed		2000bp_upstream
LOC_Os04g55860	Chr4:33263190..33263334	bin1880	1994	NA	peptidyl-tRNA hydrolase, putative, expressed		2000bp_upstream
LOC_Os04g56230	Chr4:33529444..33529582	bin1882	987	NA	polyprenyl synthetase, putative, expressed		2000bp_upstream
LOC_Os04g57110	Chr4:34037078..34037221	bin1886	2344	NA	retrotransposon protein, putative, unclassified, expressed		2000bp_upstream
LOC_Os04g57270	Chr4:34106158..34106322	bin1888	1275	NA	expressed protein		2000bp_upstream
LOC_Os05g04270	Chr5:1943863..1944053	bin1911	83	NA	expressed protein		2000bp_upstream
LOC_Os05g05370	Chr5:2658241..2658464	bin1917	1685	NA	expressed protein		2000bp_upstream
LOC_Os05g05550	Chr5:2761909..2762103	bin1919	474	NA	expressed protein		2000bp_upstream
LOC_Os05g06240	Chr5:3160483..3160582	bin1922	2252	NA	LRR receptor kinase, putative, expressed		2000bp_upstream
LOC_Os05g06460	Chr5:3322471..3322753	bin1923	2755	NA	dihydrolipoyl dehydrogenase, putative, expressed		2000bp_upstream
LOC_Os05g07840	Chr5:4229511..4229616	bin1929	2945	NA	expressed protein		2000bp_upstream
LOC_Os05g09740	Chr5:5538455..5538596	bin1943	2346	NA	HAD superfamily phosphatase, putative, expressed		2000bp_upstream
LOC_Os05g10310	Chr5:5635058..5635172	bin1944	2153	NA	acid phosphatase, putative, expressed		2000bp_upstream
LOC_Os05g10750	Chr5:5926824..5927424	bin1949	1959	NA	expressed protein		2000bp_upstream
LOC_Os05g11005	Chr5:6159563..6159727	bin1955	1118	NA	expressed protein		2000bp_upstream
LOC_Os05g11150	Chr5:6286914..6287092	bin1956	1455	NA	hypothetical protein		2000bp_upstream
LOC_Os05g11730	Chr5:6664230..6664438	bin1961	2738	NA	CGMC_GSK.7 - CGMC includes CDA, MAPK, GSK3, and CLKC kinases, expressed	GSK2|OsGSK2|OsSK22	2000bp_upstream
LOC_Os05g11740	Chr5:6664230..6664438	bin1961	21	NA	hypothetical protein		2000bp_upstream
LOC_Os05g11750	Chr5:6672527..6672677	bin1962	557	NA	protein kinase, putative, expressed		2000bp_upstream
LOC_Os05g11750	Chr5:6672961..6673077	bin1963	991	NA	protein kinase, putative, expressed		2000bp_upstream
LOC_Os05g12200	Chr5:6990717..6990959	bin1971	2268	NA	transposon protein, putative, CACTA, En/Spm sub-class		2000bp_upstream
LOC_Os05g12490	Chr5:7178044..7178147	bin1973	1473	NA	transporter-related, putative, expressed		2000bp_upstream
LOC_Os05g13550	Chr5:7521879..7522012	bin1978	2501	NA	expressed protein		2000bp_upstream
LOC_Os05g13560	Chr5:7521879..7522012	bin1978	228	NA	expressed protein		2000bp_upstream
LOC_Os05g16230	Chr5:9183022..9183121	bin1986	2735	NA	expressed protein		2000bp_upstream
LOC_Os05g23000	Chr5:13119480..13119863	bin1993	2364	NA	expressed protein		2000bp_upstream
LOC_Os05g25050	Chr5:14498236..14498411	bin2009	1118	NA	expressed protein		2000bp_upstream
LOC_Os05g27320	Chr5:15882645..15882789	bin2015	2220	NA	VHS and GAT domain containing protein, expressed		2000bp_upstream
LOC_Os05g29770	Chr5:17222852..17222991	bin2023	2651	NA	expressed protein		2000bp_upstream
LOC_Os05g31110	Chr5:18084045..18084205	bin2035	2766	NA	hexokinase, putative, expressed	OsHXK10	2000bp_upstream
LOC_Os05g34490	Chr5:20450637..20450775	bin2051	438	NA	expressed protein		2000bp_upstream
LOC_Os05g35100	Chr5:20844693..20844888	bin2053	1604	NA	transposon protein, putative, CACTA, En/Spm sub-class, expressed		2000bp_upstream
LOC_Os05g35410	Chr5:21046171..21046298	bin2057	2818	NA	potassium channel AKT2/3, putative, expressed	OsAKT2	2000bp_upstream
LOC_Os05g35860	Chr5:21280115..21280257	bin2060	2360	NA	retrotransposon protein, putative, unclassified, expressed		2000bp_upstream
LOC_Os05g35870	Chr5:21280115..21280257	bin2060	122	NA	expressed protein		2000bp_upstream
LOC_Os05g38530	Chr5:22603298..22603679	bin2067	720	NA	DnaK family protein, putative, expressed	OsctHSP70-1	2000bp_upstream
LOC_Os05g40780	Chr5:23912498..23912601	bin2077	1902	NA	keratinocytes-associated protein 2, putative, expressed		2000bp_upstream
LOC_Os05g41080	Chr5:24070700..24070846	bin2079	508	NA	histone H3, putative, expressed	CENH3	2000bp_upstream
LOC_Os05g44560	Chr5:25926866..25927010	bin2090	791	NA	kinesin motor domain containing protein, expressed		2000bp_upstream
LOC_Os05g44740	Chr5:26016393..26016577	bin2091	2748	NA	transposon protein, putative, unclassified, expressed		2000bp_upstream
LOC_Os05g45970	Chr5:26648928..26649067	bin2096	866	NA	transposon protein, putative, unclassified, expressed		2000bp_upstream
LOC_Os05g46110	Chr5:26743696..26743827	bin2097	974	NA	retrotransposon protein, putative, unclassified, expressed		2000bp_upstream
LOC_Os05g48380	Chr5:27739566..27739699	bin2104	1244	NA	ubiquitin-conjugating enzyme domain containing protein, expressed		2000bp_upstream
LOC_Os05g50020	Chr5:28678051..28678150	bin2111	631	NA	expressed protein		2000bp_upstream
LOC_Os05g50100	Chr5:28713843..28714042	bin2112	2603	NA	expressed protein		2000bp_upstream
LOC_Os05g51810	Chr5:29751493..29751617	bin2123	2175	NA	expressed protein		2000bp_upstream
LOC_Os06g01450	Chr6:276511..276635	bin2124	1075	NA	methyltransferase, putative, expressed		2000bp_upstream
LOC_Os06g04010	Chr6:1641340..1641452	bin2130	481	NA	GAGA-binding protein, putative, expressed	OsGBP1	2000bp_upstream
LOC_Os06g04410	Chr6:1892789..1892899	bin2134	602	NA	expressed protein		2000bp_upstream
LOC_Os06g04410	Chr6:1893082..1893416	bin2135	895	NA	expressed protein		2000bp_upstream
LOC_Os06g04420	Chr6:1895932..1896072	bin2136	1627	NA	lipoxygenase 4, putative		2000bp_upstream
LOC_Os06g04470	Chr6:1919104..1919437	bin2137	1050	NA	expressed protein		2000bp_upstream
LOC_Os06g04540	Chr6:1964365..1964540	bin2138	786	NA	DNA binding protein, putative, expressed	DP1	2000bp_upstream
LOC_Os06g05120	Chr6:2266001..2266125	bin2142	2026	NA	expressed protein	OsCDT1|OsCDT2	2000bp_upstream
LOC_Os06g07330	Chr6:3518289..3518422	bin2147	262	NA	OsWAK63 - OsWAK receptor-like protein kinase, expressed		2000bp_upstream
LOC_Os06g08250	Chr6:3997684..3997978	bin2150	1526	NA	zinc finger family protein, putative, expressed		2000bp_upstream
LOC_Os06g11450	Chr6:6063052..6063196	bin2169	2512	NA	zinc finger, C3HC4 type domain containing protein, expressed		2000bp_upstream
LOC_Os06g11850	Chr6:6301473..6301981	bin2170	2394	NA	expressed protein		2000bp_upstream
LOC_Os06g13070	Chr6:7175459..7175573	bin2174	2978	NA	hhH-GPD superfamily base excision DNA repair protein, putative, expressed		2000bp_upstream
LOC_Os06g13420	Chr6:7381286..7381480	bin2179	397	NA	OsSCP34 - Putative Serine Carboxypeptidase homologue, expressed		2000bp_upstream
LOC_Os06g15680	Chr6:8878147..8878394	bin2191	391	NA	cytochrome P450 71A6, putative, expressed		2000bp_upstream
LOC_Os06g15820	Chr6:8984622..8984797	bin2192	2990	NA	NHL repeat-containing protein, putative, expressed		2000bp_upstream
LOC_Os06g16110	Chr6:9178768..9178881	bin2194	2586	NA	expressed protein		2000bp_upstream
LOC_Os06g16120	Chr6:9178768..9178881	bin2194	326	NA	expressed protein		2000bp_upstream
LOC_Os06g24020	Chr6:14033875..14034015	bin2213	2246	NA	retrotransposon protein, putative, unclassified		2000bp_upstream
LOC_Os06g24540	Chr6:14392129..14392316	bin2215	1886	NA	expressed protein	OsPAP90	2000bp_upstream
LOC_Os06g27830	Chr6:15766347..15766450	bin2219	721	NA	expressed protein		2000bp_upstream
LOC_Os06g28750	Chr6:16379628..16379769	bin2220	1290	NA	retrotransposon protein, putative, Ty1-copia subclass, expressed		2000bp_upstream
LOC_Os06g28820	Chr6:16432997..16433119	bin2223	588	NA	cycloartenol synthase, putative, expressed		2000bp_upstream
LOC_Os06g30240	Chr6:17453300..17453415	bin2232	496	NA	hypothetical protein		2000bp_upstream
LOC_Os06g30640	Chr6:17741104..17741271	bin2236	1676	NA	cytochrome P450, putative, expressed		2000bp_upstream
LOC_Os06g32370	Chr6:18840502..18840629	bin2242	2180	NA	THION16 - Plant thionin family protein precursor, putative		2000bp_upstream
LOC_Os06g32520	Chr6:18916953..18917345	bin2244	53	NA	expressed protein		2000bp_upstream
LOC_Os06g34040	Chr6:19829922..19830037	bin2252	266	NA	DJ-1 family protein, putative, expressed		2000bp_upstream
LOC_Os06g35570	Chr6:20758717..20758839	bin2257	1896	NA	expressed protein		2000bp_upstream
LOC_Os06g35660	Chr6:20816077..20816323	bin2258	1971	NA	reticuline oxidase-like protein precursor, putative, expressed		2000bp_upstream
LOC_Os06g36050	Chr6:21072584..21072707	bin2260	2655	NA	expressed protein		2000bp_upstream
LOC_Os06g37300	Chr6:22029621..22029839	bin2266	1476	NA	cytochrome P450, putative, expressed	OsKOS1|OsKOL4|CYP701A8|qST-6.2	2000bp_upstream
LOC_Os06g37420	Chr6:22128653..22128792	bin2267	1286	NA	histone deacetylase, putative, expressed		2000bp_upstream
LOC_Os06g42205	Chr6:25344278..25344377	bin2286	310	NA	expressed protein		2000bp_upstream
LOC_Os06g42630	Chr6:25637246..25637688	bin2292	865	NA	B3 DNA binding domain containing protein, expressed		2000bp_upstream
LOC_Os06g43070	Chr6:25886619..25886808	bin2295	2342	NA	expressed protein		2000bp_upstream
LOC_Os06g43260	Chr6:25997123..25997252	bin2297	1369	NA	expressed protein		2000bp_upstream
LOC_Os06g43280	Chr6:26011535..26011689	bin2298	1123	NA	paxneb-related protein, putative, expressed		2000bp_upstream
LOC_Os06g43640	Chr6:26259508..26259653	bin2300	254	NA	Ser/Thr protein phosphatase family protein, putative, expressed	OsSAP1|OsPAP26	2000bp_upstream
LOC_Os06g43740	Chr6:26324799..26324928	bin2301	707	NA	OsFBX201 - F-box domain containing protein, expressed		2000bp_upstream
LOC_Os06g45280	Chr6:27371934..27372053	bin2312	2690	NA	protein kinase APK1B, chloroplast precursor, putative, expressed		2000bp_upstream
LOC_Os06g45470	Chr6:27493533..27493683	bin2313	85	NA	expressed protein		2000bp_upstream
LOC_Os06g49980	Chr6:30273202..30273380	bin2332	402	NA	expressed protein		2000bp_upstream
LOC_Os06g50040	Chr6:30316266..30316598	bin2333	599	NA	OsSAUR29 - Auxin-responsive SAUR gene family member, expressed		2000bp_upstream
LOC_Os07g01230	Chr7:132329..132503	bin2346	959	NA	expressed protein		2000bp_upstream
LOC_Os07g01590	Chr7:369259..369386	bin2347	430	NA	hypothetical protein		2000bp_upstream
LOC_Os07g02590	Chr7:931500..931668	bin2352	197	NA	expressed protein		2000bp_upstream
LOC_Os07g05570	Chr7:2608109..2608259	bin2373	1885	NA	ERD4 protein, putative, expressed		2000bp_upstream
LOC_Os07g06830	Chr7:3335909..3336079	bin2377	1635	NA	gibberellin receptor GID1L2, putative, expressed		2000bp_upstream
LOC_Os07g07240	Chr7:3594296..3594752	bin2379	404	NA	ubiquitin-conjugating enzyme, putative, expressed		2000bp_upstream
LOC_Os07g08940	Chr7:4650610..4650895	bin2384	56	NA	expressed protein		2000bp_upstream
LOC_Os07g08940	Chr7:4651125..4651367	bin2385	571	NA	expressed protein		2000bp_upstream
LOC_Os07g09770	Chr7:5207753..5207875	bin2391	778	NA	retrotransposon protein, putative, unclassified, expressed		2000bp_upstream
LOC_Os07g12530	Chr7:7159312..7159495	bin2397	1295	NA	ABC1 family domain containing protein, putative, expressed		2000bp_upstream
LOC_Os07g17460	Chr7:10310960..10311103	bin2419	2589	NA	OsFBL36 - F-box domain and LRR containing protein, expressed		2000bp_upstream
LOC_Os07g23440	Chr7:13238568..13238812	bin2429	1383	NA	transposon protein, putative, CACTA, En/Spm sub-class, expressed		2000bp_upstream
LOC_Os07g26490	Chr7:15243413..15243578	bin2437	371	NA	ankyrin repeat domain containing protein, expressed		2000bp_upstream
LOC_Os07g26910	Chr7:15591284..15591475	bin2440	358	NA	hypothetical protein		2000bp_upstream
LOC_Os07g27300	Chr7:15874542..15874643	bin2441	443	NA	RNA-binding protein Luc7-like, putative, expressed		2000bp_upstream
LOC_Os07g27300	Chr7:15875350..15875450	bin2442	1251	NA	RNA-binding protein Luc7-like, putative, expressed		2000bp_upstream
LOC_Os07g27330	Chr7:15903733..15903834	bin2443	1588	NA	no apical meristem protein, expressed		2000bp_upstream
LOC_Os07g27570	Chr7:16109806..16109929	bin2447	2424	NA	retrotransposon protein, putative, unclassified, expressed		2000bp_upstream
LOC_Os07g29530	Chr7:17336291..17336430	bin2452	893	NA	expressed protein		2000bp_upstream
LOC_Os07g31660	Chr7:18808849..18808974	bin2459	1057	NA	expressed protein		2000bp_upstream
LOC_Os07g31870	Chr7:18955536..18955643	bin2460	2965	NA	expressed protein		2000bp_upstream
LOC_Os07g31884	Chr7:18964427..18964559	bin2461	1193	NA	MATE efflux family protein, putative, expressed		2000bp_upstream
LOC_Os07g32810	Chr7:19632646..19632775	bin2469	965	NA	expressed protein		2000bp_upstream
LOC_Os07g36220	Chr7:21643419..21643519	bin2488	1183	NA	expressed protein		2000bp_upstream
LOC_Os07g37180	Chr7:22275169..22275345	bin2494	1554	NA	ABC1 family domain containing protein, putative, expressed		2000bp_upstream
LOC_Os07g37350	Chr7:22374543..22374759	bin2495	1871	NA	armadillo/beta-catenin repeat family protein, putative, expressed		2000bp_upstream
LOC_Os07g37350	Chr7:22374855..22375008	bin2496	2183	NA	armadillo/beta-catenin repeat family protein, putative, expressed		2000bp_upstream
LOC_Os07g37440	Chr7:22422591..22422738	bin2501	2504	NA	expressed protein		2000bp_upstream
LOC_Os07g39240	Chr7:23495466..23495669	bin2513	397	NA	expressed protein		2000bp_upstream
LOC_Os07g39640	Chr7:23768603..23768739	bin2517	2794	NA	LTPL64 - Protease inhibitor/seed storage/LTP family protein precursor, expressed		2000bp_upstream
LOC_Os07g39800	Chr7:23846370..23846535	bin2518	913	NA	transcription repressor HOTR, putative, expressed		2000bp_upstream
LOC_Os07g40640	Chr7:24357790..24357909	bin2521	803	NA	expressed protein		2000bp_upstream
LOC_Os07g41580	Chr7:24923554..24923712	bin2529	1557	NA	histone-like transcription factor and archaeal histone, putative, expressed		2000bp_upstream
LOC_Os07g42560	Chr7:25468289..25468426	bin2532	564	NA	expressed protein		2000bp_upstream
LOC_Os07g43140	Chr7:25849123..25849280	bin2533	640	NA	VQ domain containing protein, putative, expressed		2000bp_upstream
LOC_Os07g44250	Chr7:26449198..26449364	bin2545	2676	NA	dirigent, putative, expressed		2000bp_upstream
LOC_Os07g44280	Chr7:26457999..26458144	bin2546	379	NA	dirigent, putative, expressed		2000bp_upstream
LOC_Os07g44910	Chr7:26800017..26800292	bin2549	2506	NA	gibberellin receptor GID1L2, putative, expressed		2000bp_upstream
LOC_Os07g48170	Chr7:28776804..28776985	bin2573	480	NA	nucleotidyltransferase, putative, expressed		2000bp_upstream
LOC_Os08g01490	Chr8:304820..304952	bin2582	765	NA	cytochrome P450, putative, expressed		2000bp_upstream
LOC_Os08g06620	Chr8:3729399..3729522	bin2612	556	NA	DNA polymerase delta subunit 4 family, putative, expressed		2000bp_upstream
LOC_Os08g08150	Chr8:4643333..4643456	bin2620	1153	NA	expressed protein		2000bp_upstream
LOC_Os08g09880	Chr8:5704199..5704816	bin2626	1419	NA	transposon protein, putative, unclassified, expressed		2000bp_upstream
LOC_Os08g10530	Chr8:6184626..6184775	bin2633	2870	NA	expressed protein		2000bp_upstream
LOC_Os08g11850	Chr8:6955635..6956171	bin2637	1865	NA	retrotransposon protein, putative, Ty3-gypsy subclass, expressed		2000bp_upstream
LOC_Os08g11860	Chr8:6959927..6960496	bin2638	2135	NA	retrotransposon protein, putative, unclassified, expressed		2000bp_upstream
LOC_Os08g12240	Chr8:7209077..7209214	bin2639	2054	NA	hypothetical protein		2000bp_upstream
LOC_Os08g12250	Chr8:7209077..7209214	bin2639	430	NA	hypothetical protein		2000bp_upstream
LOC_Os08g16000	Chr8:9756633..9756732	bin2654	2698	NA	retrotransposon protein, putative, Ty3-gypsy subclass, expressed		2000bp_upstream
LOC_Os08g16200	Chr8:9878831..9878966	bin2655	1756	NA	retrotransposon protein, putative, unclassified, expressed		2000bp_upstream
LOC_Os08g16470	Chr8:10090741..10090849	bin2656	2799	NA	expressed protein		2000bp_upstream
LOC_Os08g16680	Chr8:10206746..10206913	bin2659	655	NA	retrotransposon protein, putative, Ty1-copia subclass, expressed		2000bp_upstream
LOC_Os08g22284	Chr8:13438872..13439011	bin2670	2968	NA	retrotransposon protein, putative, Ty3-gypsy subclass, expressed		2000bp_upstream
LOC_Os08g22300	Chr8:13438872..13439011	bin2670	336	NA	retrotransposon, putative, centromere-specific		2000bp_upstream
LOC_Os08g22540	Chr8:13576330..13576470	bin2672	146	NA	retrotransposon protein, putative, Ty3-gypsy subclass, expressed		2000bp_upstream
LOC_Os08g25070	Chr8:15218213..15218447	bin2681	1798	NA	PME/invertase inhibitor, putative, expressed		2000bp_upstream
LOC_Os08g29170	Chr8:17858351..17858494	bin2695	664	NA	dehydrogenase, putative, expressed		2000bp_upstream
LOC_Os08g30370	Chr8:18687105..18687278	bin2698	559	NA	expressed protein		2000bp_upstream
LOC_Os08g30560	Chr8:18830419..18830559	bin2703	1335	NA	expressed protein		2000bp_upstream
LOC_Os08g34140	Chr8:21404822..21404982	bin2730	1321	NA	vesicle transport v-SNARE protein, putative, expressed		2000bp_upstream
LOC_Os08g34610	Chr8:21750104..21750230	bin2732	88	NA	hypothetical protein		2000bp_upstream
LOC_Os08g37580	Chr8:23807239..23807398	bin2742	1788	NA	homeobox associated leucine zipper, putative, expressed		2000bp_upstream
LOC_Os08g39810	Chr8:25205261..25205393	bin2750	2571	NA	retrotransposon protein, putative, unclassified, expressed		2000bp_upstream
LOC_Os08g39890	Chr8:25281655..25281773	bin2751	2960	NA	OsSPL14 - SBP-box gene family member, expressed	OsSPL14|IPA1|WFP	2000bp_upstream
LOC_Os08g40900	Chr8:25880180..25880326	bin2757	2501	NA	auxin response factor, putative, expressed		2000bp_upstream
LOC_Os08g42750	Chr8:27060284..27060620	bin2771	910	NA	CAMK_CAMK_like.37 - CAMK includes calcium/calmodulin depedent protein kinases, expressed	OsCPK21	2000bp_upstream
LOC_Os08g42750	Chr8:27060809..27061051	bin2772	1435	NA	CAMK_CAMK_like.37 - CAMK includes calcium/calmodulin depedent protein kinases, expressed	OsCPK21	2000bp_upstream
LOC_Os08g42750	Chr8:27061114..27061255	bin2773	1740	NA	CAMK_CAMK_like.37 - CAMK includes calcium/calmodulin depedent protein kinases, expressed	OsCPK21	2000bp_upstream
LOC_Os08g43180	Chr8:27310875..27311024	bin2775	1224	NA	expressed protein		2000bp_upstream
LOC_Os08g43654	Chr8:27601529..27601658	bin2777	2830	NA	MATE efflux family protein, putative, expressed		2000bp_upstream
LOC_Os08g44300	Chr8:27886016..27886128	bin2779	567	NA	retrotransposon protein, putative, Ty3-gypsy subclass, expressed		2000bp_upstream
LOC_Os09g01360	Chr9:298848..298959	bin2783	1475	NA	expressed protein		2000bp_upstream
LOC_Os09g01360	Chr9:300174..300289	bin2784	2801	NA	expressed protein		2000bp_upstream
LOC_Os09g07960	Chr9:4094733..4094850	bin2799	1588	NA	retrotransposon protein, putative, Ty3-gypsy subclass, expressed		2000bp_upstream
LOC_Os09g08370	Chr9:4346634..4346809	bin2800	854	NA	retrotransposon protein, putative, Ty3-gypsy subclass, expressed		2000bp_upstream
LOC_Os09g12390	Chr9:7089072..7089266	bin2819	1263	NA	expressed protein		2000bp_upstream
LOC_Os09g13590	Chr9:7891222..7891480	bin2825	1998	NA	expressed protein		2000bp_upstream
LOC_Os09g17680	Chr9:10813458..10813567	bin2839	961	NA	NAD kinase, putative, expressed		2000bp_upstream
LOC_Os09g18250	Chr9:11204485..11204627	bin2844	295	NA	expressed protein		2000bp_upstream
LOC_Os09g18250	Chr9:11205182..11205353	bin2845	992	NA	expressed protein		2000bp_upstream
LOC_Os09g19229	Chr9:11507573..11507691	bin2847	1092	NA	protein kinase domain containing protein, expressed		2000bp_upstream
LOC_Os09g21370	Chr9:12900047..12900154	bin2858	498	NA	cysteine proteinase EP-B 1 precursor, putative, expressed		2000bp_upstream
LOC_Os09g22500	Chr9:13578922..13579258	bin2864	2850	NA	expressed protein		2000bp_upstream
LOC_Os09g22505	Chr9:13578922..13579258	bin2864	1156	NA	expressed protein		2000bp_upstream
LOC_Os09g23050	Chr9:13616857..13616964	bin2866	2833	NA	expressed protein		2000bp_upstream
LOC_Os09g23570	Chr9:14010597..14010730	bin2872	438	NA	inactive receptor kinase At2g26730 precursor, putative, expressed		2000bp_upstream
LOC_Os09g23580	Chr9:14014417..14014601	bin2873	444	NA	retrotransposon protein, putative, unclassified, expressed		2000bp_upstream
LOC_Os09g23710	Chr9:14094304..14094422	bin2875	1118	NA	expressed protein		2000bp_upstream
LOC_Os09g24820	Chr9:14818659..14818808	bin2882	2271	NA	ZF-HD protein dimerisation region containing protein, expressed		2000bp_upstream
LOC_Os09g24870	Chr9:14848894..14849031	bin2884	942	NA	expressed protein		2000bp_upstream
LOC_Os09g26530	Chr9:16036839..16037044	bin2895	1485	NA	expressed protein		2000bp_upstream
LOC_Os09g28820	Chr9:17506072..17506340	bin2910	1822	NA	hypothetical protein		2000bp_upstream
LOC_Os09g29310	Chr9:17794838..17794969	bin2912	2811	NA	zinc finger, C3HC4 type domain containing protein, expressed		2000bp_upstream
LOC_Os09g29560	Chr9:17980180..17980485	bin2913	763	NA	OsWAK83 - OsWAK pseudogene, expressed		2000bp_upstream
LOC_Os09g33690	Chr9:19906528..19906653	bin2927	1977	NA	Os9bglu32 - beta-glucosidase homologue, similar to G. max hydroxyisourate hydrolase, expressed		2000bp_upstream
LOC_Os09g35780	Chr9:20589795..20589906	bin2935	1136	NA	BAP2, putative, expressed		2000bp_upstream
LOC_Os09g36380	Chr9:20998261..20998544	bin2941	2598	NA	expressed protein		2000bp_upstream
LOC_Os09g36680	Chr9:21158847..21158964	bin2943	903	NA	ribonuclease T2 family domain containing protein, expressed	OsRNS4|OsRRP	2000bp_upstream
LOC_Os09g36830	Chr9:21247240..21247389	bin2944	1413	NA	Skp1 family, dimerisation domain containing protein, expressed		2000bp_upstream
LOC_Os09g37530	Chr9:21639622..21639819	bin2947	1680	NA	hypothetical protein		2000bp_upstream
LOC_Os09g39860	Chr9:22854892..22855092	bin2955	381	NA	protein kinase family protein, putative, expressed		2000bp_upstream
LOC_Os10g02260	Chr10:811076..811276	bin333	1276	NA	peptide transporter PTR2, putative, expressed		2000bp_upstream
LOC_Os10g02830	Chr10:1139645..1139777	bin336	2673	NA	expressed protein		2000bp_upstream
LOC_Os10g03050	Chr10:1267024..1267214	bin337	556	NA	leucine-rich repeat receptor protein kinase EXS precursor, putative, expressed		2000bp_upstream
LOC_Os10g03050	Chr10:1267713..1267838	bin338	1245	NA	leucine-rich repeat receptor protein kinase EXS precursor, putative, expressed		2000bp_upstream
LOC_Os10g03500	Chr10:1515843..1515951	bin340	537	NA	expressed protein		2000bp_upstream
LOC_Os10g04770	Chr10:2293770..2293886	bin350	1003	NA	expressed protein		2000bp_upstream
LOC_Os10g05730	Chr10:2892529..2892628	bin353	2753	NA	armadillo/beta-catenin repeat family protein, putative, expressed		2000bp_upstream
LOC_Os10g07470	Chr10:3970512..3970646	bin358	1955	NA	ZOS10-01 - C2H2 zinc finger protein, expressed		2000bp_upstream
LOC_Os10g08430	Chr10:4583812..4583936	bin363	2321	NA	hypothetical protein		2000bp_upstream
LOC_Os10g11820	Chr10:6556367..6556474	bin381	1267	NA	expressed protein		2000bp_upstream
LOC_Os10g12780	Chr10:7140941..7141268	bin386	488	NA	retrotransposon protein, putative, unclassified, expressed		2000bp_upstream
LOC_Os10g20350	Chr10:10237351..10237501	bin420	2913	NA	MATE efflux family protein, putative, expressed		2000bp_upstream
LOC_Os10g20370	Chr10:10244768..10244926	bin424	2884	NA	expressed protein		2000bp_upstream
LOC_Os10g20380	Chr10:10244768..10244926	bin424	783	NA	uncharacterized transporter C11D3.06, putative, expressed		2000bp_upstream
LOC_Os10g21130	Chr10:10752541..10752854	bin432	557	NA	expressed protein		2000bp_upstream
LOC_Os10g21130	Chr10:10753715..10754171	bin435	1731	NA	expressed protein		2000bp_upstream
LOC_Os10g21630	Chr10:11080476..11080675	bin436	1958	NA	hypothetical protein		2000bp_upstream
LOC_Os10g21630	Chr10:11080951..11081091	bin437	2433	NA	hypothetical protein		2000bp_upstream
LOC_Os10g21720	Chr10:11151917..11152110	bin438	2358	NA	expressed protein		2000bp_upstream
LOC_Os10g22370	Chr10:11576897..11577036	bin445	329	NA	retrotransposon protein, putative, unclassified, expressed		2000bp_upstream
LOC_Os10g23270	Chr10:12148491..12148748	bin457	223	NA	transposon protein, putative, unclassified		2000bp_upstream
LOC_Os10g23270	Chr10:12148818..12149299	bin458	550	NA	transposon protein, putative, unclassified		2000bp_upstream
LOC_Os10g25430	Chr10:13154360..13154531	bin468	371	NA	Ser/Thr protein phosphatase family protein, putative, expressed		2000bp_upstream
LOC_Os10g25760	Chr10:13349959..13350069	bin471	1431	NA	transposon protein, putative, CACTA, En/Spm sub-class, expressed		2000bp_upstream
LOC_Os10g28299	Chr10:14719177..14719372	bin480	848	NA	expressed protein		2000bp_upstream
LOC_Os10g28350	Chr10:14756344..14756443	bin481	2019	NA	1,2-dihydroxy-3-keto-5-methylthiopentene dioxygenase protein, putative, expressed	OsARD1	2000bp_upstream
LOC_Os10g28360	Chr10:14759856..14760120	bin482	76	NA	1,2-dihydroxy-3-keto-5-methylthiopentene dioxygenase protein, putative, expressed	OsARD4	2000bp_upstream
LOC_Os10g28360	Chr10:14760330..14760582	bin483	550	NA	1,2-dihydroxy-3-keto-5-methylthiopentene dioxygenase protein, putative, expressed	OsARD4	2000bp_upstream
LOC_Os10g30390	Chr10:15800095..15800194	bin504	209	NA	cytochrome P450, putative, expressed		2000bp_upstream
LOC_Os10g31070	Chr10:16261395..16262221	bin506	1328	NA	expressed protein		2000bp_upstream
LOC_Os10g31070	Chr10:16262331..16262514	bin507	2264	NA	expressed protein		2000bp_upstream
LOC_Os10g31630	Chr10:16578267..16578470	bin512	525	NA	expressed protein		2000bp_upstream
LOC_Os10g31830	Chr10:16699118..16699259	bin513	1604	NA	ras-related protein, putative, expressed		2000bp_upstream
LOC_Os10g33310	Chr10:17504940..17505128	bin517	1737	NA	cyclin-dependent kinase inhibitor, putative, expressed	OsiICK6	2000bp_upstream
LOC_Os10g33330	Chr10:17521805..17521942	bin518	395	NA	expressed protein		2000bp_upstream
LOC_Os10g33600	Chr10:17717694..17717955	bin521	1151	NA	expressed protein		2000bp_upstream
LOC_Os10g33990	Chr10:18130586..18130729	bin529	452	NA	DUF584 domain containing protein, putative, expressed		2000bp_upstream
LOC_Os10g34110	Chr10:18207714..18207826	bin530	1404	NA	expressed protein	1	2000bp_upstream
LOC_Os10g34200	Chr10:18248790..18248994	bin531	1435	NA	expressed protein		2000bp_upstream
LOC_Os10g34440	Chr10:18379539..18379764	bin533	1686	NA	expressed protein		2000bp_upstream
LOC_Os10g34560	Chr10:18431873..18432049	bin536	1764	NA	expressed protein		2000bp_upstream
LOC_Os10g35030	Chr10:18695177..18695276	bin538	1525	NA	IAP100, putative, expressed		2000bp_upstream
LOC_Os10g35490	Chr10:18991544..18991724	bin544	120	NA	hydrolase, alpha/beta fold family domain containing protein, expressed		2000bp_upstream
LOC_Os10g35490	Chr10:18991970..18992113	bin545	546	NA	hydrolase, alpha/beta fold family domain containing protein, expressed		2000bp_upstream
LOC_Os10g35790	Chr10:19144424..19144619	bin549	839	NA	Rf1, mitochondrial precursor, putative, expressed		2000bp_upstream
LOC_Os10g36410	Chr10:19470308..19470466	bin553	2054	NA	expressed protein		2000bp_upstream
LOC_Os10g36620	Chr10:19596567..19596814	bin556	1539	NA	hydroxyproline-rich glycoprotein DZ-HRGP, putative, expressed		2000bp_upstream
LOC_Os10g36680	Chr10:19620932..19621055	bin557	2311	NA	ubiquitin carboxyl-terminal hydrolase, family 1, putative, expressed		2000bp_upstream
LOC_Os10g36770	Chr10:19686518..19686619	bin558	2748	NA	expressed protein		2000bp_upstream
LOC_Os10g37604	Chr10:20125759..20126058	bin565	128	NA	expressed protein		2000bp_upstream
LOC_Os10g37860	Chr10:20275258..20275433	bin567	2904	NA	expressed protein		2000bp_upstream
LOC_Os10g37980	Chr10:20348236..20348350	bin568	1233	NA	prephenate dehydratase domain containing protein, expressed		2000bp_upstream
LOC_Os10g38120	Chr10:20433442..20433597	bin569	2876	NA	cytochrome P450, putative, expressed		2000bp_upstream
LOC_Os10g38140	Chr10:20433442..20433597	bin569	178	NA	glutathione S-transferase, putative, expressed		2000bp_upstream
LOC_Os10g39740	Chr10:21235966..21236069	bin578	2874	NA	glutathione S-transferase, putative, expressed	RPP31	2000bp_upstream
LOC_Os10g40130	Chr10:21486687..21486824	bin581	372	NA	Mur ligase family protein, putative, expressed		2000bp_upstream
LOC_Os10g40480	Chr10:21676540..21676735	bin584	1166	NA	LTPL143 - Protease inhibitor/seed storage/LTP family protein precursor, expressed		2000bp_upstream
LOC_Os10g40806	Chr10:21942093..21942226	bin585	1764	NA	conserved hypothetical protein		2000bp_upstream
LOC_Os10g42320	Chr10:22786757..22787040	bin588	2332	NA	nonsense-mediated mRNA decay protein 3, putative, expressed	OsNMD3	2000bp_upstream
LOC_Os11g02210	Chr11:624644..624776	bin599	2832	NA	expressed protein		2000bp_upstream
LOC_Os11g02220	Chr11:624644..624776	bin599	96	NA	retrotransposon protein, putative, SINE subclass		2000bp_upstream
LOC_Os11g04030	Chr11:1632909..1633014	bin607	1489	NA	major facilitator superfamily antiporter, putative, expressed	TOM2	2000bp_upstream
LOC_Os11g04470	Chr11:1867829..1868082	bin609	835	NA	expressed protein		2000bp_upstream
LOC_Os11g04530	Chr11:1902928..1903029	bin610	485	NA	sulfotransferase domain containing protein, expressed		2000bp_upstream
LOC_Os11g05020	Chr11:2178007..2178838	bin611	289	NA	expressed protein		2000bp_upstream
LOC_Os11g06640	Chr11:3231334..3231561	bin619	2170	NA	transposon protein, putative, CACTA, En/Spm sub-class, expressed		2000bp_upstream
LOC_Os11g07440	Chr11:3744007..3744129	bin621	387	NA	plant neutral invertase domain containing protein, expressed		2000bp_upstream
LOC_Os11g08630	Chr11:4592539..4592688	bin627	2388	NA	retrotransposon protein, putative, Ty3-gypsy subclass		2000bp_upstream
LOC_Os11g09414	Chr11:5055508..5055620	bin629	1560	NA	retrotransposon protein, putative, unclassified, expressed		2000bp_upstream
LOC_Os11g10360	Chr11:5624632..5624746	bin634	1970	NA	retrotransposon protein, putative, Ty1-copia subclass		2000bp_upstream
[truncated: 1,298 more rows]

## Sheet: Hypo-CG (WT_vs_RGSV)
表格 1
Gene_ID	DMR_Genome_Location	DMR_BIN	Distance to TSS	Distance to TTS	Gene_Desc	Gene Symbol	Region
LOC_Os01g01390	Chr1:201561..201706	bin3	NA	759	expressed protein		2000bp_downstream
LOC_Os01g02460	Chr1:798166..798283	bin4	NA	2754	receptor kinase LRK10, putative, expressed		2000bp_downstream
LOC_Os01g02470	Chr1:798166..798283	bin4	NA	634	expressed protein		2000bp_downstream
LOC_Os01g04470	Chr1:1991514..1991631	bin10	NA	267	expressed protein		2000bp_downstream
LOC_Os01g05340	Chr1:2522269..2522404	bin13	NA	160	expressed protein		2000bp_downstream
LOC_Os01g06790	Chr1:3226927..3227046	bin14	NA	671	disease resistance protein, putative, expressed		2000bp_downstream
LOC_Os01g07150	Chr1:3380139..3380299	bin16	NA	2935	expressed protein		2000bp_downstream
LOC_Os01g15660	Chr1:8813454..8813577	bin35	NA	358	NAD dependent epimerase/dehydratase family protein, putative, expressed		2000bp_downstream
LOC_Os01g15990	Chr1:8999397..8999500	bin37	NA	2315	expressed protein		2000bp_downstream
LOC_Os01g16130	Chr1:9104768..9104890	bin38	NA	2048	retrotransposon protein, putative, unclassified, expressed		2000bp_downstream
LOC_Os01g23490	Chr1:13193140..13193272	bin52	NA	2728	retrotransposon protein, putative, Ty1-copia subclass		2000bp_downstream
LOC_Os01g26370	Chr1:14959975..14960089	bin56	NA	607	expressed protein		2000bp_downstream
LOC_Os01g27100	Chr1:15114414..15114535	bin57	NA	2344	expressed protein		2000bp_downstream
LOC_Os01g32300	Chr1:17713909..17714019	bin65	NA	438	expressed protein		2000bp_downstream
LOC_Os01g34614	Chr1:19088293..19088431	bin69	NA	4	DNA directed RNA polymerase, 7 kDa subunit domain containing protein, expressed		2000bp_downstream
LOC_Os01g35320	Chr1:19550936..19551104	bin72	NA	2809	expressed protein		2000bp_downstream
LOC_Os01g36450	Chr1:20236681..20236786	bin73	NA	656	retrotransposon protein, putative, unclassified, expressed		2000bp_downstream
LOC_Os01g40280	Chr1:22749459..22749588	bin81	NA	2276	integral membrane protein, putative, expressed		2000bp_downstream
LOC_Os01g40290	Chr1:22749459..22749588	bin81	NA	1317	expressed protein		2000bp_downstream
LOC_Os01g41430	Chr1:23458868..23459037	bin82	NA	832	UDP-glucoronosyl and UDP-glucosyl transferase, putative, expressed	RUGT-5	2000bp_downstream
LOC_Os01g42760	Chr1:24336692..24336858	bin86	NA	535	integral membrane protein TmpA, putative, expressed		2000bp_downstream
LOC_Os01g45150	Chr1:25624949..25625143	bin88	NA	1174	expressed protein		2000bp_downstream
LOC_Os01g46270	Chr1:26314341..26314463	bin90	NA	1228	wax synthase isoform 3, putative, expressed		2000bp_downstream
LOC_Os01g48610	Chr1:27872055..27872240	bin98	NA	209	expressed protein		2000bp_downstream
LOC_Os01g51480	Chr1:29587820..29588064	bin102	NA	197	expressed protein		2000bp_downstream
LOC_Os01g52560	Chr1:30224253..30224405	bin105	NA	1279	Plant PDR ABC transporter associated domain containing protein, expressed		2000bp_downstream
LOC_Os01g59360	Chr1:34330650..34330779	bin117	NA	2533	CAMK_CAMK_like.10 - CAMK includes calcium/calmodulin depedent protein kinases, expressed		2000bp_downstream
LOC_Os01g59420	Chr1:34368492..34368593	bin118	NA	921	expressed protein		2000bp_downstream
LOC_Os01g59610	Chr1:34480175..34480318	bin119	NA	2938	KAZ1 - Kazal-type serine protease inhibitor precursor, expressed		2000bp_downstream
LOC_Os01g63480	Chr1:36800025..36800125	bin122	NA	2620	transferase family protein, putative, expressed		2000bp_downstream
LOC_Os01g65810	Chr1:38223041..38223329	bin124	NA	2587	expressed protein		2000bp_downstream
LOC_Os01g65820	Chr1:38223041..38223329	bin124	NA	1308	hypothetical protein		2000bp_downstream
LOC_Os01g70540	Chr1:40858171..40858272	bin131	NA	356	retrotransposon protein, putative, unclassified, expressed		2000bp_downstream
LOC_Os01g73234	Chr1:42455322..42455456	bin135	NA	1014	thioredoxin, putative, expressed		2000bp_downstream
LOC_Os01g74160	Chr1:42965947..42966080	bin139	NA	958	carboxyl-terminal peptidase, putative, expressed		2000bp_downstream
LOC_Os02g04450	Chr2:1975222..1975438	bin489	NA	2404	plant-specific domain TIGR01589 family protein, putative, expressed		2000bp_downstream
LOC_Os02g08390	Chr2:4470397..4470496	bin504	NA	965	transposon protein, putative, CACTA, En/Spm sub-class, expressed		2000bp_downstream
LOC_Os02g10480	Chr2:5509966..5510155	bin505	NA	1545	stromal membrane-associated protein, putative, expressed	OsAGAP	2000bp_downstream
LOC_Os02g10670	Chr2:5620794..5620931	bin507	NA	844	expressed protein		2000bp_downstream
LOC_Os02g10890	Chr2:5781947..5782110	bin508	NA	1961	expressed protein		2000bp_downstream
LOC_Os02g12260	Chr2:6388662..6388766	bin510	NA	1520	expressed protein		2000bp_downstream
LOC_Os02g12910	Chr2:6820326..6820442	bin512	NA	1965	receptor-like protein kinase 5 precursor, putative, expressed		2000bp_downstream
LOC_Os02g15630	Chr2:8794424..8794610	bin522	NA	2327	retrotransposon protein, putative, unclassified, expressed		2000bp_downstream
LOC_Os02g16740	Chr2:9557850..9557952	bin526	NA	2034	expressed protein		2000bp_downstream
LOC_Os02g17490	Chr2:10071799..10071920	bin531	NA	691	retrotransposon, putative, centromere-specific, expressed		2000bp_downstream
LOC_Os02g18300	Chr2:10619395..10619508	bin534	NA	482	expressed protein		2000bp_downstream
LOC_Os02g18710	Chr2:10920955..10921088	bin536	NA	402	expressed protein		2000bp_downstream
LOC_Os02g19250	Chr2:11232898..11233028	bin537	NA	2193	transposon protein, putative, CACTA, En/Spm sub-class, expressed		2000bp_downstream
LOC_Os02g19880	Chr2:11701510..11701705	bin538	NA	2563	expressed protein		2000bp_downstream
LOC_Os02g21410	Chr2:12716748..12716896	bin541	NA	2554	hypothetical protein		2000bp_downstream
LOC_Os02g25490	Chr2:14888470..14888585	bin545	NA	2080	retrotransposon protein, putative, Ty1-copia subclass		2000bp_downstream
LOC_Os02g27300	Chr2:16086295..16086443	bin550	NA	2890	SCP-like extracellular protein, expressed		2000bp_downstream
LOC_Os02g27760	Chr2:16443002..16443192	bin551	NA	487	40S ribosomal protein S15a, putative, expressed		2000bp_downstream
LOC_Os02g31060	Chr2:18557633..18557778	bin560	NA	911	hypothetical protein		2000bp_downstream
LOC_Os02g31200	Chr2:18691693..18691836	bin562	NA	226	esterase/lipase/thioesterase, putative		2000bp_downstream
LOC_Os02g33570	Chr2:19972300..19972572	bin567	NA	323	expressed protein		2000bp_downstream
LOC_Os02g34310	Chr2:20533034..20533228	bin571	NA	2151	expressed protein		2000bp_downstream
LOC_Os02g37540	Chr2:22654387..22654486	bin581	NA	2456	expressed protein		2000bp_downstream
LOC_Os02g37810	Chr2:22816397..22816512	bin582	NA	2652	expressed protein		2000bp_downstream
LOC_Os02g37820	Chr2:22816397..22816512	bin582	NA	952	expressed protein		2000bp_downstream
LOC_Os02g44210	Chr2:26760934..26761038	bin590	NA	501	expressed protein		2000bp_downstream
LOC_Os02g44360	Chr2:26846241..26846357	bin591	NA	1911	scarecrow transcription factor family protein, putative, expressed	OsSCL6-IIb|OsGRAS8	2000bp_downstream
LOC_Os02g48690	Chr2:29810308..29810451	bin603	NA	2206	expressed protein		2000bp_downstream
LOC_Os02g48700	Chr2:29810308..29810451	bin603	NA	284	expressed protein		2000bp_downstream
LOC_Os02g49230	Chr2:30102405..30102591	bin604	NA	2732	CCT/B-box zinc finger protein, putative, expressed	DTH2|OsCOL9|OsCCT08	2000bp_downstream
LOC_Os02g50220	Chr2:30666939..30667069	bin606	NA	2587	expressed protein		2000bp_downstream
LOC_Os03g01290	Chr3:206110..206241	bin620	NA	361	peptide transporter PTR2, putative, expressed		2000bp_downstream
LOC_Os03g08010	Chr3:4098692..4098875	bin626	NA	1454	elongation factor Tu, putative, expressed		2000bp_downstream
LOC_Os03g08010	Chr3:4099146..4099284	bin627	NA	1908	elongation factor Tu, putative, expressed		2000bp_downstream
LOC_Os03g10790	Chr3:5524502..5524766	bin631	NA	2112	cytochrome b5-like Heme/Steroid binding domain containing protein, expressed		2000bp_downstream
LOC_Os03g19830	Chr3:11160703..11160845	bin641	NA	1865	expressed protein		2000bp_downstream
LOC_Os03g20280	Chr3:11465862..11465965	bin644	NA	2393	retrotransposon protein, putative, unclassified, expressed		2000bp_downstream
LOC_Os03g24620	Chr3:14025388..14025565	bin650	NA	1088	retrotransposon protein, putative, unclassified, expressed		2000bp_downstream
LOC_Os03g24640	Chr3:14038664..14038791	bin651	NA	1335	terpene synthase, putative, expressed		2000bp_downstream
LOC_Os03g26420	Chr3:15099339..15099471	bin653	NA	1561	zinc finger, C3HC4 type domain containing protein, expressed		2000bp_downstream
LOC_Os03g26990	Chr3:15440193..15440331	bin654	NA	2408	VQ domain containing protein, putative, expressed		2000bp_downstream
LOC_Os03g28040	Chr3:16118359..16118494	bin659	NA	426	zinc finger, C3HC4 type domain containing protein, expressed		2000bp_downstream
LOC_Os03g28040	Chr3:16118567..16118699	bin660	NA	634	zinc finger, C3HC4 type domain containing protein, expressed		2000bp_downstream
LOC_Os03g28960	Chr3:16439842..16439965	bin663	NA	727	DNA-directed RNA polymerase subunit, putative, expressed		2000bp_downstream
LOC_Os03g30840	Chr3:17577588..17577787	bin669	NA	412	expressed protein		2000bp_downstream
LOC_Os03g30850	Chr3:17582560..17582795	bin670	NA	1105	hypothetical protein		2000bp_downstream
LOC_Os03g36200	Chr3:20087156..20087282	bin675	NA	2926	retrotransposon protein, putative, unclassified		2000bp_downstream
LOC_Os03g39432	Chr3:21915341..21915536	bin684	NA	1556	CPuORF31 - conserved peptide uORF-containing transcript, expressed		2000bp_downstream
LOC_Os03g41280	Chr3:22953316..22953452	bin690	NA	2736	expressed protein		2000bp_downstream
LOC_Os03g41300	Chr3:22968558..22968737	bin691	NA	1399	expressed protein		2000bp_downstream
LOC_Os03g41800	Chr3:23219591..23219799	bin692	NA	1814	transposon protein, putative, unclassified, expressed		2000bp_downstream
LOC_Os03g46750	Chr3:26454284..26454424	bin707	NA	2803	GPI mannosyltransferase 1, putative, expressed		2000bp_downstream
LOC_Os03g47610	Chr3:26960379..26960518	bin709	NA	2647	thiamine biosynthesis protein thiC, putative, expressed		2000bp_downstream
LOC_Os03g47910	Chr3:27234151..27234385	bin710	NA	250	expressed protein		2000bp_downstream
LOC_Os03g48370	Chr3:27544632..27544753	bin711	NA	1552	disease resistance RPP13-like protein 1, putative, expressed		2000bp_downstream
LOC_Os03g53780	Chr3:30832635..30832784	bin718	NA	701	ammonium transporter 2, putative, expressed		2000bp_downstream
LOC_Os04g01640	Chr4:435260..435370	bin731	NA	1260	expressed protein		2000bp_downstream
LOC_Os04g03150	Chr4:1319170..1319285	bin736	NA	1209	retrotransposon protein, putative, unclassified, expressed		2000bp_downstream
LOC_Os04g03150	Chr4:1319821..1319929	bin737	NA	1860	retrotransposon protein, putative, unclassified, expressed		2000bp_downstream
LOC_Os04g06900	Chr4:3638581..3638716	bin748	NA	534	expressed protein		2000bp_downstream
LOC_Os04g06900	Chr4:3638876..3639023	bin749	NA	829	expressed protein		2000bp_downstream
LOC_Os04g09654	Chr4:5187317..5187455	bin750	NA	809	O-methyltransferase, putative, expressed		2000bp_downstream
LOC_Os04g09730	Chr4:5223218..5223366	bin751	NA	742	retrotransposon protein, putative, unclassified		2000bp_downstream
LOC_Os04g09880	Chr4:5313862..5313976	bin752	NA	1057	expressed protein		2000bp_downstream
LOC_Os04g11980	Chr4:6569925..6570024	bin757	NA	1275	expressed protein		2000bp_downstream
LOC_Os04g20070	Chr4:11183497..11183623	bin766	NA	1578	tropinone reductase 2, putative, expressed		2000bp_downstream
LOC_Os04g26520	Chr4:15471100..15471212	bin788	NA	2634	hypothetical protein		2000bp_downstream
LOC_Os04g27710	Chr4:16379475..16379595	bin793	NA	293	retrotransposon protein, putative, Ty3-gypsy subclass, expressed		2000bp_downstream
LOC_Os04g30750	Chr4:18380530..18380632	bin807	NA	230	expressed protein		2000bp_downstream
LOC_Os04g33920	Chr4:20544623..20544730	bin815	NA	139	LTPL102 - Protease inhibitor/seed storage/LTP family protein precursor, expressed		2000bp_downstream
LOC_Os04g36058	Chr4:22017511..22017653	bin819	NA	422	DUF1771 domain containing protein, putative, expressed		2000bp_downstream
LOC_Os04g37600	Chr4:22367999..22368129	bin820	NA	796	phosphate carrier protein, mitochondrial precursor, putative, expressed		2000bp_downstream
LOC_Os04g47430	Chr4:28146912..28147011	bin834	NA	2613	retrotransposon protein, putative, unclassified, expressed		2000bp_downstream
LOC_Os04g47440	Chr4:28146912..28147011	bin834	NA	1390	retrotransposon protein, putative, unclassified, expressed		2000bp_downstream
LOC_Os04g50050	Chr4:29856200..29856311	bin839	NA	1314	retrotransposon protein, putative, unclassified, expressed		2000bp_downstream
LOC_Os05g02600	Chr5:909074..909199	bin854	NA	2350	hypothetical protein		2000bp_downstream
LOC_Os05g06610	Chr5:3418391..3418567	bin865	NA	2115	retrotransposon protein, putative, unclassified, expressed		2000bp_downstream
LOC_Os05g06930	Chr5:3633722..3633852	bin868	NA	1944	hypothetical protein		2000bp_downstream
LOC_Os05g09708	Chr5:5485743..5485872	bin880	NA	2991	expressed protein		2000bp_downstream
LOC_Os05g11310	Chr5:6386845..6387017	bin883	NA	1313	expressed protein		2000bp_downstream
LOC_Os05g12740	Chr5:7312489..7312610	bin892	NA	1256	transposon protein, putative, unclassified, expressed		2000bp_downstream
LOC_Os05g13430	Chr5:7453113..7453299	bin893	NA	1092	expressed protein		2000bp_downstream
LOC_Os05g13650	Chr5:7564068..7564207	bin894	NA	673	RNA recognition motif containing protein, putative, expressed		2000bp_downstream
LOC_Os05g14570	Chr5:8303724..8303896	bin898	NA	457	NAP domain containing protein, putative, expressed		2000bp_downstream
LOC_Os05g15760	Chr5:8898320..8898453	bin902	NA	61	retrotransposon protein, putative, unclassified		2000bp_downstream
LOC_Os05g23130	Chr5:13189796..13189897	bin914	NA	1505	expressed protein		2000bp_downstream
LOC_Os05g23610	Chr5:13542238..13542362	bin917	NA	1162	protein phosphatase inhibitor 2 containing protein, expressed		2000bp_downstream
LOC_Os05g24180	Chr5:13966409..13966525	bin920	NA	1743	retrotransposon, putative, centromere-specific		2000bp_downstream
LOC_Os05g25770	Chr5:14994824..14994928	bin922	NA	1025	WRKY45, expressed	OsWRKY45|WRKY45	2000bp_downstream
LOC_Os05g35910	Chr5:21295812..21296121	bin942	NA	68	expressed protein		2000bp_downstream
LOC_Os05g42390	Chr5:24835172..24835293	bin956	NA	1419	hypothetical protein		2000bp_downstream
LOC_Os05g42424	Chr5:24866272..24866447	bin957	NA	1246	ubiquitin family protein, putative, expressed		2000bp_downstream
LOC_Os06g10290	Chr6:5294257..5294366	bin987	NA	798	OsFBX191 - F-box domain containing protein, expressed		2000bp_downstream
LOC_Os06g10880	Chr6:5683869..5683998	bin988	NA	1744	bZIP transcription factor, putative, expressed	OsAREB8|OsAREB1|OsbZIP46|OsABF2|ABL1	2000bp_downstream
LOC_Os06g12410	Chr6:6740464..6740578	bin991	NA	2662	GDSL-like lipase/acylhydrolase, putative, expressed		2000bp_downstream
LOC_Os06g15830	Chr6:8989039..8989188	bin998	NA	2222	expressed protein		2000bp_downstream
LOC_Os06g17380	Chr6:10078283..10078429	bin1004	NA	2928	retrotransposon protein, putative, unclassified, expressed		2000bp_downstream
LOC_Os06g17430	Chr6:10110241..10110382	bin1005	NA	1583	expressed protein		2000bp_downstream
LOC_Os06g20070	Chr6:11512001..11512105	bin1014	NA	1226	expressed protein		2000bp_downstream
LOC_Os06g21860	Chr6:12631126..12631262	bin1018	NA	1940	retrotransposon protein, putative, unclassified, expressed		2000bp_downstream
LOC_Os06g21900	Chr6:12660046..12660145	bin1019	NA	953	expressed protein		2000bp_downstream
LOC_Os06g22530	Chr6:13096338..13096445	bin1022	NA	1334	hypothetical protein		2000bp_downstream
LOC_Os06g22990	Chr6:13423904..13424056	bin1024	NA	664	expressed protein		2000bp_downstream
LOC_Os06g23300	Chr6:13612456..13612555	bin1026	NA	1816	expressed protein		2000bp_downstream
LOC_Os06g30380	Chr6:17554862..17554977	bin1033	NA	1393	GTP binding protein, putative, expressed		2000bp_downstream
LOC_Os06g30960	Chr6:18014193..18014299	bin1038	NA	501	expressed protein		2000bp_downstream
LOC_Os06g35340	Chr6:20605761..20605860	bin1044	NA	2420	retrotransposon, putative, centromere-specific		2000bp_downstream
LOC_Os06g36240	Chr6:21225881..21226023	bin1046	NA	2138	POEI21 - Pollen Ole e I allergen and extensin family protein precursor, expressed		2000bp_downstream
LOC_Os06g38050	Chr6:22501805..22501927	bin1061	NA	1971	transposon protein, putative, CACTA, En/Spm sub-class, expressed		2000bp_downstream
LOC_Os06g38115	Chr6:22562158..22562272	bin1063	NA	762	expressed protein		2000bp_downstream
LOC_Os06g41940	Chr6:25173282..25173471	bin1077	NA	390	expressed protein		2000bp_downstream
LOC_Os06g43580	Chr6:26212401..26212573	bin1079	NA	401	expressed protein		2000bp_downstream
LOC_Os06g45920	Chr6:27804693..27804792	bin1085	NA	2545	ZmEBE-1 protein, putative, expressed		2000bp_downstream
LOC_Os06g51230	Chr6:31004053..31004192	bin1097	NA	170	expressed protein		2000bp_downstream
LOC_Os07g02130	Chr7:679582..679700	bin1103	NA	676	flavin-containing monooxygenase family protein, putative, expressed		2000bp_downstream
LOC_Os07g07690	Chr7:3869946..3870197	bin1122	NA	1583	PHD-finger domain containing protein, expressed		2000bp_downstream
LOC_Os07g14330	Chr7:8180163..8180289	bin1140	NA	269	expressed protein		2000bp_downstream
LOC_Os07g17200	Chr7:10127153..10127283	bin1145	NA	1833	retrotransposon, putative, centromere-specific		2000bp_downstream
LOC_Os07g22498	Chr7:12663475..12663640	bin1152	NA	2609	photosystem I iron-sulfur center, putative, expressed		2000bp_downstream
LOC_Os07g22504	Chr7:12663475..12663640	bin1152	NA	984	NADPH-dependent oxidoreductase, putative, expressed		2000bp_downstream
LOC_Os07g23660	Chr7:13370347..13370472	bin1154	NA	2806	retrotransposon protein, putative, unclassified, expressed	RePRP2.1	2000bp_downstream
LOC_Os07g23740	Chr7:13414424..13414523	bin1155	NA	2405	sterol 3-beta-glucosyltransferase, putative, expressed		2000bp_downstream
LOC_Os07g24150	Chr7:13710670..13710806	bin1157	NA	2708	expressed protein		2000bp_downstream
LOC_Os07g28980	Chr7:17009367..17009508	bin1167	NA	2490	expressed protein		2000bp_downstream
LOC_Os07g29300	Chr7:17175238..17175759	bin1168	NA	1657	expressed protein		2000bp_downstream
LOC_Os07g35110	Chr7:21032256..21032364	bin1179	NA	218	Leucine Rich Repeat family protein, expressed		2000bp_downstream
LOC_Os07g37930	Chr7:22764300..22764421	bin1184	NA	2279	expressed protein		2000bp_downstream
LOC_Os07g46130	Chr7:27535208..27535329	bin1192	NA	1831	expressed protein		2000bp_downstream
LOC_Os07g47130	Chr7:28183940..28184280	bin1195	NA	750	OCL5 protein, putative, expressed		2000bp_downstream
LOC_Os07g48030	Chr7:28682187..28682405	bin1197	NA	2115	peroxidase precursor, putative, expressed	POXGX9|prx112	2000bp_downstream
LOC_Os08g01020	Chr8:16582..16721	bin1201	NA	2501	retrotransposon protein, putative, unclassified, expressed		2000bp_downstream
LOC_Os08g01510	Chr8:310898..311061	bin1202	NA	714	cytochrome P450, putative, expressed		2000bp_downstream
LOC_Os08g03900	Chr8:1861727..1861829	bin1208	NA	1940	expressed protein		2000bp_downstream
LOC_Os08g06500	Chr8:3690432..3690532	bin1213	NA	1705	PPR repeat domain containing protein, putative, expressed		2000bp_downstream
LOC_Os08g07940	Chr8:4485910..4486076	bin1217	NA	568	disease resistance protein RPM1, putative, expressed		2000bp_downstream
LOC_Os08g08990	Chr8:5235130..5235274	bin1219	NA	333	Cupin domain containing protein, expressed		2000bp_downstream
LOC_Os08g09010	Chr8:5244273..5244388	bin1220	NA	617	Cupin domain containing protein, expressed		2000bp_downstream
LOC_Os08g15450	Chr8:9403671..9403868	bin1238	NA	1439	nodulin, putative, expressed		2000bp_downstream
LOC_Os08g16559	Chr8:10135136..10135235	bin1242	NA	61	expressed protein		2000bp_downstream
LOC_Os08g17420	Chr8:10678587..10678721	bin1245	NA	1390	retrotransposon protein, putative, unclassified, expressed		2000bp_downstream
LOC_Os08g17600	Chr8:10764651..10764805	bin1246	NA	987	SNARE domain containing protein, putative, expressed		2000bp_downstream
LOC_Os08g19620	Chr8:11738450..11738609	bin1251	NA	792	hypothetical protein		2000bp_downstream
LOC_Os08g22354	Chr8:13479666..13479867	bin1255	NA	463	polyadenylate-binding protein, putative, expressed		2000bp_downstream
LOC_Os08g26510	Chr8:16143300..16143447	bin1258	NA	475	retrotransposon protein, putative, unclassified, expressed		2000bp_downstream
LOC_Os08g28040	Chr8:17083208..17083330	bin1261	NA	1208	retrotransposon protein, putative, Ty1-copia subclass, expressed		2000bp_downstream
LOC_Os08g29970	Chr8:18408578..18408769	bin1263	NA	971	para-hydroxybenzoate--polyprenyltransferase, mitochondrial precursor, putative		2000bp_downstream
LOC_Os08g31940	Chr8:19810427..19810610	bin1267	NA	1624	expressed protein		2000bp_downstream
LOC_Os08g33940	Chr8:21245226..21245347	bin1271	NA	2832	MYB family transcription factor, putative, expressed		2000bp_downstream
LOC_Os08g34490	Chr8:21642906..21643005	bin1273	NA	1183	retrotransposon protein, putative, Ty1-copia subclass, expressed		2000bp_downstream
LOC_Os08g36440	Chr8:22999452..22999591	bin1283	NA	1549	HVA22, putative, expressed		2000bp_downstream
LOC_Os08g39000	Chr8:24658425..24658577	bin1286	NA	86	expressed protein		2000bp_downstream
LOC_Os09g02120	Chr9:799130..799229	bin1301	NA	574	expressed protein		2000bp_downstream
LOC_Os09g02540	Chr9:1062981..1063102	bin1305	NA	2352	expressed protein		2000bp_downstream
LOC_Os09g07610	Chr9:3823903..3824038	bin1314	NA	60	retrotransposon protein, putative, unclassified, expressed		2000bp_downstream
LOC_Os09g07920	Chr9:4046699..4046800	bin1315	NA	1222	NOI protein, nitrate-induced, putative, expressed		2000bp_downstream
LOC_Os09g08650	Chr9:4534570..4534712	bin1320	NA	1778	retrotransposon protein, putative, Ty3-gypsy subclass, expressed		2000bp_downstream
LOC_Os09g09600	Chr9:5180388..5180520	bin1322	NA	1089	expressed protein		2000bp_downstream
LOC_Os09g11790	Chr9:6596233..6596336	bin1324	NA	1363	DEFL14 - Defensin and Defensin-like DEFL family, expressed		2000bp_downstream
LOC_Os09g11960	Chr9:6743771..6743968	bin1326	NA	1918	retrotransposon protein, putative, unclassified, expressed		2000bp_downstream
LOC_Os09g15550	Chr9:9503535..9503636	bin1341	NA	665	OsFBX313 - F-box domain containing protein, expressed		2000bp_downstream
LOC_Os10g03360	Chr10:1432757..1432874	bin146	NA	351	transferase family protein, putative, expressed		2000bp_downstream
LOC_Os10g04800	Chr10:2318779..2318968	bin150	NA	1196	expressed protein		2000bp_downstream
LOC_Os10g05400	Chr10:2665254..2665362	bin152	NA	992	OsWAK102 - OsWAK receptor-like cytoplasmic kinase OsWAK-RLCK, expressed		2000bp_downstream
LOC_Os10g09200	Chr10:4971560..4971659	bin156	NA	1565	expressed protein		2000bp_downstream
LOC_Os10g11672	Chr10:6445843..6446039	bin161	NA	1050	retrotransposon protein, putative, Ty3-gypsy subclass, expressed		2000bp_downstream
LOC_Os10g12140	Chr10:6755219..6755327	bin165	NA	1163	transposon protein, putative, unclassified, expressed		2000bp_downstream
LOC_Os10g12320	Chr10:6857719..6857853	bin166	NA	80	expressed protein		2000bp_downstream
LOC_Os10g13914	Chr10:7565912..7566016	bin168	NA	1753	POEI27 - Pollen Ole e I allergen and extensin family protein precursor, expressed		2000bp_downstream
LOC_Os10g17000	Chr10:8515081..8515258	bin171	NA	524	expressed protein		2000bp_downstream
LOC_Os10g18180	Chr10:9236266..9236379	bin174	NA	2408	retrotransposon protein, putative, unclassified, expressed		2000bp_downstream
LOC_Os10g25380	Chr10:13128902..13129024	bin203	NA	1361	GDSL-like lipase/acylhydrolase, putative, expressed		2000bp_downstream
LOC_Os10g26010	Chr10:13470907..13471033	bin206	NA	1542	cystathionine gamma-synthase, putative, expressed		2000bp_downstream
LOC_Os10g33170	Chr10:17379836..17379976	bin231	NA	796	POT domain containing peptide transporter, putative, expressed		2000bp_downstream
LOC_Os10g40230	Chr10:21548301..21548425	bin241	NA	1034	expressed protein		2000bp_downstream
LOC_Os11g03230	Chr11:1178677..1178800	bin246	NA	460	nucleoside-triphosphatase, putative, expressed		2000bp_downstream
LOC_Os11g08110	Chr11:4256856..4256959	bin256	NA	910	expressed protein		2000bp_downstream
LOC_Os11g09979	Chr11:5356103..5356348	bin262	NA	1182	expressed protein		2000bp_downstream
LOC_Os11g11980	Chr11:6651221..6651344	bin285	NA	878	expressed protein		2000bp_downstream
LOC_Os11g12230	Chr11:6826427..6826569	bin286	NA	2006	retrotransposon protein, putative, unclassified, expressed		2000bp_downstream
LOC_Os11g13810	Chr11:7608714..7608876	bin295	NA	1845	non-lysosomal glucosylceramidase, putative, expressed		2000bp_downstream
LOC_Os11g18044	Chr11:10146931..10147062	bin305	NA	2928	peptide transporter PTR2, putative, expressed		2000bp_downstream
LOC_Os11g28740	Chr11:16644769..16644874	bin323	NA	2823	hAT dimerisation domain-containing protein, putative, expressed		2000bp_downstream
LOC_Os11g29760	Chr11:17269436..17269562	bin325	NA	145	hypothetical protein		2000bp_downstream
LOC_Os11g29830	Chr11:17317604..17317752	bin326	NA	863	hypothetical protein		2000bp_downstream
LOC_Os11g30484	Chr11:17726670..17726799	bin331	NA	1229	ZOS11-03 - C2H2 zinc finger protein, expressed		2000bp_downstream
LOC_Os11g31520	Chr11:18422383..18422504	bin335	NA	1878	transposon protein, putative, Pong sub-class, expressed		2000bp_downstream
LOC_Os11g32810	Chr11:19391465..19391586	bin340	NA	2699	Leucine Rich Repeat family protein, expressed		2000bp_downstream
LOC_Os11g36060	Chr11:21199325..21199424	bin347	NA	1355	THUMP domain-containing protein, putative, expressed		2000bp_downstream
LOC_Os11g36770	Chr11:21712255..21712384	bin349	NA	121	expressed protein		2000bp_downstream
LOC_Os11g37410	Chr11:22092931..22093084	bin351	NA	2245	expressed protein		2000bp_downstream
LOC_Os11g37410	Chr11:22093054..22093174	bin352	NA	2368	expressed protein		2000bp_downstream
LOC_Os11g37780	Chr11:22371654..22371775	bin353	NA	963	stripe rust resistance protein Yr10, putative, expressed		2000bp_downstream
LOC_Os11g41050	Chr11:24587191..24587317	bin366	NA	1207	transposon protein, putative, CACTA, En/Spm sub-class, expressed		2000bp_downstream
LOC_Os11g41290	Chr11:24753650..24753783	bin368	NA	2019	MrBTB5 - Bric-a-Brac, Tramtrack, Broad Complex BTB domain with Meprin and TRAF Homology MATH-related domain, expressed		2000bp_downstream
LOC_Os11g41650	Chr11:24995261..24995367	bin370	NA	1797	adenylyl-sulfate kinase, putative, expressed		2000bp_downstream
LOC_Os11g48100	Chr11:29007784..29007883	bin380	NA	937	expressed protein		2000bp_downstream
LOC_Os12g01744	Chr12:453267..453638	bin383	NA	1016	expressed protein		2000bp_downstream
LOC_Os12g02230	Chr12:696012..696138	bin384	NA	1354	expressed protein		2000bp_downstream
LOC_Os12g07210	Chr12:3547258..3547382	bin394	NA	2323	expressed protein		2000bp_downstream
LOC_Os12g11530	Chr12:6241131..6241390	bin402	NA	2293	expressed protein		2000bp_downstream
LOC_Os12g13130	Chr12:7313118..7313250	bin405	NA	1764	ZOS12-03 - C2H2 zinc finger protein, expressed		2000bp_downstream
LOC_Os12g13960	Chr12:7937119..7937224	bin409	NA	834	LTPL33 - Protease inhibitor/seed storage/LTP family protein precursor, expressed		2000bp_downstream
LOC_Os12g14224	Chr12:8082005..8082197	bin410	NA	678	expressed protein		2000bp_downstream
LOC_Os12g14340	Chr12:8172604..8172770	bin411	NA	1891	hypothetical protein		2000bp_downstream
LOC_Os12g16350	Chr12:9367778..9367912	bin416	NA	2195	enoyl-CoA hydratase/isomerase family protein, putative, expressed		2000bp_downstream
LOC_Os12g16350	Chr12:9367778..9367912	bin416	NA	2195	enoyl-CoA hydratase/isomerase family protein, putative, expressed		2000bp_downstream
LOC_Os12g16350	Chr12:9367778..9367912	bin416	NA	2195	enoyl-CoA hydratase/isomerase family protein, putative, expressed		2000bp_downstream
LOC_Os12g16350	Chr12:9367778..9367912	bin416	NA	2195	enoyl-CoA hydratase/isomerase family protein, putative, expressed		2000bp_downstream
LOC_Os12g16350	Chr12:9367778..9367912	bin416	NA	2195	enoyl-CoA hydratase/isomerase family protein, putative, expressed		2000bp_downstream
LOC_Os12g16350	Chr12:9367778..9367912	bin416	NA	2195	enoyl-CoA hydratase/isomerase family protein, putative, expressed		2000bp_downstream
LOC_Os12g24320	Chr12:13883363..13883462	bin430	NA	1839	ATPase 3, putative, expressed		2000bp_downstream
LOC_Os12g32110	Chr12:19368960..19369128	bin456	NA	2765	transposon protein, putative, CACTA, En/Spm sub-class, expressed		2000bp_downstream
LOC_Os12g33060	Chr12:19987732..19987839	bin459	NA	1000	transposon protein, putative, CACTA, En/Spm sub-class, expressed		2000bp_downstream
LOC_Os12g33750	Chr12:20367874..20367987	bin461	NA	2527	retrotransposon protein, putative, unclassified		2000bp_downstream
LOC_Os12g36840	Chr12:22588741..22588875	bin473	NA	2180	pathogenesis-related Bet v I family protein, putative, expressed	OsPBZ15	2000bp_downstream
LOC_Os12g37120	Chr12:22744636..22744856	bin474	NA	782	expressed protein		2000bp_downstream
LOC_Os12g42730	Chr12:26557734..26557869	bin482	NA	1771	mov34/MPN/PAD-1 family protein, expressed		2000bp_downstream
LOC_Os12g43640	Chr12:27114171..27114336	bin484	NA	1629	receptor-like protein kinase HAIKU2 precursor, putative, expressed	MEG1	2000bp_downstream
LOC_Os12g43730	Chr12:27167748..27168062	bin485	NA	47	expressed protein		2000bp_downstream
LOC_Os01g01369	Chr1:185440..185633	bin2	NA	614	3-beta-hydroxysteroid-Delta-isomerase, putative, expressed		2000bp_downstream
LOC_Os01g02910	Chr1:1064721..1064937	bin7	NA	1512	glycosyltransferase, putative, expressed		2000bp_downstream
LOC_Os01g06800	Chr1:3226927..3227046	bin14	NA	2039	expressed protein		2000bp_downstream
LOC_Os01g07130	Chr1:3355834..3356010	bin15	NA	2512	expressed protein		2000bp_downstream
LOC_Os01g07160	Chr1:3380139..3380299	bin16	NA	429	OsFBX3 - F-box domain containing protein, expressed		2000bp_downstream
LOC_Os01g08510	Chr1:4205556..4205682	bin18	NA	2872	MAR-binding filament-like protein 1, putative, expressed		2000bp_downstream
LOC_Os01g10110	Chr1:5267768..5267929	bin22	NA	2175	cytokinin dehydrogenase precursor, putative, expressed	Gn1a|OsCKX2	2000bp_downstream
LOC_Os01g10600	Chr1:5662452..5662576	bin25	NA	748	aquaporin protein, putative, expressed		2000bp_downstream
LOC_Os01g10740	Chr1:5748033..5748132	bin26	NA	738	expressed protein		2000bp_downstream
LOC_Os01g10760	Chr1:5748033..5748132	bin26	NA	2572	expressed protein		2000bp_downstream
LOC_Os01g13460	Chr1:7493481..7493580	bin30	NA	1478	helix-loop-helix DNA-binding domain containing protein, expressed	OsMYL2	2000bp_downstream
LOC_Os01g15399	Chr1:8627451..8627552	bin33	NA	2766	expressed protein		2000bp_downstream
LOC_Os01g20120	Chr1:11425911..11426010	bin43	NA	327	expressed protein		2000bp_downstream
LOC_Os01g32310	Chr1:17713909..17714019	bin65	NA	150	expressed protein		2000bp_downstream
LOC_Os01g37740	Chr1:21106632..21106780	bin75	NA	2478	expressed protein		2000bp_downstream
LOC_Os01g38340	Chr1:21514567..21514697	bin77	NA	159	retrotransposon protein, putative, unclassified, expressed		2000bp_downstream
LOC_Os01g41440	Chr1:23458868..23459037	bin82	NA	2150	retrotransposon protein, putative, unclassified		2000bp_downstream
LOC_Os01g46280	Chr1:26314341..26314463	bin90	NA	1491	expressed protein		2000bp_downstream
LOC_Os01g47130	Chr1:26921504..26921619	bin93	NA	1399	expressed protein		2000bp_downstream
LOC_Os01g47900	Chr1:27416744..27416849	bin95	NA	436	S-locus-like receptor protein kinase, putative, expressed	OsLSK1	2000bp_downstream
LOC_Os01g48520	Chr1:27817536..27817642	bin97	NA	2177	retrotransposon protein, putative, Ty3-gypsy subclass		2000bp_downstream
LOC_Os01g48840	Chr1:28026605..28026782	bin100	NA	748	hypothetical protein		2000bp_downstream
LOC_Os01g48850	Chr1:28026605..28026782	bin100	NA	1957	auxin-responsive protein, putative, expressed		2000bp_downstream
LOC_Os01g51490	Chr1:29587820..29588064	bin102	NA	1186	expressed protein		2000bp_downstream
LOC_Os01g70030	Chr1:40512998..40513124	bin130	NA	634	transposon protein, putative, CACTA, En/Spm sub-class, expressed		2000bp_downstream
LOC_Os01g70550	Chr1:40858171..40858272	bin131	NA	156	heparan-alpha-glucosaminide N-acetyltransferase, putative, expressed		2000bp_downstream
LOC_Os01g73860	Chr1:42793768..42793899	bin138	NA	2546	expressed protein		2000bp_downstream
LOC_Os01g74170	Chr1:42965947..42966080	bin139	NA	971	expressed protein		2000bp_downstream
LOC_Os02g07970	Chr2:4179813..4179926	bin502	NA	1943	expressed protein		2000bp_downstream
LOC_Os02g10490	Chr2:5509966..5510155	bin505	NA	1280	expressed protein		2000bp_downstream
LOC_Os02g10680	Chr2:5620794..5620931	bin507	NA	1592	expressed protein		2000bp_downstream
LOC_Os02g12280	Chr2:6388662..6388766	bin510	NA	1149	expressed protein		2000bp_downstream
LOC_Os02g13670	Chr2:7330723..7330825	bin514	NA	2314	helix-loop-helix DNA-binding domain containing protein, expressed		2000bp_downstream
LOC_Os02g15530	Chr2:8704343..8704458	bin520	NA	1937	hypothetical protein		2000bp_downstream
LOC_Os02g16750	Chr2:9557850..9557952	bin526	NA	1237	retrotransposon protein, putative, unclassified		2000bp_downstream
LOC_Os02g17090	Chr2:9777503..9777604	bin529	NA	807	OsSub17 - Putative Subtilisin homologue, expressed		2000bp_downstream
LOC_Os02g19890	Chr2:11701510..11701705	bin538	NA	233	stripe rust resistance protein Yr10, putative, expressed		2000bp_downstream
LOC_Os02g22190	Chr2:13221438..13221628	bin543	NA	1484	glycosyltransferase, putative, expressed		2000bp_downstream
LOC_Os02g26210	Chr2:15394325..15394465	bin547	NA	2930	flowering promoting factor-like 1, putative, expressed		2000bp_downstream
LOC_Os02g26470	Chr2:15541220..15541348	bin548	NA	2356	expressed protein		2000bp_downstream
LOC_Os02g28280	Chr2:16719979..16720100	bin552	NA	1116	expressed protein		2000bp_downstream
LOC_Os02g31210	Chr2:18691693..18691836	bin562	NA	1212	expressed protein		2000bp_downstream
LOC_Os02g34120	Chr2:20405806..20405931	bin570	NA	2450	expressed protein		2000bp_downstream
LOC_Os02g39320	Chr2:23739948..23740089	bin583	NA	1749	hypothetical protein		2000bp_downstream
LOC_Os02g39330	Chr2:23739948..23740089	bin583	NA	2853	CHIT1 - Chitinase family protein precursor, expressed		2000bp_downstream
LOC_Os02g39500	Chr2:23837182..23837393	bin584	NA	2698	expressed protein		2000bp_downstream
LOC_Os02g44220	Chr2:26760934..26761038	bin590	NA	1607	peroxisomal biogenesis factor 19, putative, expressed		2000bp_downstream
LOC_Os02g46460	Chr2:28310891..28311037	bin595	NA	1553	peptide transporter PTR2, putative, expressed		2000bp_downstream
LOC_Os02g49250	Chr2:30102405..30102591	bin604	NA	1196	myb-like DNA-binding domain containing protein, expressed		2000bp_downstream
LOC_Os02g52450	Chr2:32091111..32091340	bin611	NA	1309	regulator of ribonuclease, putative, expressed		2000bp_downstream
LOC_Os03g06900	Chr3:3487841..3487940	bin625	NA	1930	DNA topoisomerase 3 protein, putative, expressed	TOP3&alpha	2000bp_downstream
LOC_Os03g08090	Chr3:4127615..4127749	bin628	NA	2828	hydrolase, alpha/beta fold family protein, putative, expressed		2000bp_downstream
LOC_Os03g08284	Chr3:4214224..4214405	bin629	NA	2292	expressed protein		2000bp_downstream
LOC_Os03g17120	Chr3:9506591..9506716	bin635	NA	16	arginine biosynthesis bifunctional protein argJ 1, putative, expressed		2000bp_downstream
LOC_Os03g19840	Chr3:11160703..11160845	bin641	NA	188	cysteine-rich repeat secretory protein 55 precursor, putative, expressed		2000bp_downstream
LOC_Os03g19950	Chr3:11223470..11223774	bin643	NA	745	expressed protein		2000bp_downstream
LOC_Os03g20300	Chr3:11465862..11465965	bin644	NA	2532	glucose-6-phosphate 1-dehydrogenase, chloroplast precursor, putative, expressed	OsG6PDH5	2000bp_downstream
LOC_Os03g24630	Chr3:14025388..14025565	bin650	NA	1256	hypothetical protein		2000bp_downstream
LOC_Os03g26430	Chr3:15099339..15099471	bin653	NA	1085	aldose 1-epimerase, putative, expressed		2000bp_downstream
LOC_Os03g27040	Chr3:15479047..15479195	bin655	NA	549	heavy metal-associated domain containing protein, expressed		2000bp_downstream
LOC_Os03g28050	Chr3:16118567..16118699	bin660	NA	2939	expressed protein		2000bp_downstream
LOC_Os03g30030	Chr3:17132666..17132782	bin666	NA	1445	retrotransposon protein, putative, unclassified, expressed		2000bp_downstream
LOC_Os03g36220	Chr3:20087156..20087282	bin675	NA	1075	retrotransposon protein, putative, unclassified, expressed		2000bp_downstream
LOC_Os03g38400	Chr3:21313788..21314024	bin681	NA	1307	GDSL-motif lipase/hydrolase family protein, putative, expressed		2000bp_downstream
LOC_Os03g38590	Chr3:21415334..21415470	bin682	NA	686	secretory carrier-associated membrane protein 4, putative, expressed		2000bp_downstream
LOC_Os03g41310	Chr3:22968558..22968737	bin691	NA	519	expressed protein		2000bp_downstream
LOC_Os03g41320	Chr3:22968558..22968737	bin691	NA	2755	expressed protein		2000bp_downstream
LOC_Os03g41820	Chr3:23219591..23219799	bin692	NA	1728	expressed protein		2000bp_downstream
LOC_Os03g42200	Chr3:23469302..23469437	bin693	NA	2842	dof zinc finger domain containing protein, putative, expressed		2000bp_downstream
LOC_Os03g42480	Chr3:23632053..23632153	bin695	NA	1116	expressed protein		2000bp_downstream
LOC_Os03g47920	Chr3:27234151..27234385	bin710	NA	951	expressed protein		2000bp_downstream
LOC_Os03g48380	Chr3:27544632..27544753	bin711	NA	1359	expressed protein		2000bp_downstream
LOC_Os03g50560	Chr3:28866041..28866275	bin713	NA	2791	RNA recognition motif containing protein, putative, expressed	PIBP1	2000bp_downstream
LOC_Os03g50900	Chr3:29073647..29073772	bin714	NA	2935	transposon protein, putative, unclassified, expressed		2000bp_downstream
LOC_Os03g53240	Chr3:30543126..30543242	bin717	NA	662	expressed protein		2000bp_downstream
LOC_Os04g02420	Chr4:869955..870143	bin732	NA	1920	transposon protein, putative, unclassified, expressed		2000bp_downstream
LOC_Os04g03760	Chr4:1675793..1675918	bin741	NA	692	expressed protein		2000bp_downstream
LOC_Os04g09670	Chr4:5187317..5187455	bin750	NA	2398	O-methyltransferase, putative, expressed		2000bp_downstream
LOC_Os04g12744	Chr4:7042485..7042584	bin759	NA	1461	expressed protein		2000bp_downstream
LOC_Os04g20240	Chr4:11295641..11295763	bin767	NA	995	retrotransposon protein, putative, unclassified, expressed		2000bp_downstream
LOC_Os04g22910	Chr4:12996089..12996223	bin776	NA	1456	expressed protein		2000bp_downstream
LOC_Os04g25420	Chr4:14735889..14736018	bin786	NA	2448	expressed protein		2000bp_downstream
LOC_Os04g27400	Chr4:16186840..16186944	bin791	NA	258	terpene synthase, putative, expressed		2000bp_downstream
LOC_Os04g27720	Chr4:16379475..16379595	bin793	NA	673	terpene synthase, putative, expressed		2000bp_downstream
LOC_Os04g30760	Chr4:18380530..18380632	bin807	NA	2037	3-oxoacyl-reductase, chloroplast precursor, putative, expressed	OsPLS4	2000bp_downstream
LOC_Os04g39900	Chr4:23760148..23760263	bin825	NA	2060	Os4bglu13 - beta-glucosidase homologue, similar to Os4Bglu12 exoglucanase/b-glucosidase, expressed	OsTAGG1|Os4BGlu13	2000bp_downstream
LOC_Os04g41990	Chr4:24873836..24873978	bin828	NA	2032	autophagy-related protein 10, putative, expressed		2000bp_downstream
LOC_Os04g45570	Chr4:26952541..26952739	bin833	NA	1695	expressed protein		2000bp_downstream
LOC_Os04g48190	Chr4:28699311..28699419	bin837	NA	1133	hypothetical protein		2000bp_downstream
LOC_Os04g50910	Chr4:30117600..30117717	bin840	NA	1458	expressed protein		2000bp_downstream
LOC_Os04g54560	Chr4:32447096..32447236	bin844	NA	1255	transferase family protein, putative, expressed		2000bp_downstream
LOC_Os05g03010	Chr5:1135085..1135259	bin858	NA	2708	expressed protein		2000bp_downstream
LOC_Os05g06620	Chr5:3418391..3418567	bin865	NA	1933	retrotransposon protein, putative, unclassified		2000bp_downstream
LOC_Os05g07090	Chr5:3729964..3730201	bin869	NA	112	acyl-coenzyme A dehydrogenase, mitochondrial precursor, putative, expressed		2000bp_downstream
LOC_Os05g07830	Chr5:4219929..4220053	bin873	NA	2504	tRNA methyltransferase complex GCD14 subunit, putative, expressed		2000bp_downstream
LOC_Os05g08910	Chr5:4932966..4933130	bin875	NA	1438	expressed protein		2000bp_downstream
LOC_Os05g09740	Chr5:5534101..5534246	bin881	NA	283	HAD superfamily phosphatase, putative, expressed		2000bp_downstream
LOC_Os05g13440	Chr5:7453113..7453299	bin893	NA	2169	coiled-coil domain-containing protein 25, putative, expressed		2000bp_downstream
LOC_Os05g14010	Chr5:7802332..7802431	bin896	NA	254	ethylene-responsive protein related, putative, expressed	OsbHLH073	2000bp_downstream
LOC_Os05g14580	Chr5:8303724..8303896	bin898	NA	823	expressed protein		2000bp_downstream
LOC_Os05g15300	Chr5:8675258..8675400	bin899	NA	1161	expressed protein		2000bp_downstream
LOC_Os05g16280	Chr5:9214853..9215141	bin903	NA	1873	transposon protein, putative, unclassified, expressed		2000bp_downstream
LOC_Os05g23140	Chr5:13189796..13189897	bin914	NA	2591	retrotransposon protein, putative, LINE subclass, expressed		2000bp_downstream
LOC_Os05g23620	Chr5:13542238..13542362	bin917	NA	621	cytochrome c1-1, heme protein, mitochondrial precursor, putative, expressed		2000bp_downstream
LOC_Os05g27100	Chr5:15767985..15768211	bin923	NA	2287	expressed protein		2000bp_downstream
LOC_Os05g29050	Chr5:17048387..17048524	bin927	NA	2891	phospholipase D p1, putative, expressed		2000bp_downstream
LOC_Os05g30000	Chr5:17349003..17349150	bin928	NA	2515	expressed protein		2000bp_downstream
LOC_Os05g30770	Chr5:17831576..17831740	bin929	NA	2611	esterase PIR7, putative, expressed		2000bp_downstream
LOC_Os05g35920	Chr5:21295812..21296121	bin942	NA	646	expressed protein		2000bp_downstream
LOC_Os05g36930	Chr5:21566592..21566706	bin944	NA	577	histone deacetylase, putative, expressed		2000bp_downstream
LOC_Os05g38600	Chr5:22636709..22636810	bin946	NA	1685	ZOS5-09 - C2H2 zinc finger protein, expressed		2000bp_downstream
LOC_Os05g40212	Chr5:23615746..23615890	bin950	NA	1573	expressed protein		2000bp_downstream
LOC_Os05g40285	Chr5:23670220..23670338	bin951	NA	1222	expressed protein		2000bp_downstream
LOC_Os05g40290	Chr5:23670220..23670338	bin951	NA	2411	KH domain-containing protein, putative, expressed		2000bp_downstream
LOC_Os05g42400	Chr5:24835172..24835293	bin956	NA	135	hypothetical protein		2000bp_downstream
LOC_Os05g43190	Chr5:25077749..25077885	bin960	NA	40	expressed protein		2000bp_downstream
LOC_Os05g49500	Chr5:28382133..28382315	bin970	NA	2264	expressed protein		2000bp_downstream
LOC_Os06g01140	Chr6:119828..120115	bin974	NA	1644	expressed protein		2000bp_downstream
LOC_Os06g02680	Chr6:958976..959147	bin976	NA	635	expressed protein		2000bp_downstream
LOC_Os06g08270	Chr6:4002907..4003063	bin981	NA	1872	expressed protein		2000bp_downstream
LOC_Os06g09550	Chr6:4861569..4861693	bin984	NA	1288	expressed protein		2000bp_downstream
LOC_Os06g10170	Chr6:5206048..5206153	bin986	NA	2529	flavin-containing monooxygenase family protein, putative, expressed		2000bp_downstream
LOC_Os06g12430	Chr6:6740464..6740578	bin991	NA	765	expressed protein		2000bp_downstream
LOC_Os06g16810	Chr6:9734547..9734684	bin1003	NA	217	polygalacturonase precursor, putative, expressed		2000bp_downstream
LOC_Os06g17560	Chr6:10182850..10182998	bin1007	NA	1019	cadmium tolerance factor, putative, expressed		2000bp_downstream
LOC_Os06g17560	Chr6:10183105..10183242	bin1008	NA	775	cadmium tolerance factor, putative, expressed		2000bp_downstream
LOC_Os06g18810	Chr6:10677840..10678000	bin1011	NA	2072	expressed protein		2000bp_downstream
LOC_Os06g20930	Chr6:12097887..12098151	bin1015	NA	1413	retrotransposon protein, putative, unclassified, expressed		2000bp_downstream
LOC_Os06g21870	Chr6:12631126..12631262	bin1018	NA	1074	retrotransposon protein, putative, unclassified		2000bp_downstream
LOC_Os06g22540	Chr6:13096338..13096445	bin1022	NA	1218	expressed protein		2000bp_downstream
LOC_Os06g22840	Chr6:13320144..13320268	bin1023	NA	2372	retrotransposon protein, putative, unclassified		2000bp_downstream
LOC_Os06g25280	Chr6:14794053..14794152	bin1027	NA	1481	retrotransposon, putative, centromere-specific, expressed		2000bp_downstream
LOC_Os06g29300	Chr6:16717681..16717843	bin1030	NA	2141	retrotransposon protein, putative, Ty1-copia subclass, expressed		2000bp_downstream
LOC_Os06g30970	Chr6:18014193..18014299	bin1038	NA	1022	ubiquitin-conjugating enzyme, putative, expressed		2000bp_downstream
LOC_Os06g34820	Chr6:20234970..20235159	bin1043	NA	1660	transposon protein, putative, unclassified, expressed		2000bp_downstream
LOC_Os06g36480	Chr6:21413818..21413929	bin1047	NA	246	no apical meristem protein, putative, expressed		2000bp_downstream
LOC_Os06g36740	Chr6:21635127..21635246	bin1051	NA	2214	pollen-specific protein SF21, putative, expressed		2000bp_downstream
LOC_Os06g36850	Chr6:21706575..21706730	bin1052	NA	2222	cysteine synthase, putative, expressed		2000bp_downstream
LOC_Os06g37320	Chr6:22038011..22038182	bin1054	NA	173	expressed protein		2000bp_downstream
LOC_Os06g37500	Chr6:22188926..22189097	bin1057	NA	2937	cytokinin dehydrogenase precursor, putative, expressed		2000bp_downstream
LOC_Os06g37500	Chr6:22189159..22189265	bin1058	NA	2769	cytokinin dehydrogenase precursor, putative, expressed		2000bp_downstream
LOC_Os06g38056	Chr6:22501805..22501927	bin1061	NA	277	expressed protein		2000bp_downstream
LOC_Os06g38062	Chr6:22501805..22501927	bin1061	NA	2757	transposon protein, putative, CACTA, En/Spm sub-class		2000bp_downstream
LOC_Os06g40220	Chr6:23955490..23955605	bin1072	NA	547	OsFBX199 - F-box domain containing protein, expressed		2000bp_downstream
LOC_Os06g41270	Chr6:24694351..24694693	bin1074	NA	990	expressed protein		2000bp_downstream
LOC_Os06g41950	Chr6:25173282..25173471	bin1077	NA	25	hypothetical protein		2000bp_downstream
LOC_Os06g45500	Chr6:27514501..27514653	bin1084	NA	2448	copper-transporting ATPase, putative, expressed	OsHMA9	2000bp_downstream
LOC_Os06g51330	Chr6:31081292..31081396	bin1098	NA	1711	expressed protein		2000bp_downstream
LOC_Os06g51500	Chr6:31203672..31203772	bin1099	NA	258	expressed protein		2000bp_downstream
LOC_Os07g01680	Chr7:410021..410147	bin1102	NA	2781	dirigent, putative, expressed		2000bp_downstream
LOC_Os07g03210	Chr7:1258444..1258595	bin1106	NA	1759	expressed protein		2000bp_downstream
LOC_Os07g04010	Chr7:1692318..1692445	bin1108	NA	465	lectin-like receptor kinase, putative, expressed		2000bp_downstream
LOC_Os07g05330	Chr7:2427544..2427661	bin1114	NA	2252	transposon protein, putative, CACTA, En/Spm sub-class, expressed		2000bp_downstream
LOC_Os07g05900	Chr7:2837196..2837307	bin1117	NA	2170	ZOS7-02 - C2H2 zinc finger protein, expressed	prog1	2000bp_downstream
LOC_Os07g09910	Chr7:5269559..5269658	bin1126	NA	2830	stripe rust resistance protein Yr10, putative, expressed		2000bp_downstream
LOC_Os07g12050	Chr7:6728884..6729013	bin1133	NA	71	expressed protein		2000bp_downstream
LOC_Os07g13260	Chr7:7602386..7602526	bin1135	NA	1562	dof zinc finger domain containing protein, putative, expressed		2000bp_downstream
LOC_Os07g14610	Chr7:8332177..8332296	bin1141	NA	2074	IAA-amino acid hydrolase ILR1-like 6 precursor, putative, expressed		2000bp_downstream
LOC_Os07g17210	Chr7:10127153..10127283	bin1145	NA	1054	FAS1, putative, expressed		2000bp_downstream
LOC_Os07g20880	Chr7:12072735..12072915	bin1149	NA	2568	retrotransposon protein, putative, unclassified, expressed		2000bp_downstream
LOC_Os07g23680	Chr7:13370347..13370472	bin1154	NA	1338	retrotransposon protein, putative, Ty3-gypsy subclass		2000bp_downstream
LOC_Os07g23690	Chr7:13370347..13370472	bin1154	NA	2834	root cap protein 1, putative, expressed		2000bp_downstream
LOC_Os07g24330	Chr7:13842311..13842410	bin1158	NA	320	conserved hypothetical protein		2000bp_downstream
LOC_Os07g25420	Chr7:14526638..14526772	bin1159	NA	676	26S proteasome non-ATPase regulatory subunit 8, putative, expressed		2000bp_downstream
LOC_Os07g28990	Chr7:17009367..17009508	bin1167	NA	271	expressed protein		2000bp_downstream
LOC_Os07g29660	Chr7:17437722..17437853	bin1170	NA	1692	expressed protein		2000bp_downstream
LOC_Os07g32540	Chr7:19392324..19392443	bin1175	NA	934	hypothetical protein		2000bp_downstream
LOC_Os07g47140	Chr7:28183940..28184280	bin1195	NA	582	CCT/B-box zinc finger protein, putative, expressed	OsCOL13	2000bp_downstream
LOC_Os07g48680	Chr7:29151352..29151592	bin1198	NA	952	zinc finger, C3HC4 type domain containing protein, expressed		2000bp_downstream
LOC_Os07g49360	Chr7:29559503..29559651	bin1200	NA	1530	peroxidase precursor, putative, expressed		2000bp_downstream
LOC_Os08g01030	Chr8:16582..16721	bin1201	NA	2192	metal cation transporter, putative, expressed		2000bp_downstream
LOC_Os08g07240	Chr8:4034510..4034813	bin1216	NA	2465	expressed protein		2000bp_downstream
LOC_Os08g10000	Chr8:5780336..5780472	bin1221	NA	335	expressed protein		2000bp_downstream
LOC_Os08g11340	Chr8:6664355..6664835	bin1227	NA	1726	expressed protein		2000bp_downstream
LOC_Os08g14380	Chr8:8622490..8622724	bin1233	NA	2926	retrotransposon protein, putative, unclassified		2000bp_downstream
LOC_Os08g14920	Chr8:8988554..8988661	bin1235	NA	2149	expressed protein		2000bp_downstream
LOC_Os08g17980	Chr8:11020446..11020582	bin1249	NA	1489	photosystem II P680 chlorophyll A apoprotein, putative, expressed		2000bp_downstream
LOC_Os08g19910	Chr8:11925979..11926145	bin1252	NA	778	expressed protein		2000bp_downstream
LOC_Os08g26520	Chr8:16143300..16143447	bin1258	NA	1943	expressed protein		2000bp_downstream
LOC_Os08g27840	Chr8:16963433..16963537	bin1260	NA	1158	phosphoenolpyruvate carboxylase, putative, expressed	Osppc2a	2000bp_downstream
LOC_Os08g32850	Chr8:20358876..20358995	bin1269	NA	568	methylcrotonoyl-CoA carboxylase beta chain, mitochondrial precursor, putative, expressed		2000bp_downstream
LOC_Os08g35450	Chr8:22342867..22343022	bin1276	NA	2615	retrotransposon protein, putative, unclassified, expressed		2000bp_downstream
LOC_Os08g35550	Chr8:22396861..22397053	bin1277	NA	1616	hypothetical protein		2000bp_downstream
LOC_Os08g35680	Chr8:22503384..22503507	bin1280	NA	2989	expressed protein		2000bp_downstream
LOC_Os09g01002	Chr9:38204..38552	bin1298	NA	642	retrotransposon protein, putative, Ty3-gypsy subclass, expressed		2000bp_downstream
LOC_Os09g01950	Chr9:635453..635578	bin1299	NA	2165	expressed protein		2000bp_downstream
LOC_Os09g02560	Chr9:1062981..1063102	bin1305	NA	1075	expressed protein		2000bp_downstream
LOC_Os09g02710	Chr9:1219127..1219233	bin1306	NA	1856	CBS domain containing membrane protein, putative, expressed		2000bp_downstream
LOC_Os09g03780	Chr9:1915753..1915859	bin1308	NA	1852	expressed protein		2000bp_downstream
LOC_Os09g07614	Chr9:3823903..3824038	bin1314	NA	1985	expressed protein		2000bp_downstream
LOC_Os09g08420	Chr9:4381846..4381993	bin1318	NA	1000	AGC_PVPK_like_kin82y.15 - ACG kinases include homologs to PKA, PKG and PKC, expressed		2000bp_downstream
LOC_Os09g08660	Chr9:4534570..4534712	bin1320	NA	244	4-nitrophenylphosphatase, putative, expressed		2000bp_downstream
LOC_Os09g14040	Chr9:8300760..8300867	bin1335	NA	1231	transposon protein, putative, unclassified, expressed		2000bp_downstream
LOC_Os09g14890	Chr9:8887774..8887961	bin1337	NA	1573	expressed protein		2000bp_downstream
LOC_Os09g14900	Chr9:8896862..8897009	bin1338	NA	2664	retrotransposon protein, putative, unclassified		2000bp_downstream
LOC_Os09g14920	Chr9:8910645..8910781	bin1339	NA	2848	hypothetical protein		2000bp_downstream
LOC_Os09g16300	Chr9:9956495..9956621	bin1343	NA	2049	expressed protein		2000bp_downstream
LOC_Os09g17570	Chr9:10742946..10743075	bin1347	NA	2929	expressed protein		2000bp_downstream
LOC_Os09g17930	Chr9:10975669..10975768	bin1350	NA	1808	transposon protein, putative, CACTA, En/Spm sub-class, expressed		2000bp_downstream
LOC_Os09g18040	Chr9:11056399..11056498	bin1352	NA	2700	senescence-induced receptor-like serine/threonine-protein kinase precursor, putative		2000bp_downstream
LOC_Os09g18260	Chr9:11205775..11205879	bin1354	NA	2122	senescence-induced receptor-like serine/threonine-protein kinase precursor, putative, expressed		2000bp_downstream
LOC_Os09g25440	Chr9:15243656..15243766	bin1372	NA	1137	ZOS9-08 - C2H2 zinc finger protein, expressed		2000bp_downstream
LOC_Os09g29239	Chr9:17753148..17753296	bin1384	NA	2348	purine permease, putative, expressed		2000bp_downstream
LOC_Os09g39050	Chr9:22417711..22417827	bin1389	NA	818	OsFBX342 - F-box domain containing protein, expressed		2000bp_downstream
LOC_Os10g04810	Chr10:2318779..2318968	bin150	NA	497	retrotransposon protein, putative, Ty3-gypsy subclass		2000bp_downstream
LOC_Os10g12330	Chr10:6857719..6857853	bin166	NA	2649	retrotransposon protein, putative, unclassified, expressed		2000bp_downstream
LOC_Os10g14060	Chr10:7649133..7649247	bin169	NA	1060	retrotransposon protein, putative, unclassified		2000bp_downstream
LOC_Os10g21170	Chr10:10782172..10782767	bin188	NA	915	expressed protein		2000bp_downstream
LOC_Os10g25680	Chr10:13292724..13292873	bin204	NA	1501	OsFBL52 - F-box domain and LRR containing protein, expressed		2000bp_downstream
LOC_Os10g27220	Chr10:14339665..14339897	bin219	NA	1880	phospholipid-transporting ATPase 3, putative, expressed		2000bp_downstream
LOC_Os10g29920	Chr10:15536249..15536366	bin222	NA	2880	snRNP protein, putative, expressed		2000bp_downstream
LOC_Os10g29920	Chr10:15537872..15537971	bin223	NA	1275	snRNP protein, putative, expressed		2000bp_downstream
LOC_Os10g29930	Chr10:15537872..15537971	bin223	NA	2771	expressed protein		2000bp_downstream
LOC_Os10g36070	Chr10:19284906..19285134	bin234	NA	2885	LTPL155 - Protease inhibitor/seed storage/LTP family protein precursor, putative, expressed		2000bp_downstream
LOC_Os10g37604	Chr10:20122626..20122762	bin237	NA	1759	expressed protein		2000bp_downstream
LOC_Os11g06940	Chr11:3439799..3439945	bin253	NA	1002	retrotransposon protein, putative, unclassified		2000bp_downstream
LOC_Os11g09990	Chr11:5356103..5356348	bin262	NA	1363	mTERF family protein, expressed		2000bp_downstream
LOC_Os11g10140	Chr11:5490583..5490732	bin265	NA	650	flavin monooxygenase, putative, expressed		2000bp_downstream
LOC_Os11g10260	Chr11:5568355..5568478	bin269	NA	1036	retrotransposon protein, putative, Ty3-gypsy subclass, expressed		2000bp_downstream
LOC_Os11g11220	Chr11:6204919..6205075	bin271	NA	2869	transposon protein, putative, unclassified, expressed		2000bp_downstream
LOC_Os11g11220	Chr11:6206140..6206300	bin272	NA	1644	transposon protein, putative, unclassified, expressed		2000bp_downstream
LOC_Os11g11570	Chr11:6434513..6434650	bin281	NA	407	retrotransposon protein, putative, unclassified		2000bp_downstream
LOC_Os11g11770	Chr11:6530535..6530677	bin284	NA	2185	disease resistance protein RPM1, putative, expressed		2000bp_downstream
LOC_Os11g12710	Chr11:7176599..7176734	bin292	NA	1638	retrotransposon protein, putative, unclassified, expressed		2000bp_downstream
LOC_Os11g13530	Chr11:7417902..7418032	bin294	NA	1605	serpin domain containing protein, putative, expressed		2000bp_downstream
LOC_Os11g17390	Chr11:9695741..9695890	bin301	NA	948	retrotransposon protein, putative, Ty1-copia subclass, expressed		2000bp_downstream
LOC_Os11g17390	Chr11:9696349..9696472	bin302	NA	366	retrotransposon protein, putative, Ty1-copia subclass, expressed		2000bp_downstream
LOC_Os11g17610	Chr11:9814931..9815041	bin304	NA	867	expressed protein		2000bp_downstream
LOC_Os11g26780	Chr11:15334933..15335033	bin319	NA	1002	dehydrin, putative, expressed		2000bp_downstream
LOC_Os11g27540	Chr11:15848154..15848253	bin320	NA	2863	CRP7 - Cysteine-rich family protein precursor, expressed		2000bp_downstream
LOC_Os11g32500	Chr11:19180162..19180314	bin338	NA	228	rubredoxin family protein, putative, expressed		2000bp_downstream
LOC_Os11g37420	Chr11:22092931..22093084	bin351	NA	1506	transposon protein, putative, CACTA, En/Spm sub-class, expressed		2000bp_downstream
LOC_Os11g37420	Chr11:22093054..22093174	bin352	NA	1416	transposon protein, putative, CACTA, En/Spm sub-class, expressed		2000bp_downstream
LOC_Os11g38765	Chr11:23052952..23053068	bin358	NA	10	expressed protein		2000bp_downstream
LOC_Os11g42940	Chr11:25883433..25883624	bin374	NA	2840	integral membrane protein, putative, expressed		2000bp_downstream
LOC_Os11g43720	Chr11:26395985..26396090	bin376	NA	2912	expressed protein		2000bp_downstream
LOC_Os11g45780	Chr11:27699206..27699393	bin379	NA	1678	RGH2B, putative, expressed		2000bp_downstream
LOC_Os12g02250	Chr12:696012..696138	bin384	NA	2799	STE_PAK_Ste20_Slob_Wnk.3 - STE kinases include homologs to sterile 7, sterile 11 and sterile 20 from yeast, expressed		2000bp_downstream
LOC_Os12g02920	Chr12:1079991..1080109	bin386	NA	1475	expressed protein		2000bp_downstream
LOC_Os12g07620	Chr12:3819456..3819621	bin397	NA	2990	ligA, putative, expressed		2000bp_downstream
LOC_Os12g11990	Chr12:6566156..6566262	bin403	NA	854	expressed protein		2000bp_downstream
LOC_Os12g14230	Chr12:8082005..8082197	bin410	NA	1267	expressed protein		2000bp_downstream
LOC_Os12g15470	Chr12:8827493..8827632	bin415	NA	1892	OsSCP65 - Putative Serine Carboxypeptidase homologue, expressed		2000bp_downstream
LOC_Os12g17590	Chr12:10076518..10076647	bin419	NA	1657	expressed protein		2000bp_downstream
LOC_Os12g18490	Chr12:10689703..10689804	bin421	NA	2106	hypothetical protein		2000bp_downstream
LOC_Os12g18490	Chr12:10690465..10690588	bin422	NA	1322	hypothetical protein		2000bp_downstream
LOC_Os12g19350	Chr12:11217794..11217913	bin424	NA	698	expressed protein		2000bp_downstream
LOC_Os12g24330	Chr12:13883363..13883462	bin430	NA	2019	expressed protein		2000bp_downstream
LOC_Os12g25190	Chr12:14468948..14469047	bin434	NA	2824	retrotransposon protein, putative, Ty1-copia subclass, expressed		2000bp_downstream
LOC_Os12g25200	Chr12:14485520..14485625	bin435	NA	1772	chloride transporter, chloride channel family, putative, expressed		2000bp_downstream
LOC_Os12g26160	Chr12:15242217..15242330	bin440	NA	424	expressed protein		2000bp_downstream
LOC_Os12g32120	Chr12:19368960..19369128	bin456	NA	551	transposon protein, putative, CACTA, En/Spm sub-class, expressed		2000bp_downstream
LOC_Os12g33760	Chr12:20367874..20367987	bin461	NA	1893	retrotransposon protein, putative, unclassified		2000bp_downstream
LOC_Os12g43740	Chr12:27167748..27168062	bin485	NA	659	oxidoreductase, short chain dehydrogenase/reductase family, putative, expressed		2000bp_downstream
LOC_Os01g01200	Chr1:93523..93659	bin1	1841	NA	retrotransposon protein, putative, unclassified, expressed		2000bp_upstream
LOC_Os01g01400	Chr1:201561..201706	bin3	239	NA	expressed protein		2000bp_upstream
LOC_Os01g02480	Chr1:798166..798283	bin4	2616	NA	retrotransposon protein, putative, unclassified		2000bp_upstream
LOC_Os01g02980	Chr1:1117185..1117373	bin8	2947	NA	expressed protein		2000bp_upstream
LOC_Os01g04480	Chr1:1991514..1991631	bin10	1885	NA	expressed protein		2000bp_upstream
LOC_Os01g05180	Chr1:2432791..2432895	bin12	1899	NA	expressed protein		2000bp_upstream
LOC_Os01g07120	Chr1:3355834..3356010	bin15	1278	NA	AP2 domain containing protein, expressed	OsDREB2A	2000bp_upstream
LOC_Os01g07870	Chr1:3803696..3803808	bin17	721	NA	ABC transporter family protein, putative, expressed		2000bp_upstream
LOC_Os01g10750	Chr1:5748033..5748132	bin26	1936	NA	expressed protein		2000bp_upstream
LOC_Os01g15120	Chr1:8484088..8484238	bin32	2235	NA	hydrolase, alpha/beta fold family domain containing protein, expressed		2000bp_upstream
LOC_Os01g15390	Chr1:8627451..8627552	bin33	269	NA	expressed protein		2000bp_upstream
LOC_Os01g15960	Chr1:8983583..8983686	bin36	79	NA	retrotransposon protein, putative, unclassified, expressed		2000bp_upstream
LOC_Os01g15970	Chr1:8983583..8983686	bin36	2568	NA	expressed protein		2000bp_upstream
LOC_Os01g18440	Chr1:10364616..10364745	bin41	1667	NA	OsMADS89 - MADS-box family gene with M-gamma type-box, expressed		2000bp_upstream
LOC_Os01g21800	Chr1:12230082..12230233	bin47	930	NA	hypothetical protein		2000bp_upstream
LOC_Os01g21810	Chr1:12230082..12230233	bin47	2303	NA	expressed protein		2000bp_upstream
LOC_Os01g24100	Chr1:13588471..13588570	bin53	2652	NA	transposon protein, putative, unclassified, expressed		2000bp_upstream
LOC_Os01g24720	Chr1:13910902..13911096	bin54	734	NA	expressed protein		2000bp_upstream
LOC_Os01g27110	Chr1:15114414..15114535	bin57	1887	NA	expressed protein		2000bp_upstream
LOC_Os01g27770	Chr1:15502723..15502840	bin59	357	NA	expressed protein		2000bp_upstream
LOC_Os01g28690	Chr1:16061542..16061651	bin61	297	NA	nucleoporin autopeptidase domain containing protein, expressed	APIP12	2000bp_upstream
LOC_Os01g31650	Chr1:17326423..17326635	bin64	260	NA	retrotransposon protein, putative, Ty3-gypsy subclass		2000bp_upstream
LOC_Os01g34580	Chr1:19068641..19068759	bin68	2150	NA	hypothetical protein		2000bp_upstream
LOC_Os01g34620	Chr1:19088293..19088431	bin69	1479	NA	OsGrx_S15.1 - glutaredoxin subgroup II, expressed	OsGRXS15	2000bp_upstream
LOC_Os01g34620	Chr1:19088293..19088431	bin69	1479	NA	OsGrx_S15.1 - glutaredoxin subgroup II, expressed	OsGRXS15	2000bp_upstream
LOC_Os01g34620	Chr1:19088293..19088431	bin69	1502	NA	OsGrx_S15.1 - glutaredoxin subgroup II, expressed	OsGRXS15	2000bp_upstream
LOC_Os01g34620	Chr1:19088293..19088431	bin69	1502	NA	OsGrx_S15.1 - glutaredoxin subgroup II, expressed	OsGRXS15	2000bp_upstream
LOC_Os01g34620	Chr1:19088293..19088431	bin69	1479	NA	OsGrx_S15.1 - glutaredoxin subgroup II, expressed	OsGRXS15	2000bp_upstream
LOC_Os01g34620	Chr1:19088293..19088431	bin69	1479	NA	OsGrx_S15.1 - glutaredoxin subgroup II, expressed	OsGRXS15	2000bp_upstream
LOC_Os01g34620	Chr1:19088293..19088431	bin69	1479	NA	OsGrx_S15.1 - glutaredoxin subgroup II, expressed	OsGRXS15	2000bp_upstream
LOC_Os01g34620	Chr1:19088293..19088431	bin69	1479	NA	OsGrx_S15.1 - glutaredoxin subgroup II, expressed	OsGRXS15	2000bp_upstream
LOC_Os01g34620	Chr1:19088293..19088431	bin69	1479	NA	OsGrx_S15.1 - glutaredoxin subgroup II, expressed	OsGRXS15	2000bp_upstream
LOC_Os01g34870	Chr1:19249695..19249813	bin71	2856	NA	expressed protein		2000bp_upstream
LOC_Os01g40150	Chr1:22644808..22644907	bin80	117	NA	eukaryotic translation initiation factor 5B, putative, expressed		2000bp_upstream
LOC_Os01g41630	Chr1:23568144..23568370	bin83	1410	NA	serine/threonine protein phosphatase 2A 55 kDa regulatory subunit B, putative, expressed		2000bp_upstream
LOC_Os01g42830	Chr1:24374291..24374402	bin87	1476	NA	adaptin ear-binding coat-associated protein 2, putative, expressed		2000bp_upstream
LOC_Os01g45160	Chr1:25624949..25625143	bin88	2116	NA	expressed protein		2000bp_upstream
LOC_Os01g46900	Chr1:26761685..26761786	bin92	1773	NA	transposon protein, putative, Mariner sub-class, expressed		2000bp_upstream
LOC_Os01g49460	Chr1:28443850..28444034	bin101	460	NA	hypothetical protein		2000bp_upstream
LOC_Os01g52570	Chr1:30224253..30224405	bin105	1435	NA	lachrymatory factor synthase, putative, expressed		2000bp_upstream
LOC_Os01g53920	Chr1:31003930..31004059	bin106	1971	NA	receptor-like protein kinase 5 precursor, putative, expressed		2000bp_upstream
LOC_Os01g55110	Chr1:31707740..31707882	bin109	2755	NA	RING-H2 finger protein, putative, expressed	NBIP1	2000bp_upstream
LOC_Os01g55850	Chr1:32163724..32163855	bin112	1586	NA	expressed protein		2000bp_upstream
LOC_Os01g59620	Chr1:34480175..34480318	bin119	234	NA	histone-lysine N-methyltransferase, H3 lysine-9 specific SUVH1, putative, expressed	OsSUVH7	2000bp_upstream
LOC_Os01g62570	Chr1:36221045..36221166	bin121	1183	NA	ATP/GTP/Ca++ binding protein, putative, expressed		2000bp_upstream
LOC_Os01g65830	Chr1:38223041..38223329	bin124	1091	NA	acyl-desaturase, chloroplast precursor, putative, expressed		2000bp_upstream
LOC_Os01g67134	Chr1:38972784..38972886	bin125	855	NA	ribosomal L18p/L5e family protein, putative, expressed	RPL5	2000bp_upstream
LOC_Os01g73240	Chr1:42455322..42455456	bin135	1384	NA	expressed protein		2000bp_upstream
LOC_Os01g73830	Chr1:42768407..42768614	bin137	2614	NA	expressed protein		2000bp_upstream
LOC_Os02g01440	Chr2:260903..261021	bin487	328	NA	nitric oxide synthase 1, putative, expressed	OsNOA1	2000bp_upstream
LOC_Os02g04470	Chr2:1975222..1975438	bin489	1161	NA	retrotransposon protein, putative, unclassified		2000bp_upstream
LOC_Os02g05030	Chr2:2387712..2387924	bin492	476	NA	sucrose-phosphatase, putative, expressed		2000bp_upstream
LOC_Os02g06400	Chr2:3194863..3195056	bin496	2086	NA	growth regulator related protein, putative, expressed		2000bp_upstream
LOC_Os02g10614	Chr2:5581530..5581636	bin506	2644	NA	expressed protein		2000bp_upstream
LOC_Os02g10690	Chr2:5620794..5620931	bin507	2422	NA	targeting protein for Xklp2, putative, expressed		2000bp_upstream
LOC_Os02g15800	Chr2:8924742..8924847	bin523	2971	NA	expressed protein		2000bp_upstream
LOC_Os02g15990	Chr2:9074011..9074252	bin525	963	NA	retrotransposon protein, putative, Ty1-copia subclass, expressed		2000bp_upstream
LOC_Os02g16995	Chr2:9707422..9707552	bin528	1201	NA	expressed protein		2000bp_upstream
LOC_Os02g17500	Chr2:10071799..10071920	bin531	2662	NA	transporter family protein, putative, expressed	OsGMST1	2000bp_upstream
LOC_Os02g18160	Chr2:10544199..10544298	bin533	1544	NA	expressed protein		2000bp_upstream
LOC_Os02g18310	Chr2:10619395..10619508	bin534	2693	NA	retrotransposon protein, putative, Ty1-copia subclass, expressed		2000bp_upstream
LOC_Os02g18370	Chr2:10691775..10691917	bin535	634	NA	transposon protein, putative, unclassified, expressed		2000bp_upstream
LOC_Os02g18720	Chr2:10920955..10921088	bin536	1100	NA	expressed protein		2000bp_upstream
LOC_Os02g21840	Chr2:12979622..12979765	bin542	124	NA	retrotransposon protein, putative, unclassified, expressed		2000bp_upstream
LOC_Os02g25500	Chr2:14888470..14888585	bin545	1761	NA	retrotransposon protein, putative, Ty3-gypsy subclass		2000bp_upstream
LOC_Os02g27310	Chr2:16086295..16086443	bin550	2105	NA	TKL_IRAK_DUF26-lc.6 - DUF26 kinases have homology to DUF26 containing loci, expressed	MAK3	2000bp_upstream
LOC_Os02g27769	Chr2:16443002..16443192	bin551	2598	NA	40S ribosomal protein S27, putative, expressed		2000bp_upstream
LOC_Os02g30219	Chr2:17972412..17972649	bin558	1363	NA	expressed protein		2000bp_upstream
LOC_Os02g30230	Chr2:17972412..17972649	bin558	2641	NA	exo70 exocyst complex subunit domain containing protein, expressed	OsExo70-F2	2000bp_upstream
LOC_Os02g31110	Chr2:18596602..18596726	bin561	1841	NA	retrotransposon, putative, centromere-specific, expressed		2000bp_upstream
LOC_Os02g31845	Chr2:18811143..18811288	bin563	547	NA	expressed protein		2000bp_upstream
LOC_Os02g31850	Chr2:18811143..18811288	bin563	1787	NA	transposon protein, putative, unclassified, expressed		2000bp_upstream
LOC_Os02g32520	Chr2:19249075..19249186	bin564	2160	NA	ERD1 protein, chloroplast precursor, putative, expressed	OsClpD1	2000bp_upstream
LOC_Os02g33420	Chr2:19858064..19858249	bin566	1826	NA	ATPase, AAA family protein, expressed		2000bp_upstream
LOC_Os02g33580	Chr2:19972300..19972572	bin567	616	NA	digalactosyldiacylglycerol synthase, chloroplast precursor, putative, expressed		2000bp_upstream
LOC_Os02g34320	Chr2:20533034..20533228	bin571	2094	NA	basic helix-loop-helix, putative, expressed	OsZOU-2	2000bp_upstream
LOC_Os02g35150	Chr2:21108793..21108959	bin572	1770	NA	splicing factor U2AF, putative, expressed		2000bp_upstream
LOC_Os02g35950	Chr2:21594421..21594569	bin575	2077	NA	RNA recognition motif containing protein, putative, expressed		2000bp_upstream
LOC_Os02g36210	Chr2:21838633..21838818	bin578	2242	NA	ent-kaurene synthase, chloroplast precursor, putative, expressed	OsCPS2|OsCyc2	2000bp_upstream
LOC_Os02g37350	Chr2:22567917..22568050	bin580	2655	NA	expressed protein		2000bp_upstream
LOC_Os02g37550	Chr2:22654387..22654486	bin581	1025	NA	expressed protein		2000bp_upstream
LOC_Os02g40520	Chr2:24576452..24576588	bin585	1390	NA	expressed protein		2000bp_upstream
LOC_Os02g45170	Chr2:27415608..27415743	bin593	784	NA	helix-loop-helix DNA-binding protein, putative, expressed		2000bp_upstream
LOC_Os02g48710	Chr2:29810308..29810451	bin603	2762	NA	expressed protein		2000bp_upstream
LOC_Os02g50230	Chr2:30666939..30667069	bin606	2117	NA	peptidase, putative, expressed		2000bp_upstream
LOC_Os02g52280	Chr2:32007296..32007594	bin610	421	NA	expressed protein		2000bp_upstream
LOC_Os02g52440	Chr2:32091111..32091340	bin611	176	NA	hypothetical protein		2000bp_upstream
LOC_Os02g55630	Chr2:34068733..34068872	bin617	2157	NA	COBW domain containing protein, putative, expressed		2000bp_upstream
LOC_Os03g01300	Chr3:206110..206241	bin620	2090	NA	LTPL114 - Protease inhibitor/seed storage/LTP family protein precursor, expressed	Ltp1	2000bp_upstream
LOC_Os03g08020	Chr3:4098692..4098875	bin626	1867	NA	elongation factor Tu, putative, expressed		2000bp_upstream
LOC_Os03g08020	Chr3:4099146..4099284	bin627	1458	NA	elongation factor Tu, putative, expressed		2000bp_upstream
LOC_Os03g08080	Chr3:4127615..4127749	bin628	1905	NA	YGGT family protein, putative, expressed		2000bp_upstream
LOC_Os03g08840	Chr3:4572348..4572447	bin630	702	NA	zinc finger protein, putative, expressed		2000bp_upstream
LOC_Os03g15670	Chr3:8638860..8638972	bin633	2841	NA	hypothetical protein		2000bp_upstream
LOC_Os03g17720	Chr3:9858129..9858233	bin637	2218	NA	expressed protein		2000bp_upstream
LOC_Os03g18090	Chr3:10098228..10098400	bin638	2122	NA	expressed protein		2000bp_upstream
LOC_Os03g20290	Chr3:11465862..11465965	bin644	1672	NA	aspartic proteinase nepenthesin-1 precursor, putative, expressed		2000bp_upstream
LOC_Os03g24160	Chr3:13709872..13710034	bin649	2241	NA	phosphatidylinositol-4-phosphate 5-kinase, putative, expressed		2000bp_upstream
LOC_Os03g27610	Chr3:15835085..15835280	bin657	1334	NA	patatin, putative, expressed	OsMATL	2000bp_upstream
LOC_Os03g29250	Chr3:16642956..16643171	bin664	2146	NA	SPX domain-containing protein, putative, expressed	OsSPX5	2000bp_upstream
LOC_Os03g30860	Chr3:17582560..17582795	bin670	589	NA	retrotransposon protein, putative, unclassified, expressed		2000bp_upstream
LOC_Os03g36530	Chr3:20237695..20237807	bin676	2561	NA	FAD-binding and arabino-lactone oxidase domains containing protein, putative, expressed		2000bp_upstream
LOC_Os03g39820	Chr3:22144984..22145122	bin685	2846	NA	expressed protein		2000bp_upstream
LOC_Os03g44690	Chr3:25185481..25185601	bin700	1186	NA	expressed protein		2000bp_upstream
LOC_Os03g44720	Chr3:25211510..25211638	bin701	481	NA	expressed protein		2000bp_upstream
LOC_Os03g46052	Chr3:26027281..26027417	bin703	1823	NA	expressed protein		2000bp_upstream
LOC_Os03g46240	Chr3:26141682..26141781	bin704	2302	NA	hypothetical protein		2000bp_upstream
LOC_Os03g47614	Chr3:26960379..26960518	bin709	375	NA	hypothetical protein		2000bp_upstream
LOC_Os03g47620	Chr3:26960379..26960518	bin709	2188	NA	ankyrin, putative, expressed		2000bp_upstream
LOC_Os03g50885	Chr3:29073647..29073772	bin714	224	NA	actin, putative, expressed	OsACT1|OsActin-1|OsActin1|OsActin	2000bp_upstream
LOC_Os03g53790	Chr3:30832635..30832784	bin718	2815	NA	periplasmic beta-glucosidase precursor, putative, expressed		2000bp_upstream
LOC_Os03g54240	Chr3:31092180..31092409	bin719	1847	NA	expressed protein		2000bp_upstream
LOC_Os03g55940	Chr3:31848441..31848543	bin720	770	NA	expressed protein		2000bp_upstream
LOC_Os03g62920	Chr3:35600274..35600384	bin727	258	NA	expressed protein		2000bp_upstream
LOC_Os04g02920	Chr4:1160297..1160396	bin734	251	NA	leucine-rich repeat family protein, putative, expressed		2000bp_upstream
LOC_Os04g03164	Chr4:1319170..1319285	bin736	1312	NA	expressed protein		2000bp_upstream
LOC_Os04g03164	Chr4:1319821..1319929	bin737	668	NA	expressed protein		2000bp_upstream
LOC_Os04g04810	Chr4:2311983..2312216	bin745	2984	NA	retrotransposon protein, putative, Ty3-gypsy subclass		2000bp_upstream
LOC_Os04g09740	Chr4:5223218..5223366	bin751	1158	NA	transposon protein, putative, Pong sub-class, expressed		2000bp_upstream
LOC_Os04g10550	Chr4:5735538..5735702	bin753	1054	NA	expressed protein		2000bp_upstream
LOC_Os04g11060	Chr4:6009911..6010010	bin756	1858	NA	expressed protein		2000bp_upstream
LOC_Os04g12660	Chr4:7007486..7007673	bin758	1287	NA	vignain precursor, putative, expressed		2000bp_upstream
LOC_Os04g20080	Chr4:11183497..11183623	bin766	1872	NA	transposon protein, putative, CACTA, En/Spm sub-class, expressed		2000bp_upstream
LOC_Os04g20340	Chr4:11378844..11378969	bin769	2964	NA	retrotransposon protein, putative, unclassified, expressed		2000bp_upstream
LOC_Os04g21570	Chr4:12196000..12196134	bin772	914	NA	fasciclin-like arabinogalactan precursor protein, putative, expressed		2000bp_upstream
LOC_Os04g21940	Chr4:12423415..12423514	bin773	236	NA	expressed protein		2000bp_upstream
LOC_Os04g21950	Chr4:12423415..12423514	bin773	2051	NA	WRKY51, expressed	OsWRKY51	2000bp_upstream
LOC_Os04g23590	Chr4:13508071..13508200	bin780	2003	NA	hypothetical protein		2000bp_upstream
LOC_Os04g24700	Chr4:14178063..14178199	bin782	2482	NA	expressed protein		2000bp_upstream
LOC_Os04g24730	Chr4:14190728..14190847	bin783	124	NA	transposon protein, putative, unclassified, expressed		2000bp_upstream
LOC_Os04g27080	Chr4:16012459..16012655	bin790	1502	NA	hypothetical protein		2000bp_upstream
LOC_Os04g29400	Chr4:17476208..17476355	bin797	781	NA	hypothetical protein		2000bp_upstream
LOC_Os04g29469	Chr4:17516169..17516295	bin798	601	NA	retrotransposon protein, putative, unclassified, expressed		2000bp_upstream
LOC_Os04g30410	Chr4:18148635..18148781	bin805	1088	NA	expressed protein		2000bp_upstream
LOC_Os04g31690	Chr4:18983780..18983977	bin809	870	NA	expressed protein		2000bp_upstream
LOC_Os04g33810	Chr4:20482181..20482286	bin814	1873	NA	RNA recognition motif containing protein, putative, expressed		2000bp_upstream
LOC_Os04g33930	Chr4:20544623..20544730	bin815	2447	NA	LTPL103 - Protease inhibitor/seed storage/LTP family protein precursor, expressed		2000bp_upstream
LOC_Os04g35320	Chr4:21477422..21477523	bin818	2640	NA	retrotransposon protein, putative, unclassified, expressed		2000bp_upstream
LOC_Os04g36062	Chr4:22017511..22017653	bin819	212	NA	expressed protein		2000bp_upstream
LOC_Os04g37619	Chr4:22367999..22368129	bin820	1504	NA	zeaxanthin epoxidase, chloroplast precursor, putative, expressed	OsABA1|OSZEP1	2000bp_upstream
LOC_Os04g40920	Chr4:24293581..24293779	bin826	280	NA	expressed protein		2000bp_upstream
LOC_Os04g40930	Chr4:24293581..24293779	bin826	2672	NA	MYB family transcription factor, putative, expressed	rml1|RML1	2000bp_upstream
LOC_Os04g41980	Chr4:24873836..24873978	bin828	44	NA	ATOZI1, putative, expressed		2000bp_upstream
LOC_Os04g43150	Chr4:25541979..25542112	bin830	1213	NA	nuclear transport factor 2, putative, expressed		2000bp_upstream
LOC_Os04g45560	Chr4:26952541..26952739	bin833	659	NA	hypothetical protein		2000bp_upstream
LOC_Os04g50060	Chr4:29856200..29856311	bin839	1232	NA	GRAS family transcription factor domain containing protein, expressed	OsGRAS23	2000bp_upstream
LOC_Os04g58520	Chr4:34803819..34803958	bin850	326	NA	expressed protein		2000bp_upstream
LOC_Os05g02610	Chr5:909074..909199	bin854	470	NA	expressed protein		2000bp_upstream
LOC_Os05g02740	Chr5:984280..984413	bin856	1859	NA	expressed protein		2000bp_upstream
LOC_Os05g05680	Chr5:2824218..2824349	bin861	975	NA	1-aminocyclopropane-1-carboxylate oxidase, putative, expressed	OsACO5|OsACO6	2000bp_upstream
LOC_Os05g06800	Chr5:3556235..3556417	bin867	2730	NA	hypothetical protein		2000bp_upstream
LOC_Os05g07230	Chr5:3821814..3821935	bin872	2917	NA	expressed protein		2000bp_upstream
LOC_Os05g11350	Chr5:6413133..6413280	bin884	1465	NA	expressed protein		2000bp_upstream
LOC_Os05g11990	Chr5:6857062..6857179	bin888	1478	NA	TTL1, putative, expressed		2000bp_upstream
LOC_Os05g11990	Chr5:6857513..6857631	bin889	1026	NA	TTL1, putative, expressed		2000bp_upstream
LOC_Os05g13660	Chr5:7564068..7564207	bin894	2175	NA	expressed protein		2000bp_upstream
LOC_Os05g24200	Chr5:13994491..13994675	bin921	2308	NA	retrotransposon protein, putative, unclassified, expressed		2000bp_upstream
LOC_Os05g25780	Chr5:14994824..14994928	bin922	2932	NA	rhodanese-like domain containing protein, putative, expressed		2000bp_upstream
LOC_Os05g28740	Chr5:16856683..16856847	bin925	2837	NA	universal stress protein domain containing protein, putative, expressed	UspA	2000bp_upstream
LOC_Os05g33140	Chr5:19434920..19435039	bin935	320	NA	CHIT5 - Chitinase family protein precursor, expressed		2000bp_upstream
LOC_Os05g33220	Chr5:19479272..19479467	bin936	1348	NA	AWPM-19-like membrane family protein, putative, expressed		2000bp_upstream
LOC_Os05g34540	Chr5:20475378..20475544	bin940	1638	NA	rab GDP dissociation inhibitor alpha, putative, expressed	OsGDI1	2000bp_upstream
LOC_Os05g38850	Chr5:22787955..22788072	bin947	1202	NA	MCM8 - Putative minichromosome maintenance MCM family subunit 8, expressed		2000bp_upstream
LOC_Os05g40010	Chr5:23506770..23507001	bin949	1004	NA	LTPL17 - Protease inhibitor/seed storage/LTP family protein precursor, expressed		2000bp_upstream
LOC_Os05g41580	Chr5:24345931..24346088	bin953	1118	NA	calcium-transporting ATPase, plasma membrane-type, putative, expressed		2000bp_upstream
LOC_Os05g43230	Chr5:25152167..25152295	bin963	1608	NA	oryzain alpha chain precursor, putative, expressed		2000bp_upstream
LOC_Os05g47830	Chr5:27414986..27415161	bin968	2736	NA	expressed protein		2000bp_upstream
LOC_Os05g51210	Chr5:29376448..29376560	bin972	1494	NA	expressed protein		2000bp_upstream
LOC_Os06g04080	Chr6:1691497..1691611	bin978	275	NA	glycosyl hydrolases family 17, putative, expressed		2000bp_upstream
LOC_Os06g10300	Chr6:5294257..5294366	bin987	657	NA	OsFBL29 - F-box domain and LRR containing protein, expressed		2000bp_upstream
LOC_Os06g11740	Chr6:6220147..6220282	bin990	2275	NA	OsAPRL2 adenosine 5'-phosphosulfate reductase-like OsAPRL2, expressed		2000bp_upstream
LOC_Os06g16390	Chr6:9352607..9352733	bin999	981	NA	SET domain containing protein, expressed	OsCLF|SDG711	2000bp_upstream
LOC_Os06g17480	Chr6:10137440..10137632	bin1006	192	NA	histone-like transcription factor and archaeal histone, putative, expressed	OsNF-YB9	2000bp_upstream
LOC_Os06g17930	Chr6:10418439..10418574	bin1009	2130	NA	NBS-LRR disease resistance protein, putative, expressed		2000bp_upstream
LOC_Os06g20080	Chr6:11512001..11512105	bin1014	447	NA	expressed protein		2000bp_upstream
LOC_Os06g22360	Chr6:12980579..12980707	bin1021	2460	NA	hypothetical protein		2000bp_upstream
LOC_Os06g25510	Chr6:14917799..14917933	bin1028	345	NA	expressed protein		2000bp_upstream
LOC_Os06g29290	Chr6:16717681..16717843	bin1030	1542	NA	pentatricopeptide, putative, expressed		2000bp_upstream
LOC_Os06g30390	Chr6:17554862..17554977	bin1033	809	NA	oxidoreductase/ transition metal ion binding protein, putative, expressed		2000bp_upstream
LOC_Os06g30680	Chr6:17769813..17769974	bin1035	1618	NA	WD domain, G-beta repeat domain containing protein, expressed		2000bp_upstream
LOC_Os06g36250	Chr6:21225881..21226023	bin1046	242	NA	expressed protein		2000bp_upstream
LOC_Os06g37150	Chr6:21948301..21948440	bin1053	2760	NA	L-ascorbate oxidase precursor, putative, expressed		2000bp_upstream
LOC_Os06g41410	Chr6:24818181..24818340	bin1076	1514	NA	expressed protein		2000bp_upstream
LOC_Os06g44020	Chr6:26513988..26514161	bin1080	897	NA	expressed protein		2000bp_upstream
LOC_Os06g46190	Chr6:27994472..27994583	bin1086	266	NA	hypothetical protein		2000bp_upstream
LOC_Os06g51320	Chr6:31081292..31081396	bin1098	1351	NA	GASR8 - Gibberellin-regulated GASA/GAST/Snakin family protein precursor, expressed		2000bp_upstream
LOC_Os07g02790	Chr7:1022882..1022982	bin1105	897	NA	expressed protein		2000bp_upstream
LOC_Os07g04160	Chr7:1777063..1777165	bin1110	258	NA	peptidyl-prolyl cis-trans isomerase, FKBP-type, putative, expressed		2000bp_upstream
LOC_Os07g05320	Chr7:2427544..2427661	bin1114	550	NA	expressed protein		2000bp_upstream
LOC_Os07g05890	Chr7:2828900..2829018	bin1116	650	NA	expressed protein		2000bp_upstream
LOC_Os07g06130	Chr7:2982076..2982273	bin1119	2156	NA	ethylene-insensitive protein, putative, expressed	OsEIN2	2000bp_upstream
LOC_Os07g07709	Chr7:3869946..3870197	bin1122	1938	NA	ribosomal protein S13p/S18e, putative, expressed		2000bp_upstream
LOC_Os07g08790	Chr7:4529325..4529471	bin1124	1144	NA	targeting protein for Xklp2, putative, expressed	OsBIP116b	2000bp_upstream
LOC_Os07g09914	Chr7:5274770..5274936	bin1127	2007	NA	expressed protein		2000bp_upstream
LOC_Os07g10080	Chr7:5389689..5389791	bin1128	1771	NA	retrotransposon protein, putative, Ty3-gypsy subclass, expressed		2000bp_upstream
LOC_Os07g13340	Chr7:7646452..7646603	bin1136	1764	NA	retrotransposon protein, putative, unclassified, expressed		2000bp_upstream
LOC_Os07g13680	Chr7:7846804..7846949	bin1138	1631	NA	retrotransposon protein, putative, Ty3-gypsy subclass, expressed		2000bp_upstream
LOC_Os07g17390	Chr7:10261747..10261944	bin1146	105	NA	PsbP, putative, expressed		2000bp_upstream
LOC_Os07g20770	Chr7:12013321..12013601	bin1148	2456	NA	retrotransposon protein, putative, unclassified		2000bp_upstream
LOC_Os07g20870	Chr7:12072735..12072915	bin1149	308	NA	retrotransposon protein, putative, Ty3-gypsy subclass		2000bp_upstream
LOC_Os07g22410	Chr7:12580411..12580608	bin1150	2802	NA	retrotransposon protein, putative, Ty3-gypsy subclass, expressed		2000bp_upstream
LOC_Os07g22510	Chr7:12663475..12663640	bin1152	1635	NA	expressed protein		2000bp_upstream
LOC_Os07g23560	Chr7:13319645..13319781	bin1153	2394	NA	hypothetical protein		2000bp_upstream
LOC_Os07g24340	Chr7:13842311..13842410	bin1158	2207	NA	retrotransposon protein, putative, Ty1-copia subclass, expressed		2000bp_upstream
LOC_Os07g26800	Chr7:15486309..15486471	bin1164	1498	NA	retrotransposon protein, putative, unclassified, expressed		2000bp_upstream
LOC_Os07g29000	Chr7:17009367..17009508	bin1167	1920	NA	transposon protein, putative, CACTA, En/Spm sub-class, expressed		2000bp_upstream
LOC_Os07g29594	Chr7:17395148..17395344	bin1169	654	NA	retrotransposon protein, putative, unclassified, expressed		2000bp_upstream
LOC_Os07g29670	Chr7:17437722..17437853	bin1170	2719	NA	retrotransposon protein, putative, unclassified		2000bp_upstream
LOC_Os07g29970	Chr7:17650571..17650991	bin1171	2234	NA	expressed protein		2000bp_upstream
LOC_Os07g33280	Chr7:19896651..19896814	bin1176	2397	NA	expressed protein		2000bp_upstream
LOC_Os07g37940	Chr7:22764300..22764421	bin1184	1701	NA	retrotransposon protein, putative, unclassified		2000bp_upstream
LOC_Os07g46140	Chr7:27535208..27535329	bin1192	855	NA	transposon protein, putative, unclassified, expressed		2000bp_upstream
LOC_Os07g48040	Chr7:28682187..28682405	bin1197	1714	NA	peroxidase precursor, putative, expressed	POX5.1|prx113	2000bp_upstream
LOC_Os07g48890	Chr7:29252127..29252234	bin1199	2213	NA	expressed protein		2000bp_upstream
LOC_Os08g03910	Chr8:1861727..1861829	bin1208	1609	NA	retrotransposon protein, putative, unclassified		2000bp_upstream
LOC_Os08g05790	Chr8:3100550..3100695	bin1211	1285	NA	caffeoyl-CoA O-methyltransferase, putative, expressed		2000bp_upstream
LOC_Os08g06520	Chr8:3690432..3690532	bin1213	145	NA	expressed protein		2000bp_upstream
LOC_Os08g07950	Chr8:4485910..4486076	bin1217	1652	NA	NB-ARC domain containing protein, expressed		2000bp_upstream
LOC_Os08g14370	Chr8:8622490..8622724	bin1233	923	NA	retrotransposon protein, putative, unclassified		2000bp_upstream
LOC_Os08g15460	Chr8:9403671..9403868	bin1238	1821	NA	preprotein translocase subunit secY, putative, expressed		2000bp_upstream
LOC_Os08g16860	Chr8:10314800..10314927	bin1243	2051	NA	OsFBX282 - F-box domain containing protein, expressed		2000bp_upstream
LOC_Os08g17430	Chr8:10678587..10678721	bin1245	2724	NA	expressed protein		2000bp_upstream
LOC_Os08g17610	Chr8:10764651..10764805	bin1246	2988	NA	expressed protein		2000bp_upstream
LOC_Os08g17970	Chr8:11020446..11020582	bin1249	914	NA	hypothetical protein		2000bp_upstream
LOC_Os08g25570	Chr8:15551609..15551714	bin1256	2426	NA	histone deacetylase, putative, expressed	HDA705	2000bp_upstream
LOC_Os08g31460	Chr8:19455892..19456130	bin1264	308	NA	GTPase of unknown function domain containing protein, putative, expressed	PDD	2000bp_upstream
LOC_Os08g32730	Chr8:20268564..20268963	bin1268	760	NA	retrotransposon protein, putative, unclassified		2000bp_upstream
LOC_Os08g33130	Chr8:20587201..20587321	bin1270	346	NA	expressed protein		2000bp_upstream
LOC_Os08g34500	Chr8:21642906..21643005	bin1273	595	NA	expressed protein		2000bp_upstream
LOC_Os08g36450	Chr8:22999452..22999591	bin1283	1857	NA	transcription regulator, putative, expressed		2000bp_upstream
LOC_Os08g39010	Chr8:24658425..24658577	bin1286	1215	NA	expressed protein		2000bp_upstream
LOC_Os08g40510	Chr8:25641074..25641279	bin1291	2332	NA	KID-containing protein, putative, expressed	SKIN2	2000bp_upstream
LOC_Os08g41960	Chr8:26517306..26517453	bin1295	1524	NA	OsMADS37 - MADS-box family gene with MIKC* type-box, expressed		2000bp_upstream
LOC_Os09g02130	Chr9:799130..799229	bin1301	259	NA	expressed protein		2000bp_upstream
LOC_Os09g02200	Chr9:871917..872040	bin1303	1752	NA	expressed protein		2000bp_upstream
LOC_Os09g04220	Chr9:2223766..2223912	bin1310	2421	NA	expressed protein		2000bp_upstream
LOC_Os09g06970	Chr9:3368363..3368524	bin1313	976	NA	transport protein particle component, Bet3, domain containing protein, expressed		2000bp_upstream
LOC_Os09g08224	Chr9:4260623..4260784	bin1316	1013	NA	retrotransposon protein, putative, Ty3-gypsy subclass, expressed		2000bp_upstream
LOC_Os09g09610	Chr9:5180388..5180520	bin1322	2052	NA	retrotransposon protein, putative, unclassified, expressed		2000bp_upstream
LOC_Os09g11800	Chr9:6596233..6596336	bin1324	451	NA	expressed protein		2000bp_upstream
LOC_Os09g11970	Chr9:6743771..6743968	bin1326	1906	NA	keratin, type II cytoskeletal 2 epidermal, putative, expressed		2000bp_upstream
LOC_Os09g12050	Chr9:6802179..6802306	bin1327	956	NA	retrotransposon protein, putative, unclassified, expressed		2000bp_upstream
LOC_Os09g13510	Chr9:7817369..7817509	bin1331	2314	NA	retrotransposon protein, putative, unclassified, expressed		2000bp_upstream
LOC_Os09g14800	Chr9:8809361..8809504	bin1336	2983	NA	transposon protein, putative, unclassified, expressed		2000bp_upstream
LOC_Os09g14910	Chr9:8910645..8910781	bin1339	639	NA	expressed protein		2000bp_upstream
LOC_Os09g15560	Chr9:9503535..9503636	bin1341	2059	NA	OsFBX314 - F-box domain containing protein, expressed		2000bp_upstream
LOC_Os09g18050	Chr9:11065799..11065947	bin1353	2501	NA	expressed protein		2000bp_upstream
LOC_Os09g20700	Chr9:12464402..12464547	bin1359	1977	NA	strictosidine synthase, putative, expressed		2000bp_upstream
LOC_Os09g23230	Chr9:13787921..13788051	bin1369	2348	NA	transposon protein, putative, unclassified, expressed		2000bp_upstream
LOC_Os09g23790	Chr9:14168612..14168717	bin1370	1896	NA	retrotransposon protein, putative, unclassified, expressed		2000bp_upstream
LOC_Os09g25530	Chr9:15315387..15315514	bin1373	71	NA	expressed protein		2000bp_upstream
LOC_Os09g26010	Chr9:15634606..15634718	bin1375	598	NA	hypothetical protein		2000bp_upstream
LOC_Os09g27330	Chr9:16616718..16616830	bin1379	1210	NA	oxidoreductase/ transition metal ion binding protein, putative, expressed		2000bp_upstream
LOC_Os10g02680	Chr10:1050816..1050999	bin145	2683	NA	EF hand family protein, putative, expressed		2000bp_upstream
LOC_Os10g04290	Chr10:2017419..2017639	bin148	1317	NA	transposon protein, putative, CACTA, En/Spm sub-class, expressed		2000bp_upstream
LOC_Os10g04630	Chr10:2210246..2210372	bin149	1647	NA	expressed protein		2000bp_upstream
LOC_Os10g05410	Chr10:2665254..2665362	bin152	1704	NA	expressed protein		2000bp_upstream
LOC_Os10g10310	Chr10:5662617..5662797	bin159	1384	NA	expressed protein		2000bp_upstream
LOC_Os10g12140	Chr10:6746521..6746676	bin164	2830	NA	transposon protein, putative, unclassified, expressed		2000bp_upstream
LOC_Os10g12500	Chr10:6944268..6944578	bin167	2261	NA	integral membrane protein DUF6 containing protein, expressed		2000bp_upstream
LOC_Os10g16870	Chr10:8403100..8403199	bin170	2817	NA	zinc knuckle family protein, expressed		2000bp_upstream
LOC_Os10g17010	Chr10:8515081..8515258	bin171	2903	NA	expressed protein		2000bp_upstream
LOC_Os10g18190	Chr10:9236266..9236379	bin174	2315	NA	retrotransposon protein, putative, Ty1-copia subclass		2000bp_upstream
LOC_Os10g18760	Chr10:9539983..9540112	bin176	1288	NA	dirigent, putative, expressed		2000bp_upstream
LOC_Os10g22070	Chr10:11397318..11397455	bin193	873	NA	glutathione S-transferase, putative, expressed		2000bp_upstream
LOC_Os10g22340	Chr10:11546193..11546928	bin195	1462	NA	transposon protein, putative, CACTA, En/Spm sub-class, expressed		2000bp_upstream
LOC_Os10g22980	Chr10:11980439..11980635	bin200	372	NA	leucine rich repeat domain containing protein, putative, expressed		2000bp_upstream
LOC_Os10g25400	Chr10:13128902..13129024	bin203	2410	NA	GDSL-like lipase/acylhydrolase, putative, expressed		2000bp_upstream
LOC_Os10g26020	Chr10:13470907..13471033	bin206	1919	NA	retrotransposon protein, putative, unclassified, expressed		2000bp_upstream
LOC_Os10g26540	Chr10:13832651..13832845	bin209	489	NA	expressed protein		2000bp_upstream
LOC_Os10g26760	Chr10:13993774..13993873	bin211	2591	NA	transposon protein, putative, CACTA, En/Spm sub-class		2000bp_upstream
LOC_Os10g26850	Chr10:14094642..14094926	bin214	186	NA	expressed protein		2000bp_upstream
LOC_Os10g26859	Chr10:14094642..14094926	bin214	1711	NA	expressed protein		2000bp_upstream
LOC_Os10g27170	Chr10:14318702..14318831	bin218	526	NA	calmodulin-binding protein, putative, expressed		2000bp_upstream
LOC_Os10g28820	Chr10:15023624..15023723	bin220	2101	NA	MBTB38 - Bric-a-Brac, Tramtrack, Broad Complex BTB domain with Meprin and TRAF Homology MATH domain, expressed		2000bp_upstream
LOC_Os10g28840	Chr10:15035526..15035670	bin221	425	NA	speckle-type POZ protein, putative, expressed		2000bp_upstream
LOC_Os10g28850	Chr10:15035526..15035670	bin221	2922	NA	retrotransposon protein, putative, unclassified		2000bp_upstream
LOC_Os10g31240	Chr10:16382077..16382442	bin227	913	NA	plant protein of unknown function domain containing protein, expressed		2000bp_upstream
LOC_Os10g31900	Chr10:16749909..16750056	bin228	690	NA	RNA recognition motif containing protein, putative, expressed		2000bp_upstream
LOC_Os10g35210	Chr10:18806207..18806317	bin233	1473	NA	expressed protein		2000bp_upstream
LOC_Os10g37760	Chr10:20206345..20206521	bin238	820	NA	OsRhmbd17 - Putative Rhomboid homologue, expressed		2000bp_upstream
LOC_Os11g01760	Chr11:407113..407522	bin243	614	NA	expressed protein		2000bp_upstream
LOC_Os11g05360	Chr11:2377092..2377322	bin250	1818	NA	RCLEA9 - Root cap and Late embryogenesis related family protein precursor, putative, expressed		2000bp_upstream
LOC_Os11g10100	Chr11:5457467..5457769	bin264	2433	NA	STE_MEKK_ste11_MAP3K.3 - STE kinases include homologs to sterile 7, sterile 11 and sterile 20 from yeast, expressed		2000bp_upstream
LOC_Os11g11760	Chr11:6530535..6530677	bin284	273	NA	serpin domain containing protein, putative, expressed		2000bp_upstream
LOC_Os11g12240	Chr11:6826427..6826569	bin286	564	NA	retrotransposon protein, putative, unclassified, expressed		2000bp_upstream
LOC_Os11g13510	Chr11:7404542..7404641	bin293	204	NA	stripe rust resistance protein Yr10, putative, expressed		2000bp_upstream
LOC_Os11g13880	Chr11:7655283..7655455	bin296	113	NA	expressed protein		2000bp_upstream
LOC_Os11g15500	Chr11:8778184..8778320	bin298	1694	NA	stripe rust resistance protein Yr10, putative, expressed		2000bp_upstream
LOC_Os11g24060	Chr11:13658480..13658617	bin311	2938	NA	permease domain containing protein, putative, expressed		2000bp_upstream
LOC_Os11g25160	Chr11:14328248..14328352	bin316	827	NA	tropinone reductase 2, putative, expressed		2000bp_upstream
LOC_Os11g26440	Chr11:15137776..15137886	bin318	2396	NA	retrotransposon, putative, centromere-specific, expressed		2000bp_upstream
LOC_Os11g29840	Chr11:17317604..17317752	bin326	1167	NA	expressed protein	LA1|LAZY1	2000bp_upstream
LOC_Os11g30030	Chr11:17469091..17469233	bin327	1374	NA	esterase PIR7A, putative, expressed		2000bp_upstream
LOC_Os11g30070	Chr11:17493775..17493885	bin328	1479	NA	transposon protein, putative, CACTA, En/Spm sub-class, expressed		2000bp_upstream
LOC_Os11g30500	Chr11:17726670..17726799	bin331	2227	NA	HVA22, putative, expressed		2000bp_upstream
LOC_Os11g31050	Chr11:18062204..18062324	bin333	1322	NA	retrotransposon protein, putative, unclassified, expressed		2000bp_upstream
LOC_Os11g32830	Chr11:19391465..19391586	bin340	2792	NA	retrotransposon protein, putative, unclassified		2000bp_upstream
LOC_Os11g35130	Chr11:20593946..20594045	bin344	1076	NA	transposon protein, putative, CACTA, En/Spm sub-class		2000bp_upstream
LOC_Os11g35710	Chr11:20941191..20941426	bin345	990	NA	cycloartenol synthase, putative, expressed	OsOSC11|OsIAS1	2000bp_upstream
LOC_Os11g36070	Chr11:21199325..21199424	bin347	2292	NA	expressed protein		2000bp_upstream
LOC_Os11g37200	Chr11:21979601..21979794	bin350	2556	NA	transmembrane BAX inhibitor motif-containing protein, putative, expressed		2000bp_upstream
LOC_Os11g38760	Chr11:23028033..23028155	bin357	131	NA	retrotransposon protein, putative, LINE subclass, expressed		2000bp_upstream
LOC_Os11g40180	Chr11:23963413..23963520	bin362	1278	NA	dirigent, putative, expressed		2000bp_upstream
LOC_Os11g40520	Chr11:24176943..24177048	bin364	1761	NA	LTPL161 - Protease inhibitor/seed storage/LTP family protein precursor, expressed		2000bp_upstream
LOC_Os11g41300	Chr11:24753650..24753783	bin368	2384	NA	MBTB65 - Bric-a-Brac, Tramtrack, Broad Complex BTB domain with Meprin and TRAF Homology MATH domain, expressed		2000bp_upstream
LOC_Os11g42580	Chr11:25625814..25625913	bin373	946	NA	Leucine Rich Repeat family protein, expressed		2000bp_upstream
LOC_Os12g02240	Chr12:696012..696138	bin384	808	NA	expressed protein		2000bp_upstream
LOC_Os12g02560	Chr12:880101..880203	bin385	1578	NA	hypothetical protein		2000bp_upstream
LOC_Os12g03570	Chr12:1426708..1426923	bin388	854	NA	retrotransposon protein, putative, Ty3-gypsy subclass, expressed		2000bp_upstream
LOC_Os12g05360	Chr12:2416108..2416302	bin391	1655	NA	ligA, putative, expressed		2000bp_upstream
LOC_Os12g07220	Chr12:3547258..3547382	bin394	1743	NA	bacterial transferase hexapeptide domain containing protein, expressed		2000bp_upstream
LOC_Os12g07400	Chr12:3648956..3649248	bin395	1206	NA	expressed protein		2000bp_upstream
LOC_Os12g08870	Chr12:4589412..4589589	bin399	559	NA	hypothetical protein		2000bp_upstream
LOC_Os12g12860	Chr12:7109311..7109446	bin404	2841	NA	CAMK_CAMK_like.46 - CAMK includes calcium/calmodulin depedent protein kinases, expressed	OSIPK	2000bp_upstream
LOC_Os12g13140	Chr12:7313118..7313250	bin405	1272	NA	expressed protein		2000bp_upstream
LOC_Os12g13150	Chr12:7313118..7313250	bin405	2615	NA	expressed protein		2000bp_upstream
LOC_Os12g13640	Chr12:7663004..7663121	bin406	1588	NA	glycosyltransferase, putative, expressed		2000bp_upstream
LOC_Os12g13650	Chr12:7674868..7674993	bin407	406	NA	expressed protein		2000bp_upstream
LOC_Os12g13850	Chr12:7832622..7832727	bin408	1367	NA	expressed protein		2000bp_upstream
LOC_Os12g14350	Chr12:8172604..8172770	bin411	2041	NA	transposon protein, putative, CACTA, En/Spm sub-class		2000bp_upstream
LOC_Os12g14440	Chr12:8236988..8237160	bin412	2270	NA	Jacalin-like lectin domain containing protein, putative, expressed	OsJAC1	2000bp_upstream
LOC_Os12g25790	Chr12:14956321..14956458	bin439	2817	NA	transposon protein, putative, unclassified, expressed		2000bp_upstream
LOC_Os12g27040	Chr12:15831964..15832101	bin442	1853	NA	expressed protein		2000bp_upstream
LOC_Os12g28760	Chr12:16999152..16999295	bin444	37	NA	expressed protein		2000bp_upstream
LOC_Os12g32520	Chr12:19627115..19627253	bin457	864	NA	expressed protein		2000bp_upstream
LOC_Os12g34580	Chr12:20957770..20957873	bin468	745	NA	retrotransposon protein, putative, Ty1-copia subclass, expressed		2000bp_upstream
LOC_Os12g35330	Chr12:21468133..21468261	bin471	884	NA	OsGrx_C12 - glutaredoxin subgroup III, expressed		2000bp_upstream
LOC_Os12g36850	Chr12:22588741..22588875	bin473	2802	NA	pathogenesis-related Bet v I family protein, putative, expressed	OsPR10b|OsPBZc	2000bp_upstream
LOC_Os12g38100	Chr12:23396501..23396603	bin475	2436	NA	membrane associated DUF588 domain containing protein, putative, expressed		2000bp_upstream
LOC_Os12g41634	Chr12:25762489..25762633	bin480	982	NA	expressed protein		2000bp_upstream
LOC_Os12g41640	Chr12:25762489..25762633	bin480	2268	NA	expressed protein		2000bp_upstream
LOC_Os01g01190	Chr1:93523..93659	bin1	2003	NA	phosphoesterase family protein, putative, expressed		2000bp_upstream
LOC_Os01g02780	Chr1:973505..973617	bin6	179	NA	TAK33, putative, expressed		2000bp_upstream
LOC_Os01g04870	Chr1:2257596..2257818	bin11	2524	NA	WD domain, G-beta repeat domain containing protein, expressed		2000bp_upstream
LOC_Os01g07110	Chr1:3355834..3356010	bin15	769	NA	BRCA2 repeat family protein, expressed	OsBRCA2	2000bp_upstream
LOC_Os01g10100	Chr1:5267768..5267929	bin22	1667	NA	expressed protein		2000bp_upstream
LOC_Os01g10450	Chr1:5514891..5514990	bin23	418	NA	protein kinase domain containing protein, expressed		2000bp_upstream
LOC_Os01g12940	Chr1:7190522..7190644	bin28	2485	NA	phosphorylase domain containing protein, putative, expressed		2000bp_upstream
LOC_Os01g13330	Chr1:7434498..7434643	bin29	1497	NA	expressed protein		2000bp_upstream
LOC_Os01g18650	Chr1:10505039..10505238	bin42	848	NA	transposon protein, putative, unclassified, expressed		2000bp_upstream
LOC_Os01g29840	Chr1:16722800..16722915	bin63	184	NA	no apical meristem protein, putative, expressed	ONAC026	2000bp_upstream
LOC_Os01g31629	Chr1:17326423..17326635	bin64	664	NA	expressed protein		2000bp_upstream
LOC_Os01g34860	Chr1:19249695..19249813	bin71	1495	NA	expressed protein		2000bp_upstream
LOC_Os01g35330	Chr1:19550936..19551104	bin72	585	NA	circumsporozoite protein precursor, putative, expressed		2000bp_upstream
LOC_Os01g40140	Chr1:22644808..22644907	bin80	2297	NA	expressed protein		2000bp_upstream
LOC_Os01g41620	Chr1:23568144..23568370	bin83	816	NA	transposon protein, putative, unclassified, expressed		2000bp_upstream
LOC_Os01g42820	Chr1:24374291..24374402	bin87	2088	NA	RNA recognition motif containing protein, putative, expressed		2000bp_upstream
LOC_Os01g49450	Chr1:28443850..28444034	bin101	1647	NA	retrotransposon protein, putative, unclassified		2000bp_upstream
LOC_Os01g51470	Chr1:29587820..29588064	bin102	1416	NA	expressed protein		2000bp_upstream
LOC_Os01g54730	Chr1:31490912..31491046	bin108	666	NA	expressed protein		2000bp_upstream
LOC_Os01g56480	Chr1:32549189..32549366	bin113	1484	NA	expressed protein		2000bp_upstream
LOC_Os01g62550	Chr1:36221045..36221166	bin121	2728	NA	expressed protein		2000bp_upstream
LOC_Os01g62560	Chr1:36221045..36221166	bin121	636	NA	expressed protein		2000bp_upstream
LOC_Os01g63854	Chr1:37051656..37051793	bin123	1765	NA	transmembrane amino acid transporter protein, putative, expressed		2000bp_upstream
LOC_Os01g67250	Chr1:39036413..39036535	bin126	1364	NA	Rad21 / Rec8 like protein, putative, expressed	OsRAD21-1	2000bp_upstream
LOC_Os01g68460	Chr1:39786249..39786357	bin128	2905	NA	DC1, putative, expressed		2000bp_upstream
LOC_Os02g01430	Chr2:260903..261021	bin487	1980	NA	transposon protein, putative, CACTA, En/Spm sub-class, expressed		2000bp_upstream
LOC_Os02g02050	Chr2:592491..592628	bin488	2749	NA	SNF2 family N-terminal domain containing protein, expressed		2000bp_upstream
LOC_Os02g04460	Chr2:1975222..1975438	bin489	560	NA	ribosomal protein L3, putative, expressed		2000bp_upstream
LOC_Os02g05250	Chr2:2523099..2523212	bin493	1024	NA	expressed protein		2000bp_upstream
LOC_Os02g06390	Chr2:3194863..3195056	bin496	721	NA	expressed protein		2000bp_upstream
LOC_Os02g12270	Chr2:6388662..6388766	bin510	804	NA	expressed protein		2000bp_upstream
LOC_Os02g13510	Chr2:7226613..7226988	bin513	2105	NA	receptor-like protein kinase 5 precursor, putative, expressed		2000bp_upstream
LOC_Os02g13990	Chr2:7636576..7636691	bin515	1343	NA	U2 small nuclear ribonucleoprotein A, putative, expressed		2000bp_upstream
LOC_Os02g14100	Chr2:7702562..7702681	bin516	2270	NA	retrotransposon protein, putative, unclassified, expressed		2000bp_upstream
LOC_Os02g14470	Chr2:7968118..7968280	bin517	2980	NA	hypothetical protein		2000bp_upstream
LOC_Os02g15520	Chr2:8704343..8704458	bin520	1261	NA	transposon protein, putative, unclassified, expressed		2000bp_upstream
LOC_Os02g15790	Chr2:8924742..8924847	bin523	1412	NA	expressed protein		2000bp_upstream
LOC_Os02g16900	Chr2:9637705..9637830	bin527	2451	NA	retrotransposon protein, putative, Ty3-gypsy subclass, expressed		2000bp_upstream
LOC_Os02g17200	Chr2:9855836..9855944	bin530	1416	NA	expressed protein		2000bp_upstream
LOC_Os02g18150	Chr2:10544199..10544298	bin533	1045	NA	expressed protein		2000bp_upstream
LOC_Os02g21830	Chr2:12979622..12979765	bin542	1218	NA	expressed protein		2000bp_upstream
LOC_Os02g26200	Chr2:15394325..15394465	bin547	355	NA	expressed protein		2000bp_upstream
LOC_Os02g28270	Chr2:16719979..16720100	bin552	897	NA	expressed protein		2000bp_upstream
LOC_Os02g28700	Chr2:16973535..16973659	bin555	1718	NA	expressed protein		2000bp_upstream
LOC_Os02g31050	Chr2:18557633..18557778	bin560	2866	NA	expressed protein		2000bp_upstream
LOC_Os02g31100	Chr2:18596602..18596726	bin561	194	NA	LITAF-domain-containing protein, putative, expressed		2000bp_upstream
LOC_Os02g32560	Chr2:19281759..19281875	bin565	2608	NA	retrotransposon protein, putative, LINE subclass, expressed		2000bp_upstream
LOC_Os02g35144	Chr2:21108793..21108959	bin572	738	NA	zinc finger, C3HC4 type domain containing protein, expressed		2000bp_upstream
LOC_Os02g35180	Chr2:21132335..21132436	bin573	966	NA	OsRR2 type-A response regulator, expressed	OsRR2	2000bp_upstream
LOC_Os02g36280	Chr2:21908264..21908422	bin579	1915	NA	cytochrome P450, putative, expressed	CYP76M6	2000bp_upstream
LOC_Os02g39310	Chr2:23739948..23740089	bin583	1430	NA	expressed protein		2000bp_upstream
LOC_Os02g39490	Chr2:23837182..23837393	bin584	2458	NA	carbonyl reductase 3, putative, expressed		2000bp_upstream
LOC_Os02g40514	Chr2:24576452..24576588	bin585	1109	NA	h/ACA ribonucleoprotein complex subunit 3, putative, expressed		2000bp_upstream
LOC_Os02g44104	Chr2:26633476..26633674	bin589	1367	NA	F-box family protein, putative, expressed		2000bp_upstream
LOC_Os02g46980	Chr2:28684750..28684884	bin598	902	NA	pentatricopeptide, putative, expressed		2000bp_upstream
LOC_Os02g49240	Chr2:30102405..30102591	bin604	2226	NA	expressed protein		2000bp_upstream
LOC_Os02g52430	Chr2:32091111..32091340	bin611	948	NA	regulator of ribonuclease, putative, expressed		2000bp_upstream
LOC_Os02g54254	Chr2:33268913..33269039	bin614	2332	NA	saccharopine dehydrogenase, putative, expressed	OsLKR|SDH	2000bp_upstream
LOC_Os02g55440	Chr2:33960493..33960592	bin615	745	NA	transmembrane 9 superfamily member, putative, expressed		2000bp_upstream
LOC_Os02g55550	Chr2:34017595..34017729	bin616	292	NA	F-box/LRR-repeat protein 14, putative, expressed		2000bp_upstream
LOC_Os03g06890	Chr3:3487841..3487940	bin625	2134	NA	DUF593 domain containing protein, expressed		2000bp_upstream
LOC_Os03g08070	Chr3:4127615..4127749	bin628	683	NA	copper-transporting ATPase PAA1, putative, expressed		2000bp_upstream
LOC_Os03g08280	Chr3:4214224..4214405	bin629	1238	NA	peptidase, T1 family, putative, expressed	OsPAA1	2000bp_upstream
LOC_Os03g08834	Chr3:4572348..4572447	bin630	1324	NA	expressed protein		2000bp_upstream
LOC_Os03g15660	Chr3:8638860..8638972	bin633	1762	NA	AP2 domain containing protein, expressed		2000bp_upstream
LOC_Os03g17710	Chr3:9858129..9858233	bin637	2087	NA	splicing factor, arginine/serine-rich, putative, expressed		2000bp_upstream
LOC_Os03g18080	Chr3:10098228..10098400	bin638	356	NA	SacI homology domain containing protein, expressed		2000bp_upstream
LOC_Os03g19920	Chr3:11207586..11207696	bin642	2465	NA	expressed protein		2000bp_upstream
LOC_Os03g27030	Chr3:15479047..15479195	bin655	778	NA	RNA recognition motif containing protein, expressed		2000bp_upstream
LOC_Os03g27190	Chr3:15574143..15574316	bin656	2009	NA	ICE-like protease p20 domain containing protein, putative, expressed		2000bp_upstream
LOC_Os03g27990	Chr3:16080912..16081017	bin658	2016	NA	STRUBBELIG-RECEPTOR FAMILY 7 precursor, putative, expressed		2000bp_upstream
LOC_Os03g30300	Chr3:17293299..17293403	bin668	174	NA	6-phosphogluconolactonase, putative, expressed		2000bp_upstream
LOC_Os03g33230	Chr3:19004917..19005059	bin673	717	NA	retrotransposon protein, putative, unclassified, expressed		2000bp_upstream
LOC_Os03g38390	Chr3:21313788..21314024	bin681	269	NA	GDSL-like lipase/acylhydrolase, putative, expressed		2000bp_upstream
LOC_Os03g40600	Chr3:22569234..22569350	bin686	550	NA	cytochrome P450 78A11, putative, expressed		2000bp_upstream
LOC_Os03g41060	Chr3:22820511..22820649	bin689	2737	NA	GASR2 - Gibberellin-regulated GASA/GAST/Snakin family protein precursor, putative, expressed	GASR2	2000bp_upstream
LOC_Os03g41810	Chr3:23219591..23219799	bin692	380	NA	hypothetical protein		2000bp_upstream
LOC_Os03g42190	Chr3:23469302..23469437	bin693	2850	NA	expressed protein		2000bp_upstream
LOC_Os03g42464	Chr3:23632053..23632153	bin695	1405	NA	expressed protein		2000bp_upstream
LOC_Os03g43510	Chr3:24280225..24280396	bin698	2321	NA	expressed protein		2000bp_upstream
LOC_Os03g46660	Chr3:26411675..26411778	bin705	985	NA	glucan endo-1,3-beta-glucosidase precursor, putative, expressed		2000bp_upstream
LOC_Os03g46760	Chr3:26454284..26454424	bin707	563	NA	hypothetical protein		2000bp_upstream
LOC_Os03g50880	Chr3:29073647..29073772	bin714	2096	NA	class I glutamine amidotransferase, putative, expressed	OASB2	2000bp_upstream
LOC_Os03g53230	Chr3:30537422..30537550	bin716	1911	NA	bifunctional 3-phosphoadenosine 5-phosphosulfate synthetase, putative, expressed		2000bp_upstream
LOC_Os03g54230	Chr3:31092180..31092409	bin719	498	NA	imidazole glycerol phosphate synthase hisHF, chloroplast precursor, putative, expressed		2000bp_upstream
LOC_Os03g55930	Chr3:31848441..31848543	bin720	1204	NA	ribosomal protein, putative, expressed	WGL2	2000bp_upstream
LOC_Os03g58220	Chr3:33159928..33160055	bin723	2511	NA	transposon protein, putative, unclassified, expressed		2000bp_upstream
LOC_Os03g58380	Chr3:33261866..33261967	bin724	1597	NA	aldehyde oxidase 2, putative, expressed		2000bp_upstream
LOC_Os04g02410	Chr4:869955..870143	bin732	1177	NA	expressed protein		2000bp_upstream
LOC_Os04g11050	Chr4:6009911..6010010	bin756	866	NA	expressed protein		2000bp_upstream
LOC_Os04g12639	Chr4:7007486..7007673	bin758	1855	NA	carboxyl-terminal proteinase, putative, expressed		2000bp_upstream
LOC_Os04g12730	Chr4:7042485..7042584	bin759	1845	NA	expressed protein		2000bp_upstream
LOC_Os04g13460	Chr4:7493874..7494067	bin760	12	NA	expressed protein		2000bp_upstream
LOC_Os04g14710	Chr4:8269043..8269184	bin764	489	NA	flavin-containing monooxygenase family protein, putative, expressed		2000bp_upstream
LOC_Os04g20230	Chr4:11295641..11295763	bin767	1453	NA	neighbor of COX4, putative, expressed		2000bp_upstream
LOC_Os04g20330	Chr4:11378844..11378969	bin769	1528	NA	UDP-glucoronosyl/UDP-glucosyl transferase, putative, expressed	OscZOG1	2000bp_upstream
LOC_Os04g23350	Chr4:13339488..13339652	bin778	2331	NA	retrotransposon protein, putative, unclassified, expressed		2000bp_upstream
LOC_Os04g24690	Chr4:14178063..14178199	bin782	1126	NA	transposon protein, putative, CACTA, En/Spm sub-class, expressed		2000bp_upstream
LOC_Os04g24710	Chr4:14190728..14190847	bin783	2942	NA	ubiquitin carboxyl-terminal hydrolase, family 1, putative, expressed		2000bp_upstream
LOC_Os04g24720	Chr4:14190728..14190847	bin783	1556	NA	expressed protein		2000bp_upstream
LOC_Os04g26620	Chr4:15528842..15529004	bin789	1309	NA	expressed protein		2000bp_upstream
LOC_Os04g27070	Chr4:16012459..16012655	bin790	526	NA	terpene synthase, putative, expressed		2000bp_upstream
LOC_Os04g27400	Chr4:16192704..16192803	bin792	941	NA	terpene synthase, putative, expressed		2000bp_upstream
LOC_Os04g28220	Chr4:16681251..16681834	bin795	652	NA	retrotransposon protein, putative, unclassified, expressed		2000bp_upstream
LOC_Os04g29450	Chr4:17516169..17516295	bin798	2731	NA	transposon protein, putative, CACTA, En/Spm sub-class, expressed		2000bp_upstream
LOC_Os04g30600	Chr4:18274365..18274494	bin806	143	NA	expressed protein		2000bp_upstream
LOC_Os04g32640	Chr4:19673708..19673818	bin812	2714	NA	hypothetical protein		2000bp_upstream
LOC_Os04g35030	Chr4:21295338..21295445	bin817	1696	NA	CSLH3 - cellulose synthase-like family H, expressed		2000bp_upstream
LOC_Os04g35310	Chr4:21477422..21477523	bin818	2970	NA	MBTB4 - Bric-a-Brac, Tramtrack, Broad Complex BTB domain with Meprin and TRAF Homology MATH domain, expressed		2000bp_upstream
LOC_Os04g38730	Chr4:23005535..23005664	bin823	1994	NA	hypothetical protein		2000bp_upstream
LOC_Os04g43140	Chr4:25541979..25542112	bin830	554	NA	DEAD-box ATP-dependent RNA helicase, putative, expressed		2000bp_upstream
LOC_Os04g43730	Chr4:25888938..25889050	bin831	654	NA	OsWAK51 - OsWAK receptor-like protein kinase, expressed		2000bp_upstream
LOC_Os04g45550	Chr4:26952541..26952739	bin833	2197	NA	retrotransposon protein, putative, unclassified, expressed		2000bp_upstream
LOC_Os04g54550	Chr4:32447096..32447236	bin844	1169	NA	AT5MAT, putative, expressed		2000bp_upstream
LOC_Os05g03000	Chr5:1135085..1135259	bin858	2658	NA	inner membrane protein alx, putative, expressed		2000bp_upstream
LOC_Os05g03640	Chr5:1569871..1569970	bin859	1707	NA	flavonol synthase/flavanone 3-hydroxylase, putative, expressed		2000bp_upstream
LOC_Os05g05670	Chr5:2824218..2824349	bin861	2765	NA	1-aminocyclopropane-1-carboxylate oxidase, putative, expressed		2000bp_upstream
LOC_Os05g07080	Chr5:3729964..3730201	bin869	535	NA	S-domain receptor-like protein kinase, putative, expressed	SDRLP-3	2000bp_upstream
LOC_Os05g07220	Chr5:3821543..3821730	bin871	1775	NA	kelch repeat-containing protein, putative, expressed		2000bp_upstream
LOC_Os05g07220	Chr5:3821814..3821935	bin872	2046	NA	kelch repeat-containing protein, putative, expressed		2000bp_upstream
LOC_Os05g09200	Chr5:5146129..5146228	bin878	2845	NA	expressed protein		2000bp_upstream
LOC_Os05g09550	Chr5:5400578..5400683	bin879	2438	NA	Der1-like family domain containing protein, expressed	OsDER1	2000bp_upstream
LOC_Os05g11414	Chr5:6458973..6459121	bin885	874	NA	OsMADS58 - MADS-box family gene with MIKCc type-box, expressed	OSMADS58	2000bp_upstream
LOC_Os05g11940	Chr5:6798540..6798662	bin887	825	NA	retrotransposon protein, putative, Ty1-copia subclass, expressed		2000bp_upstream
LOC_Os05g12670	Chr5:7273823..7273922	bin891	1246	NA	expressed protein		2000bp_upstream
LOC_Os05g13420	Chr5:7453113..7453299	bin893	2819	NA	large tegument protein, putative, expressed		2000bp_upstream
LOC_Os05g14220	Chr5:7976129..7976274	bin897	372	NA	tyrosine protein kinase domain containing protein, putative, expressed		2000bp_upstream
LOC_Os05g15290	Chr5:8675258..8675400	bin899	2654	NA	retrotransposon protein, putative, Ty3-gypsy subclass, expressed		2000bp_upstream
LOC_Os05g16270	Chr5:9214853..9215141	bin903	2131	NA	retrotransposon protein, putative, Ty3-gypsy subclass, expressed		2000bp_upstream
LOC_Os05g16460	Chr5:9346686..9346787	bin905	529	NA	expressed protein		2000bp_upstream
LOC_Os05g28340	Chr5:16595671..16595790	bin924	1798	NA	retrotransposon protein, putative, unclassified, expressed		2000bp_upstream
LOC_Os05g28960	Chr5:16983431..16983561	bin926	1240	NA	acyltransferase, putative, expressed		2000bp_upstream
LOC_Os05g29990	Chr5:17349003..17349150	bin928	1382	NA	NAD dependent epimerase/dehydratase family domain containing protein, expressed		2000bp_upstream
LOC_Os05g31410	Chr5:18268035..18268176	bin930	2399	NA	retrotransposon protein, putative, unclassified, expressed		2000bp_upstream
LOC_Os05g36920	Chr5:21566592..21566706	bin944	991	NA	histone deacetylase, putative, expressed		2000bp_upstream
LOC_Os05g38590	Chr5:22636709..22636810	bin946	586	NA	expressed protein		2000bp_upstream
LOC_Os05g38840	Chr5:22787955..22788072	bin947	692	NA	expressed protein		2000bp_upstream
LOC_Os05g40000	Chr5:23506770..23507001	bin949	2578	NA	expressed protein		2000bp_upstream
LOC_Os05g44450	Chr5:25872675..25872824	bin965	2655	NA	transposon protein, putative, unclassified		2000bp_upstream
LOC_Os05g44820	Chr5:26059999..26060123	bin966	1408	NA	expressed protein		2000bp_upstream
LOC_Os05g47820	Chr5:27414986..27415161	bin968	580	NA	expressed protein		2000bp_upstream
LOC_Os06g02190	Chr6:671464..671579	bin975	1636	NA	expressed protein		2000bp_upstream
LOC_Os06g08550	Chr6:4235902..4236042	bin982	2746	NA	BTBN14 - Bric-a-Brac, Tramtrack, Broad Complex BTB domain with non-phototropic hypocotyl 3 NPH3 domain, expressed	OsNPY2	2000bp_upstream
LOC_Os06g11350	Chr6:5972286..5972441	bin989	2247	NA	retrotransposon protein, putative, unclassified		2000bp_upstream
LOC_Os06g13230	Chr6:7270243..7270371	bin992	1012	NA	expressed protein		2000bp_upstream
LOC_Os06g14170	Chr6:7908480..7909223	bin994	967	NA	expressed protein		2000bp_upstream
LOC_Os06g14350	Chr6:8005249..8005360	bin996	408	NA	caleosin related protein, putative, expressed		2000bp_upstream
LOC_Os06g15730	Chr6:8918506..8918651	bin997	643	NA	expressed protein		2000bp_upstream
LOC_Os06g16380	Chr6:9352607..9352733	bin999	2029	NA	expressed protein		2000bp_upstream
LOC_Os06g17470	Chr6:10137440..10137632	bin1006	1833	NA	expressed protein		2000bp_upstream
LOC_Os06g22350	Chr6:12980579..12980707	bin1021	2124	NA	expressed protein		2000bp_upstream
LOC_Os06g22829	Chr6:13320144..13320268	bin1023	1901	NA	expressed protein		2000bp_upstream
LOC_Os06g29280	Chr6:16717681..16717843	bin1030	205	NA	retrotransposon protein, putative, unclassified		2000bp_upstream
LOC_Os06g30670	Chr6:17769813..17769974	bin1035	1774	NA	retrotransposon protein, putative, unclassified, expressed		2000bp_upstream
LOC_Os06g31070	Chr6:18073251..18073443	bin1039	348	NA	PROLM24 - Prolamin precursor, expressed		2000bp_upstream
LOC_Os06g37330	Chr6:22057963..22058142	bin1056	207	NA	cytochrome P450, putative, expressed	OsKOS4|OsKO1	2000bp_upstream
LOC_Os06g38680	Chr6:22973862..22973976	bin1067	2012	NA	expressed protein		2000bp_upstream
LOC_Os06g38990	Chr6:23150569..23150715	bin1069	1719	NA	receptor-like protein kinase 2 precursor, putative, expressed		2000bp_upstream
LOC_Os06g39790	Chr6:23646361..23646559	bin1070	2852	NA	retrotransposon protein, putative, unclassified, expressed		2000bp_upstream
LOC_Os06g41260	Chr6:24694351..24694693	bin1074	711	NA	hypothetical protein		2000bp_upstream
LOC_Os06g41390	Chr6:24818181..24818340	bin1076	460	NA	N-terminal asparagine amidohydrolase, putative, expressed		2000bp_upstream
LOC_Os06g44010	Chr6:26513988..26514161	bin1080	2290	NA	WRKY28, expressed	OsWRKY28	2000bp_upstream
LOC_Os06g44320	Chr6:26760163..26760296	bin1081	2568	NA	expressed protein		2000bp_upstream
LOC_Os06g48720	Chr6:29482699..29482872	bin1090	1795	NA	cadmium/zinc-transporting ATPase 4, putative, expressed	OsHMA2|OsHMA2v	2000bp_upstream
LOC_Os06g48720	Chr6:29483140..29483272	bin1091	2236	NA	cadmium/zinc-transporting ATPase 4, putative, expressed	OsHMA2|OsHMA2v	2000bp_upstream
LOC_Os07g01670	Chr7:410021..410147	bin1102	2432	NA	expressed protein		2000bp_upstream
LOC_Os07g02780	Chr7:1022882..1022982	bin1105	1274	NA	STE_MEKK_ste11_MAP3K.20 - STE kinases include homologs to sterile 7, sterile 11 and sterile 20 from yeast, expressed		2000bp_upstream
LOC_Os07g03200	Chr7:1258444..1258595	bin1106	2777	NA	phytosulfokines precursor, putative, expressed		2000bp_upstream
LOC_Os07g04000	Chr7:1692318..1692445	bin1108	2374	NA	lectin-like receptor kinase, putative, expressed		2000bp_upstream
LOC_Os07g05880	Chr7:2828900..2829018	bin1116	2264	NA	OsFBK18 - F-box domain and kelch repeat containing protein, expressed		2000bp_upstream
LOC_Os07g06850	Chr7:3347303..3347434	bin1120	747	NA	gibberellin receptor GID1L2, putative, expressed		2000bp_upstream
LOC_Os07g07900	Chr7:3961492..3961615	bin1123	855	NA	expressed protein		2000bp_upstream
LOC_Os07g09720	Chr7:5183225..5183349	bin1125	474	NA	phosphoacetylglucosamine mutase, putative, expressed		2000bp_upstream
LOC_Os07g09900	Chr7:5269559..5269658	bin1126	2250	NA	disease resistance protein RPM1, putative, expressed		2000bp_upstream
LOC_Os07g09910	Chr7:5274770..5274936	bin1127	1352	NA	stripe rust resistance protein Yr10, putative, expressed		2000bp_upstream
LOC_Os07g12040	Chr7:6728884..6729013	bin1133	2089	NA	hypothetical protein		2000bp_upstream
LOC_Os07g12310	Chr7:6941268..6941494	bin1134	2193	NA	hypothetical protein		2000bp_upstream
LOC_Os07g13330	Chr7:7646452..7646603	bin1136	430	NA	expressed protein		2000bp_upstream
LOC_Os07g13540	Chr7:7758160..7758297	bin1137	282	NA	pentatricopeptide repeat domain containing protein, putative, expressed		2000bp_upstream
LOC_Os07g14600	Chr7:8332177..8332296	bin1141	2911	NA	hydrolase, putative, expressed		2000bp_upstream
LOC_Os07g17380	Chr7:10261747..10261944	bin1146	606	NA	hypothetical protein		2000bp_upstream
LOC_Os07g22400	Chr7:12580411..12580608	bin1150	747	NA	POLA3 - Putative DNA polymerase alpha complex subunit, expressed		2000bp_upstream
LOC_Os07g22440	Chr7:12618653..12618977	bin1151	220	NA	retrotransposon, putative, centromere-specific, expressed		2000bp_upstream
LOC_Os07g23670	Chr7:13370347..13370472	bin1154	184	NA	expressed protein		2000bp_upstream
LOC_Os07g25410	Chr7:14526638..14526772	bin1159	2070	NA	peptidase, M24 family protein, putative, expressed		2000bp_upstream
LOC_Os07g25900	Chr7:14873389..14873530	bin1160	1243	NA	expressed protein		2000bp_upstream
LOC_Os07g26790	Chr7:15486309..15486471	bin1164	7	NA	hypothetical protein		2000bp_upstream
LOC_Os07g37880	Chr7:22718749..22718932	bin1183	401	NA	hypothetical protein		2000bp_upstream
LOC_Os07g47120	Chr7:28183940..28184280	bin1195	2362	NA	beta-amylase, putative, expressed		2000bp_upstream
LOC_Os07g48670	Chr7:29151352..29151592	bin1198	26	NA	retrotransposon protein, putative, unclassified		2000bp_upstream
LOC_Os07g48880	Chr7:29252127..29252234	bin1199	158	NA	importin subunit alpha-1b, putative, expressed		2000bp_upstream
LOC_Os07g49350	Chr7:29559503..29559651	bin1200	1465	NA	expressed protein		2000bp_upstream
LOC_Os08g02150	Chr8:723646..723835	bin1204	1782	NA	a_IG002N01.7, putative, expressed		2000bp_upstream
LOC_Os08g06510	Chr8:3690432..3690532	bin1213	2424	NA	zinc finger, C3HC4 type domain containing protein, expressed		2000bp_upstream
LOC_Os08g07230	Chr8:4033839..4034002	bin1215	1522	NA	retrotransposon protein, putative, unclassified, expressed		2000bp_upstream
LOC_Os08g07230	Chr8:4034510..4034813	bin1216	2193	NA	retrotransposon protein, putative, unclassified, expressed		2000bp_upstream
LOC_Os08g10210	Chr8:5924954..5925071	bin1222	1846	NA	hypothetical protein		2000bp_upstream
LOC_Os08g10210	Chr8:5926106..5926287	bin1223	2998	NA	hypothetical protein		2000bp_upstream
LOC_Os08g10490	Chr8:6164878..6164980	bin1224	1678	NA	heavy metal-associated domain containing protein, expressed		2000bp_upstream
LOC_Os08g10608	Chr8:6247914..6248065	bin1226	768	NA	ribosomal protein S17, putative, expressed		2000bp_upstream
LOC_Os08g11330	Chr8:6664355..6664835	bin1227	746	NA	retrotransposon protein, putative, unclassified		2000bp_upstream
LOC_Os08g12760	Chr8:7563714..7563813	bin1228	527	NA	YT521-B, putative, expressed		2000bp_upstream
LOC_Os08g12760	Chr8:7563928..7564029	bin1229	741	NA	YT521-B, putative, expressed		2000bp_upstream
LOC_Os08g15149	Chr8:9169364..9169502	bin1236	1881	NA	oxidoreductase, 2OG-Fe oxygenase family protein, expressed		2000bp_upstream
LOC_Os08g15410	Chr8:9377577..9377676	bin1237	580	NA	expressed protein		2000bp_upstream
LOC_Os08g17960	Chr8:11020446..11020582	bin1249	1112	NA	hypothetical protein		2000bp_upstream
LOC_Os08g20230	Chr8:12144038..12144146	bin1253	552	NA	hypothetical protein		2000bp_upstream
LOC_Os08g28400	Chr8:17323575..17323713	bin1262	338	NA	expressed protein		2000bp_upstream
LOC_Os08g35540	Chr8:22396861..22397053	bin1277	676	NA	retrotransposon protein, putative, unclassified, expressed		2000bp_upstream
LOC_Os08g36220	Chr8:22832161..22832317	bin1281	1037	NA	homeobox associated leucine zipper, putative, expressed		2000bp_upstream
LOC_Os08g36220	Chr8:22832426..22832526	bin1282	1302	NA	homeobox associated leucine zipper, putative, expressed		2000bp_upstream
LOC_Os08g36570	Chr8:23082046..23082223	bin1284	2682	NA	F-box protein, putative, expressed		2000bp_upstream
LOC_Os08g36580	Chr8:23082046..23082223	bin1284	1009	NA	expressed protein		2000bp_upstream
LOC_Os08g39550	Chr8:25018851..25019033	bin1288	1489	NA	polygalacturonase inhibitor 2 precursor, putative, expressed		2000bp_upstream
LOC_Os08g40390	Chr8:25568550..25568674	bin1290	733	NA	sulfotransferase domain containing protein, expressed		2000bp_upstream
LOC_Os09g01970	Chr9:669673..669776	bin1300	887	NA	expressed protein		2000bp_upstream
LOC_Os09g02550	Chr9:1062981..1063102	bin1305	854	NA	expressed protein		2000bp_upstream
LOC_Os09g02700	Chr9:1219127..1219233	bin1306	1117	NA	polyadenylate-binding protein, putative, expressed		2000bp_upstream
LOC_Os09g04210	Chr9:2223766..2223912	bin1310	858	NA	hydrolase/ zinc ion binding protein, putative, expressed		2000bp_upstream
LOC_Os09g06750	Chr9:3211474..3211592	bin1311	2418	NA	expressed protein		2000bp_upstream
LOC_Os09g08210	Chr9:4260623..4260784	bin1316	2603	NA	expressed protein		2000bp_upstream
LOC_Os09g08410	Chr9:4381846..4381993	bin1318	2676	NA	hypothetical protein		2000bp_upstream
LOC_Os09g08520	Chr9:4446215..4446326	bin1319	1369	NA	expressed protein		2000bp_upstream
LOC_Os09g12490	Chr9:7158085..7158271	bin1329	2748	NA	retrotransposon protein, putative, unclassified		2000bp_upstream
LOC_Os09g16300	Chr9:9960620..9960777	bin1344	1246	NA	expressed protein		2000bp_upstream
LOC_Os09g17560	Chr9:10742946..10743075	bin1347	1036	NA	O-methyltransferase, putative, expressed		2000bp_upstream
LOC_Os09g17920	Chr9:10975669..10975768	bin1350	757	NA	transposon protein, putative, CACTA, En/Spm sub-class, expressed		2000bp_upstream
LOC_Os09g18250	Chr9:11205775..11205879	bin1354	1585	NA	expressed protein		2000bp_upstream
LOC_Os09g18560	Chr9:11376302..11376491	bin1355	1172	NA	expressed protein		2000bp_upstream
LOC_Os09g20940	Chr9:12608829..12608960	bin1360	1278	NA	expressed protein		2000bp_upstream
LOC_Os09g25430	Chr9:15243656..15243766	bin1372	1173	NA	ZOS9-07 - C2H2 zinc finger protein, expressed		2000bp_upstream
LOC_Os09g29080	Chr9:17663788..17663935	bin1383	1562	NA	expressed protein		2000bp_upstream
LOC_Os09g29210	Chr9:17753148..17753296	bin1384	1877	NA	purine permease, putative, expressed		2000bp_upstream
LOC_Os10g02670	Chr10:1050816..1050999	bin145	340	NA	expressed protein		2000bp_upstream
LOC_Os10g04625	Chr10:2210246..2210372	bin149	1218	NA	expressed protein		2000bp_upstream
LOC_Os10g07380	Chr10:3896252..3896352	bin154	231	NA	expressed protein		2000bp_upstream
LOC_Os10g10280	Chr10:5651172..5651315	bin158	5	NA	expressed protein		2000bp_upstream
LOC_Os10g10300	Chr10:5662617..5662797	bin159	464	NA	retrotransposon protein, putative, unclassified, expressed		2000bp_upstream
LOC_Os10g11889	Chr10:6600446..6600794	bin163	890	NA	expressed protein		2000bp_upstream
LOC_Os10g16860	Chr10:8403100..8403199	bin170	1641	NA	retrotransposon protein, putative, unclassified, expressed		2000bp_upstream
LOC_Os10g20480	Chr10:10322150..10322839	bin178	1350	NA	transposon protein, putative, CACTA, En/Spm sub-class, expressed		2000bp_upstream
LOC_Os10g20840	Chr10:10567551..10567686	bin184	625	NA	LTPL134 - Protease inhibitor/seed storage/LTP family protein precursor, putative, expressed		2000bp_upstream
LOC_Os10g21160	Chr10:10782172..10782767	bin188	1826	NA	retrotransposon protein, putative, unclassified		2000bp_upstream
LOC_Os10g21640	Chr10:11084737..11084841	bin190	148	NA	expressed protein		2000bp_upstream
LOC_Os10g22060	Chr10:11397318..11397455	bin193	697	NA	expressed protein		2000bp_upstream
LOC_Os10g22220	Chr10:11500703..11501088	bin194	2625	NA	retrotransposon, putative, centromere-specific, expressed		2000bp_upstream
LOC_Os10g22330	Chr10:11546193..11546928	bin195	162	NA	clathrin adaptor complex small chain domain containing protein, expressed		2000bp_upstream
LOC_Os10g22410	Chr10:11600346..11600982	bin196	502	NA	yippee zinc-binding protein, putative, expressed		2000bp_upstream
LOC_Os10g22520	Chr10:11675152..11675295	bin197	1554	NA	cellulase, putative, expressed	GH5BG	2000bp_upstream
LOC_Os10g25260	Chr10:13055901..13056026	bin201	2322	NA	expressed protein		2000bp_upstream
LOC_Os10g25674	Chr10:13292724..13292873	bin204	498	NA	mps one binder kinase activator-like 1A, putative, expressed		2000bp_upstream
LOC_Os10g26530	Chr10:13832651..13832845	bin209	1032	NA	retrotransposon protein, putative, unclassified		2000bp_upstream
LOC_Os10g26840	Chr10:14094642..14094926	bin214	306	NA	transposon protein, putative, unclassified		2000bp_upstream
LOC_Os10g27060	Chr10:14266076..14266176	bin217	2202	NA	SET domain protein 123, putative, expressed		2000bp_upstream
LOC_Os10g28810	Chr10:15023624..15023723	bin220	2519	NA	MBTB37 - Bric-a-Brac, Tramtrack, Broad Complex BTB domain with Meprin and TRAF Homology MATH domain, expressed		2000bp_upstream
LOC_Os10g28830	Chr10:15035526..15035670	bin221	596	NA	expressed protein		2000bp_upstream
LOC_Os10g31020	Chr10:16196812..16196953	bin224	1371	NA	retrotransposon protein, putative, Ty1-copia subclass, expressed		2000bp_upstream
LOC_Os10g31180	Chr10:16343353..16343477	bin226	2608	NA	hypothetical protein		2000bp_upstream
LOC_Os10g31890	Chr10:16749909..16750056	bin228	858	NA	retrotransposon protein, putative, unclassified		2000bp_upstream
LOC_Os10g32880	Chr10:17212048..17212232	bin230	1923	NA	WD domain, G-beta repeat domain containing protein, expressed		2000bp_upstream
LOC_Os10g35200	Chr10:18806207..18806317	bin233	149	NA	katanin p80 WD40 repeat-containing subunit B1 homolog 1, putative, expressed	OsKTN80a	2000bp_upstream
LOC_Os10g39280	Chr10:20967516..20967698	bin240	688	NA	retrotransposon protein, putative, unclassified		2000bp_upstream
LOC_Os10g41250	Chr10:22169025..22169138	bin242	176	NA	glycoprotein, putative, expressed		2000bp_upstream
LOC_Os11g01750	Chr11:407113..407522	bin243	1743	NA	expressed protein		2000bp_upstream
LOC_Os11g03650	Chr11:1421813..1422081	bin247	582	NA	mla1, putative, expressed		2000bp_upstream
LOC_Os11g05350	Chr11:2377092..2377322	bin250	611	NA	expressed protein		2000bp_upstream
LOC_Os11g05760	Chr11:2648104..2648227	bin251	1803	NA	OsProCP5 - Putative Lysosomal Pro-x Carboxypeptidase homologue, expressed		2000bp_upstream
LOC_Os11g10140	Chr11:5495845..5496030	bin266	2842	NA	flavin monooxygenase, putative, expressed		2000bp_upstream
LOC_Os11g10250	Chr11:5568355..5568478	bin269	49	NA	expressed protein		2000bp_upstream
LOC_Os11g11210	Chr11:6204919..6205075	bin271	261	NA	OsClp12 - Putative Clp protease homologue, expressed		2000bp_upstream
LOC_Os11g11210	Chr11:6206140..6206300	bin272	1482	NA	OsClp12 - Putative Clp protease homologue, expressed		2000bp_upstream
LOC_Os11g11270	Chr11:6238780..6238924	bin273	514	NA	expressed protein		2000bp_upstream
LOC_Os11g12470	Chr11:6971090..6971227	bin289	107	NA	expressed protein		2000bp_upstream
LOC_Os11g13870	Chr11:7655283..7655455	bin296	2883	NA	plant-specific domain TIGR01627 family protein, expressed		2000bp_upstream
LOC_Os11g14190	Chr11:7941628..7941764	bin297	1874	NA	ARGOS, putative, expressed		2000bp_upstream
LOC_Os11g15490	Chr11:8778184..8778320	bin298	829	NA	expressed protein		2000bp_upstream
LOC_Os11g17380	Chr11:9695741..9695890	bin301	522	NA	protein kinase domain containing protein, expressed		2000bp_upstream
LOC_Os11g17380	Chr11:9696349..9696472	bin302	1130	NA	protein kinase domain containing protein, expressed		2000bp_upstream
LOC_Os11g22750	Chr11:13088380..13088552	bin310	2523	NA	retrotransposon protein, putative, Ty3-gypsy subclass		2000bp_upstream
LOC_Os11g26430	Chr11:15137776..15137886	bin318	2181	NA	retrotransposon, putative, centromere-specific, expressed		2000bp_upstream
LOC_Os11g26770	Chr11:15334933..15335033	bin319	1121	NA	transposon protein, putative, unclassified, expressed		2000bp_upstream
LOC_Os11g29700	Chr11:17213344..17213465	bin324	519	NA	expressed protein		2000bp_upstream
LOC_Os11g31190	Chr11:18177262..18177382	bin334	2785	NA	nodulin MtN3 family protein, putative, expressed	Os11N3|OsSWEET14	2000bp_upstream
LOC_Os11g32490	Chr11:19180162..19180314	bin338	435	NA	expressed protein		2000bp_upstream
LOC_Os11g32640	Chr11:19266407..19266541	bin339	2599	NA	hypothetical protein		2000bp_upstream
LOC_Os11g32820	Chr11:19391465..19391586	bin340	483	NA	expressed protein		2000bp_upstream
LOC_Os11g35120	Chr11:20593946..20594045	bin344	2867	NA	OsWAK116 - OsWAK receptor-like cytoplasmic kinase OsWAK-RLCK, expressed		2000bp_upstream
LOC_Os11g36120	Chr11:21237489..21237640	bin348	2223	NA	receptor-like protein kinase precursor, putative, expressed		2000bp_upstream
LOC_Os11g38360	Chr11:22721525..22721664	bin354	2304	NA	retrotransposon protein, putative, unclassified, expressed		2000bp_upstream
LOC_Os11g40510	Chr11:24176943..24177048	bin364	1323	NA	RNA recognition motif containing protein, putative, expressed		2000bp_upstream
LOC_Os11g41160	Chr11:24660376..24660475	bin367	1049	NA	phosphoserine phosphatase, chloroplast precursor, putative, expressed		2000bp_upstream
LOC_Os11g42930	Chr11:25883433..25883624	bin374	1231	NA	expressed protein		2000bp_upstream
LOC_Os11g43250	Chr11:26093615..26093738	bin375	2333	NA	Leucine Rich Repeat family protein, expressed		2000bp_upstream
LOC_Os11g43710	Chr11:26395985..26396090	bin376	422	NA	expressed protein		2000bp_upstream
LOC_Os11g45730	Chr11:27663227..27663371	bin378	619	NA	pectinesterase, putative, expressed		2000bp_upstream
LOC_Os12g02550	Chr12:880101..880203	bin385	2450	NA	expressed protein		2000bp_upstream
LOC_Os12g11980	Chr12:6566156..6566262	bin403	2065	NA	expressed protein		2000bp_upstream
LOC_Os12g12854	Chr12:7109311..7109446	bin404	2915	NA	expressed protein		2000bp_upstream
LOC_Os12g13840	Chr12:7832622..7832727	bin408	197	NA	retrotransposon protein, putative, unclassified, expressed		2000bp_upstream
LOC_Os12g15460	Chr12:8827493..8827632	bin415	366	NA	pentatricopeptide, putative, expressed		2000bp_upstream
LOC_Os12g16870	Chr12:9678550..9678649	bin418	2936	NA	expressed protein		2000bp_upstream
LOC_Os12g17580	Chr12:10076518..10076647	bin419	632	NA	retrotransposon protein, putative, unclassified		2000bp_upstream
LOC_Os12g18360	Chr12:10614924..10615057	bin420	2857	NA	NB-ARC domain containing protein, expressed	Pita|Pi-4a	2000bp_upstream
LOC_Os12g18479	Chr12:10689703..10689804	bin421	883	NA	retrotransposon protein, putative, unclassified		2000bp_upstream
LOC_Os12g18479	Chr12:10690465..10690588	bin422	1645	NA	retrotransposon protein, putative, unclassified		2000bp_upstream
LOC_Os12g19350	Chr12:11233661..11233763	bin425	678	NA	expressed protein		2000bp_upstream
LOC_Os12g27030	Chr12:15831964..15832101	bin442	2015	NA	expressed protein		2000bp_upstream
LOC_Os12g33070	Chr12:19996146..19996283	bin460	1746	NA	myb-like DNA-binding domain containing protein, putative, expressed	OsMYB46	2000bp_upstream
LOC_Os12g38090	Chr12:23396501..23396603	bin475	1123	NA	OsFBX456 - F-box domain containing protein, expressed		2000bp_upstream
LOC_Os12g41630	Chr12:25762489..25762633	bin480	2880	NA	OsFBX463 - F-box domain containing protein, expressed		2000bp_upstream
LOC_Os01g02740	Chr1:940475..940615	bin5			retrotransposon protein, putative, unclassified, expressed		genebody
LOC_Os01g04409	Chr1:1958724..1958823	bin9			OsWAK1 - OsWAK receptor-like cytoplasmic kinase OsWAK-RLCK, expressed		genebody
LOC_Os01g09030	Chr1:4544496..4544634	bin19			2-aminoethanethiol dioxygenase, putative, expressed		genebody
LOC_Os01g09670	Chr1:4982785..4982898	bin20			pollen-specific protein SF21, putative, expressed	SF21	genebody
LOC_Os01g14830	Chr1:8295738..8295856	bin31			ribosomal protein L3, putative, expressed		genebody
LOC_Os01g15580	Chr1:8752655..8752782	bin34			disease resistance protein RGA2, putative, expressed		genebody
LOC_Os01g21520	Chr1:12031994..12032093	bin44			esterase/lipase/thioesterase family protein, putative, expressed		genebody
LOC_Os01g22080	Chr1:12399019..12399146	bin48			expressed protein		genebody
LOC_Os01g22080	Chr1:12399868..12400064	bin49			expressed protein		genebody
LOC_Os01g22954	Chr1:12905247..12905392	bin50			serine carboxypeptidase, putative, expressed		genebody
LOC_Os01g28770	Chr1:16113252..16113429	bin62			hypothetical protein		genebody
LOC_Os01g33869	Chr1:18632736..18633023	bin67			expressed protein		genebody
LOC_Os01g34860	Chr1:19246711..19246860	bin70			expressed protein		genebody
LOC_Os01g38229	Chr1:21423584..21423782	bin76			peptidyl-prolyl isomerase, putative, expressed		genebody
LOC_Os01g39560	Chr1:22306923..22307022	bin79			anthocyanin regulatory protein, putative, expressed		genebody
LOC_Os01g42234	Chr1:23927284..23927408	bin85			amino acid permease family protein, putative, expressed		genebody
LOC_Os01g45880	Chr1:26070728..26070876	bin89			retrotransposon protein, putative, unclassified, expressed		genebody
LOC_Os01g47750	Chr1:27318191..27318324	bin94			splicing factor U2AF 35 kDa subunit, putative, expressed		genebody
LOC_Os01g48680	Chr1:27907353..27907452	bin99			two pore calcium channel protein 1, putative, expressed	OsTPC1	genebody
LOC_Os01g51990	Chr1:29879408..29879546	bin104			AN1-like zinc finger domain containing protein, expressed		genebody
LOC_Os01g60510	Chr1:34994204..34994370	bin120			expressed protein		genebody
LOC_Os01g68260	Chr1:39669858..39670020	bin127			lysine ketoglutarate reductase trans-splicing related 1, putative, expressed		genebody
LOC_Os01g70580	Chr1:40869222..40869321	bin132			thiamin pyrophosphokinase 1, putative, expressed	ROX1	genebody
LOC_Os01g72850	Chr1:42257022..42257186	bin134			GDSL-motif lipase/hydrolase family protein, putative, expressed		genebody
LOC_Os01g73514	Chr1:42591696..42591805	bin136			5-oxoprolinase, putative, expressed		genebody
LOC_Os02g04660	Chr2:2087476..2087579	bin490			arginine N-methyltransferase 5, putative, expressed		genebody
LOC_Os02g05810	Chr2:2866135..2866329	bin494			expressed protein		genebody
LOC_Os02g06350	Chr2:3172904..3173003	bin495			expressed protein		genebody
LOC_Os02g06940	Chr2:3518081..3518237	bin497			expressed protein		genebody
LOC_Os02g07050	Chr2:3614917..3615036	bin498			pentatricopeptide, putative, expressed		genebody
LOC_Os02g07120	Chr2:3659900..3660009	bin499			HEAT repeat family protein, putative, expressed	OsCAND1	genebody
LOC_Os02g07860	Chr2:4117586..4117777	bin500			conserved hypothetical protein		genebody
LOC_Os02g07860	Chr2:4117838..4117985	bin501			conserved hypothetical protein		genebody
LOC_Os02g08360	Chr2:4447872..4447971	bin503			RNA recognition motif, putative, expressed		genebody
LOC_Os02g15580	Chr2:8747442..8747587	bin521			cyclic nucleotide-gated ion channel 1, putative, expressed		genebody
LOC_Os02g15880	Chr2:8984836..8984984	bin524			CPuORF16 - conserved peptide uORF-containing transcript, expressed		genebody
LOC_Os02g15885	Chr2:8984836..8984984	bin524			expressed protein		genebody
LOC_Os02g26170	Chr2:15368199..15368346	bin546			expressed protein		genebody
LOC_Os02g26520	Chr2:15573042..15573155	bin549			expressed protein		genebody
LOC_Os02g28570	Chr2:16909529..16909667	bin554			expressed protein		genebody
LOC_Os02g30800	Chr2:18369723..18369860	bin559			POLE1 - Putative DNA polymerase epsilon catalytic subunit, expressed		genebody
LOC_Os02g36020	Chr2:21642841..21643020	bin576			transposon protein, putative, CACTA, En/Spm sub-class, expressed		genebody
LOC_Os02g36020	Chr2:21644077..21644216	bin577			transposon protein, putative, CACTA, En/Spm sub-class, expressed		genebody
LOC_Os02g43640	Chr2:26336214..26336401	bin588			retrotransposon protein, putative, unclassified, expressed		genebody
LOC_Os02g46650	Chr2:28477288..28477423	bin596			ubiquitin carboxyl-terminal hydrolase domain containing protein, expressed		genebody
LOC_Os02g46850	Chr2:28583677..28583795	bin597			oligopeptide transporter, putative, expressed		genebody
LOC_Os02g48500	Chr2:29690496..29690626	bin602			hypothetical protein		genebody
LOC_Os02g50174	Chr2:30644231..30644330	bin605			caleosin related protein, putative, expressed		genebody
LOC_Os02g50260	Chr2:30693356..30693455	bin607			transposon protein, putative, unclassified		genebody
LOC_Os02g51270	Chr2:31390623..31390757	bin608			expressed protein		genebody
LOC_Os02g52160	Chr2:31930290..31930404	bin609			LMBR1 integral membrane protein, putative, expressed		genebody
LOC_Os02g53910	Chr2:33008347..33008562	bin612			OsSub23 - Putative Subtilisin homologue, expressed		genebody
LOC_Os03g01110	Chr3:84535..84673	bin619			RNA methyltransferase, TrmH family protein, putative, expressed		genebody
LOC_Os03g01830	Chr3:508155..508310	bin621			DEAD-box ATP-dependent RNA helicase, putative, expressed	OsBIRH1|TCD33	genebody
LOC_Os03g01940	Chr3:578967..579092	bin622			expressed protein		genebody
LOC_Os03g05780	Chr3:2887105..2887296	bin624			4-coumarate--CoA ligase-like 7, putative, expressed		genebody
LOC_Os03g13460	Chr3:7278792..7278899	bin632			microtubule associated protein, putative, expressed		genebody
LOC_Os03g19190	Chr3:10756357..10756497	bin640			TOPBP1C - Similar to DNA replication protein TOPBP1 from, expressed		genebody
LOC_Os03g20450	Chr3:11589560..11589659	bin645			expressed protein		genebody
LOC_Os03g20930	Chr3:11871543..11871680	bin646			retrotransposon protein, putative, unclassified, expressed		genebody
LOC_Os03g24060	Chr3:13659825..13659959	bin648			tetratricopeptide repeat containing protein, putative, expressed		genebody
LOC_Os03g24844	Chr3:14152743..14152842	bin652			expressed protein		genebody
LOC_Os03g28330	Chr3:16302754..16302898	bin661			sucrose synthase, putative, expressed		genebody
LOC_Os03g29900	Chr3:17034334..17034479	bin665			transposon protein, putative, unclassified, expressed		genebody
LOC_Os03g35650	Chr3:19747723..19747867	bin674			retrotransposon protein, putative, unclassified, expressed		genebody
LOC_Os03g36684	Chr3:20346892..20347025	bin677			retrotransposon protein, putative, unclassified, expressed		genebody
LOC_Os03g37320	Chr3:20679723..20679854	bin679			expressed protein		genebody
LOC_Os03g37670	Chr3:20893827..20893993	bin680			OsMADS86 - MADS-box family gene with M-gamma type-box, expressed		genebody
LOC_Os03g40720	Chr3:22641355..22641503	bin687			UDP-glucose 6-dehydrogenase, putative, expressed		genebody
LOC_Os03g40720	Chr3:22656732..22656851	bin688			UDP-glucose 6-dehydrogenase, putative, expressed		genebody
LOC_Os03g42370	Chr3:23573132..23573273	bin694			B3 DNA binding domain containing protein, expressed		genebody
LOC_Os03g43464	Chr3:24248594..24248726	bin697			hypothetical protein		genebody
LOC_Os03g46750	Chr3:26450733..26450834	bin706			GPI mannosyltransferase 1, putative, expressed		genebody
LOC_Os03g52239	Chr3:30011520..30011643	bin715			homeobox domain containing protein, expressed		genebody
LOC_Os03g57620	Chr3:32847486..32847718	bin722			expressed protein		genebody
LOC_Os03g62070	Chr3:35165448..35165547	bin726			hydrolase, putative, expressed		genebody
LOC_Os03g62974	Chr3:35619963..35620148	bin728			expressed protein		genebody
LOC_Os03g63170	Chr3:35706101..35706232	bin729			transposon protein, putative, unclassified, expressed		genebody
LOC_Os04g02630	Chr4:991295..991488	bin733			retrotransposon protein, putative, unclassified		genebody
LOC_Os04g02960	Chr4:1190981..1191080	bin735			OsSub32 - Putative Subtilisin homologue, expressed		genebody
LOC_Os04g04670	Chr4:2247457..2247592	bin744			protein kinase, putative, expressed		genebody
LOC_Os04g05104	Chr4:2534793..2534965	bin746			retrotransposon protein, putative, unclassified, expressed		genebody
LOC_Os04g06280	Chr4:3270879..3270978	bin747			expressed protein		genebody
LOC_Os04g10630	Chr4:5777340..5777464	bin754			expressed protein		genebody
LOC_Os04g10740	Chr4:5835957..5836056	bin755			retrotransposon protein, putative, unclassified, expressed		genebody
LOC_Os04g13530	Chr4:7546357..7546633	bin761			Core histone H2A/H2B/H3/H4 domain containing protein, putative, expressed		genebody
LOC_Os04g13530	Chr4:7546713..7546884	bin762			Core histone H2A/H2B/H3/H4 domain containing protein, putative, expressed		genebody
LOC_Os04g18200	Chr4:10064995..10065103	bin765			dihydrodipicolinate synthase, chloroplast precursor, putative, expressed		genebody
LOC_Os04g21350	Chr4:12063379..12063549	bin771			flowering promoting factor-like 1, putative, expressed	OsFPFL4	genebody
LOC_Os04g22090	Chr4:12512879..12513028	bin774			NB-ARC domain containing protein, expressed		genebody
LOC_Os04g22470	Chr4:12722740..12722861	bin775			SHR5-receptor-like kinase, putative, expressed		genebody
LOC_Os04g24510	Chr4:14060982..14061145	bin781			OsWAK36 - OsWAK receptor-like protein kinase, expressed		genebody
LOC_Os04g24840	Chr4:14302583..14302811	bin784			glycosyltransferase, putative, expressed		genebody
LOC_Os04g25820	Chr4:14988766..14988941	bin787			glycosyltransferase, putative, expressed		genebody
LOC_Os04g28074	Chr4:16575796..16576110	bin794			expressed protein		genebody
LOC_Os04g28490	Chr4:16876573..16876743	bin796			expressed protein		genebody
LOC_Os04g29560	Chr4:17562016..17562142	bin799			hypothetical protein		genebody
LOC_Os04g29790	Chr4:17754507..17754690	bin802			OsWAK40 - OsWAK receptor-like protein OsWAK-RLP, expressed		genebody
LOC_Os04g30270	Chr4:18071401..18071519	bin803			protein kinase domain containing protein, expressed		genebody
LOC_Os04g30280	Chr4:18078042..18078161	bin804			OsWAK48 - OsWAK receptor-like protein OsWAK-RLP, expressed		genebody
LOC_Os04g31400	Chr4:18782659..18782767	bin808			expressed protein		genebody
LOC_Os04g31790	Chr4:19022631..19022730	bin810			expressed protein		genebody
LOC_Os04g31804	Chr4:19044298..19044397	bin811			OsMADS64 - MADS-box family gene with M-alpha type-box, expressed		genebody
LOC_Os04g33790	Chr4:20468273..20468399	bin813			expressed protein		genebody
LOC_Os04g34780	Chr4:21077898..21078142	bin816			hypothetical protein		genebody
LOC_Os04g37990	Chr4:22615328..22615538	bin821			transporter family protein, putative, expressed		genebody
LOC_Os04g38550	Chr4:22909499..22909638	bin822			expressed protein		genebody
LOC_Os04g39864	Chr4:23739193..23739292	bin824			Os4bglu11 - beta-glucosidase homologue, similar to Os4Bglu12 exoglucanase/beta-glucosidase, expressed		genebody
LOC_Os04g41890	Chr4:24826760..24826888	bin827			hypothetical protein		genebody
LOC_Os04g42150	Chr4:24959019..24959175	bin829			hypothetical protein		genebody
LOC_Os04g52230	Chr4:31030203..31030339	bin841			ent-kaurene synthase, chloroplast precursor, putative, expressed	OsKS1	genebody
LOC_Os04g53160	Chr4:31656816..31656955	bin842			NBS-LRR disease resistance protein, putative, expressed	RGAg	genebody
LOC_Os04g53160	Chr4:31657652..31657834	bin843			NBS-LRR disease resistance protein, putative, expressed	RGAg	genebody
LOC_Os04g55300	Chr4:32873332..32873459	bin845			hypothetical protein		genebody
LOC_Os04g55300	Chr4:32873518..32873659	bin846			hypothetical protein		genebody
LOC_Os04g55300	Chr4:32873866..32874052	bin847			hypothetical protein		genebody
LOC_Os04g59570	Chr4:35428632..35428731	bin852			expressed protein	YSS1	genebody
LOC_Os05g01450	Chr5:260216..260317	bin853			eukaryotic translation initiation factor 3 subunit F, putative, expressed	OseIF3f	genebody
LOC_Os05g02670	Chr5:945687..945865	bin855			kinesin motor domain containing protein, putative, expressed		genebody
LOC_Os05g05810	Chr5:2909190..2909289	bin862			DEAD-box ATP-dependent RNA helicase, putative, expressed		genebody
LOC_Os05g05910	Chr5:2964525..2964667	bin863			retrotransposon protein, putative, unclassified, expressed		genebody
LOC_Os05g05910	Chr5:2965305..2965434	bin864			retrotransposon protein, putative, unclassified, expressed		genebody
LOC_Os05g07220	Chr5:3813473..3813656	bin870			kelch repeat-containing protein, putative, expressed		genebody
LOC_Os05g08580	Chr5:4700146..4700256	bin874			hypothetical protein		genebody
LOC_Os05g09200	Chr5:5142829..5142997	bin877			expressed protein		genebody
LOC_Os05g13900	Chr5:7722917..7723050	bin895			retrotransposon protein, putative, unclassified, expressed	OsPRP|RePRP1.1	genebody
LOC_Os05g15370	Chr5:8698374..8698483	bin900			ribosomal protein L13, putative, expressed		genebody
LOC_Os05g15680	Chr5:8869405..8869650	bin901			expressed protein		genebody
LOC_Os05g16550	Chr5:9391361..9391484	bin906			retrotransposon protein, putative, unclassified, expressed		genebody
LOC_Os05g16550	Chr5:9391671..9392033	bin907			retrotransposon protein, putative, unclassified, expressed		genebody
LOC_Os05g16560	Chr5:9392350..9392485	bin908			retrotransposon protein, putative, unclassified, expressed		genebody
LOC_Os05g16560	Chr5:9392951..9393243	bin909			retrotransposon protein, putative, unclassified, expressed		genebody
LOC_Os05g16640	Chr5:9443180..9443299	bin910			DUF630/DUF632 domains containing protein, putative, expressed		genebody
LOC_Os05g18540	Chr5:10729038..10729169	bin913			transposon protein, putative, CACTA, En/Spm sub-class, expressed		genebody
LOC_Os05g23320	Chr5:13311621..13311761	bin915			expressed protein		genebody
LOC_Os05g32460	Chr5:18959970..18960091	bin932			VQ domain containing protein, putative, expressed		genebody
LOC_Os05g32560	Chr5:19044427..19044595	bin933			transposon protein, putative, unclassified, expressed		genebody
LOC_Os05g33970	Chr5:20056325..20056458	bin938			hypothetical protein		genebody
LOC_Os05g35860	Chr5:21277263..21277366	bin941			retrotransposon protein, putative, unclassified, expressed		genebody
LOC_Os05g36190	Chr5:21462134..21462240	bin943			OsFBT7 - F-box and tubby domain containing protein, expressed		genebody
LOC_Os05g39700	Chr5:23304287..23304423	bin948			hypothetical protein		genebody
LOC_Os05g40790	Chr5:23923414..23923611	bin952			CCR4-NOT transcription factor, putative, expressed		genebody
LOC_Os05g42300	Chr5:24738973..24739162	bin955			NAF1 domain containing protein, expressed		genebody
LOC_Os05g43180	Chr5:25072956..25073062	bin959			expressed protein		genebody
LOC_Os05g43810	Chr5:25470480..25470596	bin964			expressed protein		genebody
LOC_Os05g44940	Chr5:26122708..26122826	bin967			protein kinase domain containing protein, expressed		genebody
LOC_Os05g49490	Chr5:28377045..28377205	bin969			expressed protein		genebody
LOC_Os05g51490	Chr5:29526516..29526708	bin973			SIT4 phosphatase-associated protein domain containing protein, expressed		genebody
LOC_Os06g03682	Chr6:1446130..1446258	bin977			calcium-dependent protein kinase isoform AK1, putative, expressed		genebody
LOC_Os06g05630	Chr6:2548207..2548385	bin979			GDSL-like lipase/acylhydrolase, putative, expressed		genebody
LOC_Os06g05900	Chr6:2703738..2703837	bin980			methyltransferase, putative, expressed		genebody
LOC_Os06g10090	Chr6:5138095..5138228	bin985			hypothetical protein		genebody
LOC_Os06g13460	Chr6:7406257..7406437	bin993			SAM dependent carboxyl methyltransferase family protein, putative, expressed		genebody
LOC_Os06g14324	Chr6:7989778..7989895	bin995			caleosin related protein, putative, expressed		genebody
LOC_Os06g21710	Chr6:12552629..12552776	bin1016			retrotransposon protein, putative, Ty3-gypsy subclass, expressed		genebody
LOC_Os06g23114	Chr6:13485132..13485270	bin1025			copper methylamine oxidase precursor, putative, expressed		genebody
LOC_Os06g29430	Chr6:16858163..16858268	bin1031			cytidine and deoxycytidylate deaminase zinc-binding region family protein, expressed		genebody
LOC_Os06g32730	Chr6:19030591..19030702	bin1040			eukaryotic initiation factor iso-4F subunit p82-34, putative, expressed		genebody
LOC_Os06g33570	Chr6:19552197..19552307	bin1041			cyclic nucleotide-gated ion channel 1, putative, expressed		genebody
LOC_Os06g35550	Chr6:20744643..20744753	bin1045			retrotransposon protein, putative, Ty1-copia subclass, expressed		genebody
LOC_Os06g36480	Chr6:21421253..21421385	bin1048			no apical meristem protein, putative, expressed		genebody
LOC_Os06g36480	Chr6:21421501..21421602	bin1049			no apical meristem protein, putative, expressed		genebody
LOC_Os06g37330	Chr6:22054228..22054356	bin1055			cytochrome P450, putative, expressed	OsKOS4|OsKO1	genebody
LOC_Os06g37540	Chr6:22223617..22223756	bin1059			hypothetical protein		genebody
LOC_Os06g37820	Chr6:22379636..22379760	bin1060			Leucine Rich Repeat family protein, expressed		genebody
LOC_Os06g38080	Chr6:22523097..22523231	bin1062			von Willebrand factor type A domain containing protein, putative, expressed		genebody
LOC_Os06g38480	Chr6:22809874..22810013	bin1065			retrotransposon protein, putative, unclassified, expressed		genebody
LOC_Os06g38490	Chr6:22809874..22810013	bin1065			retrotransposon protein, putative, unclassified, expressed		genebody
LOC_Os06g43020	Chr6:25861705..25861880	bin1078			expressed protein		genebody
LOC_Os06g44620	Chr6:26944117..26944218	bin1082			AMP-binding domain containing protein, expressed	Os4CL4	genebody
LOC_Os06g45184	Chr6:27319403..27319550	bin1083			retrotransposon protein, putative, Ty3-gypsy subclass, expressed		genebody
LOC_Os06g46260	Chr6:28021356..28021472	bin1087			hypothetical protein		genebody
LOC_Os06g46650	Chr6:28336718..28336950	bin1088			hypothetical protein		genebody
LOC_Os06g48350	Chr6:29235067..29235211	bin1089			CPuORF14 - conserved peptide uORF-containing transcript, expressed		genebody
LOC_Os06g48990	Chr6:29685748..29685879	bin1092			Leucine Rich Repeat family protein, expressed		genebody
LOC_Os06g51230	Chr6:31003234..31003357	bin1095			expressed protein		genebody
LOC_Os06g51230	Chr6:31003477..31003824	bin1096			expressed protein		genebody
LOC_Os07g01550	Chr7:347833..347932	bin1101			leucine rich repeat domain containing protein, putative, expressed		genebody
LOC_Os07g04320	Chr7:1906636..1906858	bin1112			expressed protein		genebody
LOC_Os07g04530	Chr7:2005382..2005494	bin1113			GYF domain containing protein, putative, expressed		genebody
LOC_Os07g05830	Chr7:2804106..2804440	bin1115			zinc-finger protein, putative, expressed		genebody
LOC_Os07g07390	Chr7:3691159..3691283	bin1121			OsWAK66 - OsWAK pseudogene, expressed		genebody
LOC_Os07g10490	Chr7:5650734..5650833	bin1129			zeta-carotene desaturase, chloroplast/chromoplast precursor, putative, expressed	OsZDS	genebody
LOC_Os07g10850	Chr7:5920715..5920844	bin1130			retrotransposon protein, putative, unclassified, expressed		genebody
LOC_Os07g11700	Chr7:6471820..6471925	bin1131			retrotransposon protein, putative, unclassified, expressed		genebody
LOC_Os07g15490	Chr7:8992095..8992243	bin1144			C2-BTB1 - Bric-a-Brac, Tramtrack, Broad Complex BTB domain with C2 subfamily conserved sequence, expressed		genebody
LOC_Os07g25990	Chr7:14910384..14910570	bin1161			retrotransposon protein, putative, unclassified, expressed		genebody
LOC_Os07g26670	Chr7:15386169..15386287	bin1163			expressed protein		genebody
LOC_Os07g26900	Chr7:15581249..15581391	bin1165			alpha-galactosidase precursor, putative, expressed		genebody
LOC_Os07g30410	Chr7:17991816..17992002	bin1172			TKL_IRAK_DUF26-la.2 - DUF26 kinases have homology to DUF26 containing loci, expressed		genebody
LOC_Os07g34890	Chr7:20911989..20912324	bin1178			expressed protein		genebody
LOC_Os07g36150	Chr7:21594857..21594963	bin1180			formin-like protein 3 precursor, putative, expressed		genebody
LOC_Os07g36900	Chr7:22099160..22099287	bin1182			OsFBL39 - F-box domain and LRR containing protein, expressed		genebody
LOC_Os07g41530	Chr7:24896887..24896986	bin1186			retrotransposon protein, putative, Ty3-gypsy subclass		genebody
LOC_Os07g42180	Chr7:25247824..25247948	bin1187			exportin 1, putative, expressed	PSD	genebody
LOC_Os07g42560	Chr7:25466439..25466541	bin1188			expressed protein		genebody
LOC_Os07g42730	Chr7:25585765..25585969	bin1189			EF hand family protein, expressed		genebody
LOC_Os07g45910	Chr7:27400033..27400232	bin1191			hypothetical protein		genebody
LOC_Os07g47130	Chr7:28182362..28182735	bin1193			OCL5 protein, putative, expressed		genebody
LOC_Os07g47130	Chr7:28182786..28183159	bin1194			OCL5 protein, putative, expressed		genebody
LOC_Os07g47350	Chr7:28312747..28312877	bin1196			potassium transporter, putative, expressed		genebody
LOC_Os08g04100	Chr8:1992931..1993059	bin1209			hypothetical protein		genebody
LOC_Os08g10510	Chr8:6171023..6171176	bin1225			aminotransferase, putative, expressed		genebody
LOC_Os08g12980	Chr8:7702971..7703070	bin1230			expressed protein		genebody
LOC_Os08g14390	Chr8:8631143..8631264	bin1234			expressed protein		genebody
LOC_Os08g15830	Chr8:9619490..9619594	bin1240			retrotransposon protein, putative, unclassified, expressed		genebody
LOC_Os08g17140	Chr8:10491897..10492036	bin1244			retrotransposon protein, putative, unclassified, expressed		genebody
LOC_Os08g18970	Chr8:11312149..11312253	bin1250			pectate lyase family protein, expressed		genebody
LOC_Os08g21210	Chr8:12663419..12663530	bin1254			transposon protein, putative, CACTA, En/Spm sub-class, expressed		genebody
LOC_Os08g34370	Chr8:21574328..21574427	bin1272			SET domain containing protein, expressed		genebody
LOC_Os08g35300	Chr8:22276036..22276183	bin1275			expressed protein		genebody
LOC_Os08g38480	Chr8:24355337..24355436	bin1285			OsFBX300 - F-box domain containing protein, expressed		genebody
LOC_Os08g39140	Chr8:24720449..24720576	bin1287			heat shock protein, putative, expressed	hsp82A	genebody
LOC_Os08g41670	Chr8:26307304..26307451	bin1293			uncharacterized protein family UPF0016 domain containing protein, expressed		genebody
LOC_Os08g42960	Chr8:27159648..27159808	bin1296			ankyrin repeat-containing protein, putative, expressed		genebody
LOC_Os08g44600	Chr8:28049627..28049871	bin1297			retrotransposon protein, putative, unclassified		genebody
LOC_Os09g02270	Chr9:922158..922352	bin1304			cyclase family protein, putative, expressed		genebody
LOC_Os09g03110	Chr9:1487969..1488109	bin1307			retrotransposon protein, putative, Ty3-gypsy subclass, expressed		genebody
LOC_Os09g06800	Chr9:3250554..3250673	bin1312			retrotransposon protein, putative, Ty3-gypsy subclass, expressed		genebody
LOC_Os09g08370	Chr9:4339318..4339417	bin1317			retrotransposon protein, putative, Ty3-gypsy subclass, expressed		genebody
LOC_Os09g08730	Chr9:4603163..4603277	bin1321			pumilio domain-containing protein, putative, expressed		genebody
LOC_Os09g10980	Chr9:6061594..6061754	bin1323			ZOS9-02 - C2H2 zinc finger protein, expressed		genebody
LOC_Os09g12230	Chr9:6950537..6950636	bin1328			ubiquitin-conjugating enzyme, putative, expressed		genebody
LOC_Os09g13530	Chr9:7843079..7843220	bin1332			zinc finger C-x8-C-x5-C-x3-H type family protein, expressed		genebody
LOC_Os09g13530	Chr9:7844009..7844150	bin1333			zinc finger C-x8-C-x5-C-x3-H type family protein, expressed		genebody
LOC_Os09g17720	Chr9:10833187..10833307	bin1348			retrotransposon protein, putative, unclassified, expressed		genebody
LOC_Os09g17850	Chr9:10926374..10926536	bin1349			acetyltransferase type B catalytic subunit, putative, expressed		genebody
LOC_Os09g18020	Chr9:11038155..11038261	bin1351			senescence-induced receptor-like serine/threonine-protein kinase precursor, putative, expressed		genebody
LOC_Os09g19229	Chr9:11493930..11494076	bin1356			protein kinase domain containing protein, expressed		genebody
LOC_Os09g21420	Chr9:12941188..12941306	bin1362			transposon protein, putative, unclassified, expressed		genebody
LOC_Os09g22070	Chr9:13359657..13359770	bin1363			transposon protein, putative, CACTA, En/Spm sub-class, expressed		genebody
LOC_Os09g22070	Chr9:13360081..13360230	bin1364			transposon protein, putative, CACTA, En/Spm sub-class, expressed		genebody
LOC_Os09g23110	Chr9:13667273..13667408	bin1366			transporter family protein, putative, expressed		genebody
LOC_Os09g25560	Chr9:15337191..15337335	bin1374			BT1 family protein, putative, expressed		genebody
LOC_Os09g27490	Chr9:16705564..16705677	bin1380			expressed protein		genebody
LOC_Os09g27660	Chr9:16831327..16831428	bin1381			OsFBO21 - F-box and other domain containing protein, expressed		genebody
LOC_Os09g27660	Chr9:16831327..16831428	bin1381			OsFBO21 - F-box and other domain containing protein, expressed		genebody
LOC_Os09g39910	Chr9:22883681..22883877	bin1390			ABC transporter, ATP-binding protein, putative, expressed		genebody
LOC_Os10g01570	Chr10:381772..381916	bin143			C-5 cytosine-specific DNA methylase, putative, expressed	OsCMT3a	genebody
LOC_Os10g01660	Chr10:437223..437465	bin144			transferase family protein, putative, expressed		genebody
LOC_Os10g05280	Chr10:2611577..2611694	bin151			retrotransposon protein, putative, Ty3-gypsy subclass		genebody
LOC_Os10g06200	Chr10:3179490..3179630	bin153			retrotransposon protein, putative, unclassified, expressed		genebody
LOC_Os10g08620	Chr10:4680939..4681062	bin155			chalcone and stilbene synthases, putative, expressed		genebody
LOC_Os10g09570	Chr10:5164742..5164860	bin157			OsWAK107 - OsWAK receptor-like protein OsWAK-RLP, expressed		genebody
LOC_Os10g11310	Chr10:6272695..6272804	bin160			expressed protein		genebody
LOC_Os10g11750	Chr10:6509484..6509598	bin162			LTPL89 - Protease inhibitor/seed storage/LTP family protein precursor, expressed		genebody
LOC_Os10g18070	Chr10:9162842..9162966	bin173			expressed protein		genebody
LOC_Os10g18410	Chr10:9362119..9362440	bin175			expressed protein		genebody
LOC_Os10g20139	Chr10:10110168..10110267	bin177			expressed protein		genebody
LOC_Os10g20500	Chr10:10330000..10330146	bin179			expressed protein		genebody
LOC_Os10g20540	Chr10:10354397..10354496	bin180			DEFL69 - Defensin and Defensin-like DEFL family		genebody
LOC_Os10g20610	Chr10:10390959..10391064	bin181			laccase-15 precursor, putative, expressed	OsLAC17	genebody
LOC_Os10g20670	Chr10:10448091..10448865	bin183			retrotransposon protein, putative, unclassified, expressed		genebody
LOC_Os10g20970	Chr10:10615127..10615266	bin185			transposon protein, putative, CACTA, En/Spm sub-class, expressed		genebody
LOC_Os10g20970	Chr10:10615596..10615774	bin186			transposon protein, putative, CACTA, En/Spm sub-class, expressed		genebody
LOC_Os10g21070	Chr10:10667000..10667144	bin187			retrotransposon protein, putative, unclassified, expressed		genebody
LOC_Os10g21170	Chr10:10783699..10784383	bin189			expressed protein		genebody
LOC_Os10g22670	Chr10:11780309..11780450	bin199			expressed protein		genebody
LOC_Os10g25380	Chr10:13126722..13126866	bin202			GDSL-like lipase/acylhydrolase, putative, expressed		genebody
LOC_Os10g26470	Chr10:13783263..13783442	bin208			sucrose transporter, putativ, expressed	OsSUT3	genebody
LOC_Os10g26730	Chr10:13957665..13957812	bin210			exonuclease, putative, expressed		genebody
LOC_Os10g26780	Chr10:14012386..14012524	bin212			expressed protein		genebody
LOC_Os10g27060	Chr10:14261688..14261802	bin216			SET domain protein 123, putative, expressed		genebody
LOC_Os10g31040	Chr10:16237258..16237395	bin225			Citrate transporter protein, putative, expressed		genebody
LOC_Os10g32600	Chr10:17077589..17077929	bin229			MYB family transcription factor, putative, expressed	Ehd1	genebody
LOC_Os10g34970	Chr10:18662834..18662971	bin232			expressed protein		genebody
LOC_Os10g36650	Chr10:19609769..19610009	bin236			actin, putative, expressed	OsAct2|OsActin-2	genebody
LOC_Os11g01950	Chr11:513834..513937	bin244			expressed protein		genebody
LOC_Os11g02150	Chr11:593905..594053	bin245			saposin-like type B, region 1 family protein, putative, expressed		genebody
LOC_Os11g03690	Chr11:1437357..1437499	bin248			expressed protein		genebody
LOC_Os11g04740	Chr11:2020236..2020343	bin249			FAD-binding and arabino-lactone oxidase domains containing protein, putative, expressed		genebody
LOC_Os11g06420	Chr11:3102078..3102212	bin252			OsFBT13 - F-box and tubby domain containing protein, expressed		genebody
LOC_Os11g06940	Chr11:3441205..3441541	bin254			retrotransposon protein, putative, unclassified		genebody
LOC_Os11g08110	Chr11:4253703..4253802	bin255			expressed protein		genebody
LOC_Os11g09735	Chr11:5196586..5196744	bin257			expressed protein		genebody
LOC_Os11g09735	Chr11:5196912..5197297	bin258			expressed protein		genebody
LOC_Os11g09830	Chr11:5258865..5259039	bin259			expressed protein		genebody
LOC_Os11g09960	Chr11:5338929..5339048	bin260			expressed protein		genebody
LOC_Os11g09970	Chr11:5345068..5345176	bin261			OsFBX411 - F-box domain containing protein, expressed		genebody
LOC_Os11g10050	Chr11:5378969..5379103	bin263			G-protein alpha subunit, putative, expressed		genebody
LOC_Os11g10200	Chr11:5530325..5530457	bin268			OsFBX413 - F-box domain containing protein, expressed		genebody
LOC_Os11g11350	Chr11:6296629..6296750	bin274			embryogenesis transmembrane protein, putative, expressed		genebody
LOC_Os11g11360	Chr11:6306973..6307148	bin275			embryogenesis transmembrane protein, putative, expressed		genebody
LOC_Os11g11440	Chr11:6359363..6359556	bin276			protein disulfide isomerase, putative, expressed		genebody
LOC_Os11g11440	Chr11:6359767..6359998	bin277			protein disulfide isomerase, putative, expressed		genebody
LOC_Os11g11550	Chr11:6422324..6422486	bin279			NBS-LRR disease resistance protein, putative, expressed		genebody
LOC_Os11g11550	Chr11:6422590..6422751	bin280			NBS-LRR disease resistance protein, putative, expressed		genebody
LOC_Os11g11580	Chr11:6442952..6443084	bin282			NB-ARC domain containing protein, expressed		genebody
LOC_Os11g11694	Chr11:6497867..6498003	bin283			retrotransposon protein, putative, unclassified, expressed		genebody
LOC_Os11g12300	Chr11:6872608..6872754	bin287			NBS-LRR disease resistance protein, putative, expressed		genebody
LOC_Os11g12340	Chr11:6889320..6889436	bin288			disease resistance protein RPM1, putative, expressed	RPR1	genebody
LOC_Os11g12580	Chr11:7068376..7068551	bin290			conserved hypothetical protein		genebody
LOC_Os11g12580	Chr11:7068626..7068741	bin291			conserved hypothetical protein		genebody
LOC_Os11g17100	Chr11:9495328..9495524	bin299			transposon protein, putative, unclassified		genebody
LOC_Os11g17450	Chr11:9729439..9729688	bin303			expressed protein		genebody
LOC_Os11g20090	Chr11:11594660..11594948	bin309			O-methyltransferase, putative, expressed		genebody
LOC_Os11g24340	Chr11:13864520..13864633	bin312			OsSCP53 - Putative Serine Carboxypeptidase homologue, expressed		genebody
LOC_Os11g25750	Chr11:14684700..14684807	bin317			expressed protein		genebody
LOC_Os11g27930	Chr11:16070502..16070616	bin321			hypothetical protein		genebody
LOC_Os11g27980	Chr11:16087831..16087958	bin322			lipase class 3 family protein, putative, expressed		genebody
LOC_Os11g30100	Chr11:17506669..17506771	bin329			hypothetical protein		genebody
LOC_Os11g32360	Chr11:19113125..19113248	bin337			expressed protein		genebody
LOC_Os11g33090	Chr11:19573341..19573475	bin341			amidase, putative, expressed		genebody
LOC_Os11g34660	Chr11:20313273..20313415	bin343			LTPL98 - Protease inhibitor/seed storage/LTP family protein precursor, expressed		genebody
LOC_Os11g35710	Chr11:20944019..20944167	bin346			cycloartenol synthase, putative, expressed	OsOSC11|OsIAS1	genebody
LOC_Os11g38580	Chr11:22866594..22866694	bin355			NBS-LRR type disease resistance protein, putative, expressed		genebody
LOC_Os11g38860	Chr11:23133373..23133487	bin359			methyltransferase, putative, expressed		genebody
LOC_Os11g38870	Chr11:23133373..23133487	bin359			helix-loop-helix DNA-binding domain containing protein, expressed		genebody
LOC_Os11g40009	Chr11:23860438..23860595	bin360			phospholipase, patatin family, putative, expressed		genebody
LOC_Os11g40170	Chr11:23953147..23953394	bin361			conserved hypothetical protein		genebody
LOC_Os11g41390	Chr11:24843519..24843699	bin369			expressed protein		genebody
LOC_Os12g01250	Chr12:148358..148500	bin381			csAtPR5, putative, expressed		genebody
LOC_Os12g01640	Chr12:382609..382756	bin382			transposon protein, putative, CACTA, En/Spm sub-class, expressed		genebody
LOC_Os12g02980	Chr12:1110105..1110228	bin387			nucleoside-triphosphatase, putative, expressed		genebody
LOC_Os12g05144	Chr12:2273065..2273239	bin389			hypothetical protein		genebody
LOC_Os12g05320	Chr12:2390675..2390807	bin390			expressed protein		genebody
LOC_Os12g06480	Chr12:3118287..3118406	bin393			PHD-finger family protein, expressed		genebody
LOC_Os12g07870	Chr12:3980377..3980532	bin398			dehydration response related protein, putative, expressed		genebody
LOC_Os12g09450	Chr12:4951199..4951298	bin400			expressed protein		genebody
LOC_Os12g14699	Chr12:8415466..8415592	bin413			protein kinase domain containing protein, expressed		genebody
LOC_Os12g15314	Chr12:8732502..8732649	bin414			staphylococcal nuclease homologue, putative, expressed		genebody
LOC_Os12g16480	Chr12:9437409..9437510	bin417			expressed protein		genebody
LOC_Os12g22020	Chr12:12385148..12385248	bin426			expressed protein		genebody
LOC_Os12g22284	Chr12:12577440..12577545	bin427			white-brown complex homolog protein 11, putative, expressed		genebody
LOC_Os12g24980	Chr12:14337432..14337581	bin432			expressed protein		genebody
LOC_Os12g30460	Chr12:18288616..18288766	bin447			expressed protein		genebody
LOC_Os12g30490	Chr12:18301781..18301880	bin448			ribosomal protein L4, putative, expressed		genebody
LOC_Os12g34210	Chr12:20743248..20743365	bin467			transposon protein, putative, unclassified, expressed		genebody
LOC_Os12g34690	Chr12:21060615..21060714	bin469			expressed protein		genebody
LOC_Os12g35020	Chr12:21317753..21317894	bin470			expressed protein		genebody
LOC_Os12g39980	Chr12:24717892..24718021	bin477			kinesin motor domain containing protein, putative, expressed		genebody
LOC_Os12g41200	Chr12:25538477..25538738	bin479			KIP1, putative, expressed		genebody
LOC_Os12g42230	Chr12:26202866..26203239	bin481			transketolase, putative, expressed		genebody
LOC_Os12g43850	Chr12:27225235..27225398	bin486			retrotransposon protein, putative, unclassified, expressed		genebody

## Sheet: Hyper-CHG (WT_vs_RGSV)
表格 1
Gene_ID	DMR_Genome_Location	DMR_BIN	Distance to TSS	Distance to TTS	Gene_Desc	Gene Symbol	Region
LOC_Os01g01080	Chr1:41446..41754	bin1	NA	267	decarboxylase, putative, expressed	OsSPL1	2000bp_downstream
LOC_Os01g01080	Chr1:41895..42038	bin2	NA	716	decarboxylase, putative, expressed	OsSPL1	2000bp_downstream
LOC_Os01g02440	Chr1:792506..792951	bin15	NA	96	Ser/Thr receptor-like kinase, putative, expressed		2000bp_downstream
LOC_Os01g02440	Chr1:794281..794391	bin18	NA	1871	Ser/Thr receptor-like kinase, putative, expressed		2000bp_downstream
LOC_Os01g02460	Chr1:796257..796369	bin21	NA	845	receptor kinase LRK10, putative, expressed		2000bp_downstream
LOC_Os01g03710	Chr1:1542179..1542364	bin36	NA	2553	mannose-6-phosphate isomerase, putative, expressed		2000bp_downstream
LOC_Os01g03800	Chr1:1596538..1596835	bin38	NA	380	transposon protein, putative, Mutator sub-class, expressed		2000bp_downstream
LOC_Os01g04970	Chr1:2329372..2329550	bin45	NA	517	hypothetical protein		2000bp_downstream
LOC_Os01g05210	Chr1:2450717..2450820	bin47	NA	1670	hypothetical protein		2000bp_downstream
LOC_Os01g05710	Chr1:2726073..2726206	bin50	NA	1277	expressed protein		2000bp_downstream
LOC_Os01g06650	Chr1:3135835..3135956	bin55	NA	427	retrotransposon protein, putative, unclassified, expressed		2000bp_downstream
LOC_Os01g09130	Chr1:4589954..4590091	bin77	NA	2120	expressed protein		2000bp_downstream
LOC_Os01g10580	Chr1:5643297..5643401	bin85	NA	1803	B-box zinc finger family protein, putative, expressed		2000bp_downstream
LOC_Os01g10700	Chr1:5731319..5731494	bin87	NA	1564	D-mannose binding lectin family protein, expressed		2000bp_downstream
LOC_Os01g11330	Chr1:6071817..6071950	bin92	NA	82	retrotransposon protein, putative, unclassified, expressed		2000bp_downstream
LOC_Os01g11510	Chr1:6193951..6194143	bin94	NA	207	OsMADS91 - MADS-box family gene with M-beta type-box, expressed		2000bp_downstream
LOC_Os01g11730	Chr1:6346217..6346337	bin100	NA	1873	GDSL-like lipase/acylhydrolase, putative, expressed		2000bp_downstream
LOC_Os01g11860	Chr1:6422793..6422929	bin101	NA	2899	DJ-1 family protein, putative, expressed		2000bp_downstream
LOC_Os01g12310	Chr1:6724263..6724376	bin105	NA	1664	histone deacetylase 19, putative, expressed		2000bp_downstream
LOC_Os01g12490	Chr1:6861472..6861585	bin106	NA	511	flavin monooxygenase, putative, expressed	OsYUCCA4|OsYUC4	2000bp_downstream
LOC_Os01g13130	Chr1:7303955..7304121	bin107	NA	168	aquaporin protein, putative, expressed		2000bp_downstream
LOC_Os01g16580	Chr1:9418351..9418468	bin131	NA	2349	retrotransposon protein, putative, unclassified		2000bp_downstream
LOC_Os01g20900	Chr1:11683271..11683393	bin157	NA	1383	OsWAK4 - OsWAK receptor-like cytoplasmic kinase OsWAK-RLCK, expressed		2000bp_downstream
LOC_Os01g22680	Chr1:12753842..12754138	bin167	NA	681	fruit bromelain precursor, putative, expressed		2000bp_downstream
LOC_Os01g23830	Chr1:13413682..13413846	bin180	NA	1592	retrotransposon protein, putative, unclassified, expressed		2000bp_downstream
LOC_Os01g25730	Chr1:14585748..14585892	bin189	NA	2371	retrotransposon protein, putative, unclassified		2000bp_downstream
LOC_Os01g26250	Chr1:14884084..14884302	bin192	NA	792	expressed protein		2000bp_downstream
LOC_Os01g26950	Chr1:15015020..15015144	bin196	NA	37	hypothetical protein		2000bp_downstream
LOC_Os01g27140	Chr1:15127100..15127252	bin197	NA	1703	OsGrx_C7 - glutaredoxin subgroup III, expressed	OsGrx_C7	2000bp_downstream
LOC_Os01g27270	Chr1:15222595..15222718	bin200	NA	926	retrotransposon protein, putative, unclassified, expressed		2000bp_downstream
LOC_Os01g28230	Chr1:15815892..15816134	bin208	NA	742	ZOS1-07 - C2H2 zinc finger protein, expressed		2000bp_downstream
LOC_Os01g28230	Chr1:15816496..15816684	bin209	NA	1346	ZOS1-07 - C2H2 zinc finger protein, expressed		2000bp_downstream
[truncated: 7,149 more rows]

## Sheet: Hypo-CHG (WT_vs_RGSV)
表格 1
Gene_ID	DMR_Genome_Location	DMR_BIN	Distance to TSS	Distance to TTS	Gene_Desc	Gene Symbol	Region
[truncated: 2,015 more rows]

## Sheet: Hyper-CHH (WT_vs_RGSV)
表格 1
[truncated: 3,055 more rows]

[truncated: 1 more sheets: Hypo-CHH (WT_vs_RGSV)]
