# Supplementary material for: Genome-wide analysis of epigenetic and transcriptional changes in the pathogenesis of RGSV in rice
Source: Front Plant Sci. 2023 Jan 11;13:1090794. doi: 10.3389/fpls.2022.1090794 (PMC9874293; doi:10.3389/fpls.2022.1090794)
Supplement: Supplementary Table 3 — Differentially expression genes (DEGs) in rice after RGSV infection. [file Table_3.xlsx]

## Sheet: mRNA_Down
Table S3. Differentially expression genes (DEGs) in rice after RGSV infection.
Gene_ID	Mock_AverExpr	RGSV_AverExpr	logFC	logCPM	PValue	FDR	anno_info
LOC_Os01g01340	205588	84437	-1.1843	11.0872	1.08456e-08	2.115e-07	light-induced protein 1-like putative expressed
LOC_Os01g01560	497	103	-2.16978	2.16987	2.41502e-17	1.2447e-15	transposon protein putative unclassified expressed
LOC_Os01g01840	717	240	-1.47897	2.84673	2.24069e-10	5.56905e-09	helix-loop-helix DNA-binding domain containing protein expressed
LOC_Os01g01850	15	0	-6.87038	-2.80369	9.96168e-05	0.000883977	transposon protein putative unclassified expressed
LOC_Os01g02000	66	14	-2.12798	-0.666915	1.7096e-06	2.28559e-05	phosphate transporter 1 putative expressed
LOC_Os01g02060	4367	1290	-1.65968	5.40203	7.74124e-15	3.17493e-13	TOO MANY MOUTHS precursor putative expressed
LOC_Os01g02160	291	69	-1.97497	1.44236	1.00539e-12	3.32902e-11	hydroxyproline-rich glycoprotein family protein putative expressed
LOC_Os01g02540	20	0	-7.28233	-2.46945	8.35118e-06	9.73952e-05	retrotransposon protein putative unclassified expressed
LOC_Os01g02910	688	192	-1.74116	2.72319	2.41468e-13	8.51689e-12	glycosyltransferase putative expressed
LOC_Os01g02930	247	106	-1.12006	1.42413	2.33859e-05	0.000243163	glycosyltransferase protein putative expressed
LOC_Os01g02940	4369	1864	-1.12935	5.54894	7.87354e-08	1.33069e-06	glycosyltransferase protein putative expressed
LOC_Os01g03040	1525	646	-1.13955	4.02919	1.57029e-07	2.51259e-06	expressed protein
LOC_Os01g03080	26	6	-1.9944	-1.88186	0.00188767	0.0114093	expressed protein
LOC_Os01g03110	10846	4873	-1.05476	6.88391	3.90525e-07	5.84088e-06	expressed protein
LOC_Os01g03230	89	32	-1.37289	-0.0896178	0.000110891	0.000972324	retrotransposon protein putative unclassified expressed
LOC_Os01g03290	184	32	-2.41964	0.714078	1.38864e-13	5.05619e-12	seven in absentia protein family domain containing protein expressed
LOC_Os01g03300	47	17	-1.36138	-0.964779	0.00277865	0.0157305	seven in absentia protein family protein expressed
LOC_Os01g03549	423	197	-1.00252	2.23057	3.00074e-05	0.000304084	multi-copper oxidase type I family protein putative expressed
LOC_Os01g03620	574	143	-1.90464	2.42763	1.09639e-14	4.44716e-13	multicopper oxidase domain containing protein expressed
LOC_Os01g03630	19	0	-7.20882	-2.53033	8.35118e-06	9.73952e-05	multicopper oxidase domain containing protein expressed
LOC_Os01g03680	24190	6535	-1.78863	7.84079	2.48913e-17	1.27803e-15	BBTI8 - Bowman-Birk type bran trypsin inhibitor precursor expressed
LOC_Os01g03740	3633	785	-2.11072	5.04067	5.80944e-22	4.52289e-20	nuclease PA3 putative expressed
LOC_Os01g03750	3046	1189	-1.25758	4.99004	3.28034e-09	6.89773e-08	expressed protein
LOC_Os01g03890	30	0	-7.8642	-1.97142	2.21221e-08	4.09733e-07	DUF260 domain containing protein putative expressed
LOC_Os01g03940	3403	845	-1.91013	4.98626	1.63724e-18	9.3932e-17	expressed protein
LOC_Os01g03980	3780	840	-2.07026	5.10552	2.65968e-21	1.97225e-19	expressed protein
LOC_Os01g04090	8	0	-5.97424	-3.46184	0.00894141	0.0414162	expressed protein
LOC_Os01g04100	1614	591	-1.34973	4.04864	6.49609e-10	1.50311e-08	expressed protein
LOC_Os01g04750	243	74	-1.61427	1.26508	6.39209e-09	1.29444e-07	B3 DNA binding domain containing protein expressed
LOC_Os01g05260	104	10	-3.26349	-0.185289	1.09481e-13	4.03338e-12	expressed protein
LOC_Os01g06360	8	0	-5.97424	-3.46184	0.00894141	0.0414162	transposon protein putative unclassified expressed
LOC_Os01g06836	251	49	-2.25452	1.18056	1.76637e-14	7.07978e-13	disease resistance protein SlVe2 precursor putative expressed
LOC_Os01g06870	2315	551	-1.97115	4.41865	4.92721e-19	2.95211e-17	resistance protein SlVe1 precursor putative expressed
LOC_Os01g06876	2077	433	-2.16225	4.22567	5.68432e-22	4.43399e-20	Cf-2 putative expressed
LOC_Os01g06882	1022	220	-2.11571	3.21399	2.20848e-19	1.36973e-17	expressed protein
LOC_Os01g07530	6001	841	-2.73535	5.66558	1.39629e-34	2.78996e-32	uncharacterized glycosyltransferase putative expressed
LOC_Os01g07560	3548	1405	-1.23686	5.21605	5.14438e-09	1.0551e-07	receptor-like protein kinase 2 precursor putative expressed
LOC_Os01g07650	19	4	-2.11532	-2.29507	0.00664724	0.0326383	expressed protein
LOC_Os01g07850	29	0	-7.81551	-2.0141	3.94049e-08	7.05359e-07	glyoxalase family protein putative expressed
LOC_Os01g08170	17	4	-1.95601	-2.40495	0.0103994	0.046796	expressed protein
LOC_Os01g08220	322	124	-1.27639	1.75571	5.89857e-07	8.56327e-06	gibberellin 3-beta-dioxygenase 2-2 putative expressed
LOC_Os01g08380	2897	284	-3.25054	4.5585	2.22888e-43	7.66167e-41	transferase family protein putative expressed
LOC_Os01g08500	466	55	-2.98056	1.96176	2.36721e-26	2.6598e-24	transposon protein putative Pong sub-class expressed
LOC_Os01g09665	486	99	-2.19458	2.13341	1.73378e-17	9.10954e-16	expressed protein
LOC_Os01g09670	1543	649	-1.1498	4.04291	1.21371e-07	1.9819e-06	pollen-specific protein SF21 putative expressed
LOC_Os01g09720	14	2	-2.63658	-2.72697	0.00572059	0.0287996	dof zinc finger domain containing protein putative expressed
LOC_Os01g09830	1476	565	-1.28568	3.93826	4.17809e-09	8.65534e-08	OsGrx_A2 - glutaredoxin subgroup III expressed
LOC_Os01g09930	158	43	-1.77515	0.617989	1.69804e-08	3.21849e-07	helix-loop-helix DNA-binding domain containing protein expressed
LOC_Os01g10040	3238	641	-2.23699	4.85194	4.89844e-24	4.53631e-22	cytochrome P450 putative expressed
LOC_Os01g10260	69	28	-1.19816	-0.394527	0.00159825	0.00989439	expressed protein
LOC_Os01g10310	93	27	-1.68034	-0.104062	3.99665e-06	4.96515e-05	expressed protein
LOC_Os01g10480	42	5	-2.94091	-1.38636	5.91305e-07	8.57094e-06	plastocyanin-like domain containing protein putative expressed
LOC_Os01g10580	6184	1387	-2.05697	5.81765	1.26371e-21	9.63508e-20	B-box zinc finger family protein putative expressed
LOC_Os01g10590	45	8	-2.37489	-1.22459	5.15833e-06	6.30217e-05	osFTL8 FT-Like8 homologous to Flowering Locus T gene%3B contains Pfam profile PF01161%3A Phosphatidylethanolamine-binding protein expressed
LOC_Os01g10640	923	209	-2.04269	3.08148	4.27431e-18	2.3429e-16	expressed protein
LOC_Os01g10680	1854	828	-1.06333	4.33467	7.68886e-07	1.08895e-05	GIL1 putative expressed
LOC_Os01g10950	6682	2683	-1.21689	6.13467	6.36053e-09	1.28933e-07	peptide-N4-asparagine amidase A putative expressed
LOC_Os01g10960	741	276	-1.32492	2.93604	8.22696e-09	1.63579e-07	peptide-N4-asparagine amidase A putative expressed
LOC_Os01g10970	9	0	-6.14161	-3.34712	0.00464266	0.0240905	auxin-induced protein 5NG4 putative expressed
LOC_Os01g11160	6591	2712	-1.1816	6.1256	1.67442e-08	3.1767e-07	amino acid permease family protein putative expressed
LOC_Os01g11210	495	220	-1.07001	2.43392	6.01905e-06	7.26838e-05	expressed protein
LOC_Os01g11360	82	36	-1.08557	-0.121595	0.00212081	0.0126209	expressed protein
LOC_Os01g11460	440	65	-2.65724	1.91936	2.93426e-22	2.3246e-20	zinc finger C3HC4 type domain containing protein expressed
LOC_Os01g11470	17	4	-1.95601	-2.40495	0.0103994	0.046796	expressed protein
LOC_Os01g11480	63	20	-1.55013	-0.612238	0.000197693	0.00161768	zinc finger C3HC4 type domain containing protein expressed
LOC_Os01g11660	612	215	-1.40919	2.63808	2.2688e-09	4.85695e-08	GDSL-like lipase acylhydrolase putative expressed
LOC_Os01g12000	1563	462	-1.65859	3.92211	7.97229e-14	2.98314e-12	expressed protein
LOC_Os01g12420	1337	309	-2.01339	3.61994	1.23347e-18	7.15704e-17	receptor-like protein kinase putative expressed
LOC_Os01g12440	665	145	-2.09688	2.60052	1.26339e-17	6.69005e-16	AP2 domain containing protein expressed
LOC_Os01g12464	127	52	-1.18686	0.460863	0.000145322	0.00124122	CHCH domain containing protein expressed
LOC_Os01g12490	73	29	-1.2289	-0.325331	0.000955102	0.00639499	flavin monooxygenase putative expressed
LOC_Os01g12580	172	41	-1.96605	0.698041	3.68789e-10	8.87236e-09	late embryogenesis abundant protein putative expressed
LOC_Os01g12690	5929	255	-4.43906	5.51152	8.28286e-73	1.76826e-69	plant-specific domain TIGR01568 family protein expressed
LOC_Os01g12750	1395	585	-1.15409	3.89642	1.28061e-07	2.08276e-06	cytochrome P450 putative expressed
LOC_Os01g13120	1274	448	-1.40805	3.69203	2.14327e-10	5.34987e-09	aquaporin protein putative expressed
LOC_Os01g13270	10	0	-6.29157	-3.24095	0.00242129	0.0140221	AGC_PVPK_like_kin82y.4 - ACG kinases include homologs to PKA PKG and PKC expressed
LOC_Os01g13520	4534	1236	-1.7755	5.42915	1.15519e-16	5.59152e-15	auxin response factor 1 putative expressed
LOC_Os01g13570	3864	1019	-1.82331	5.18801	2.44027e-17	1.25453e-15	phosphoglycerate mutase putative expressed
LOC_Os01g13640	19	3	-2.51634	-2.35046	0.0024261	0.0140221	retrotransposon putative centromere-specific expressed
LOC_Os01g13710	12	0	-6.55153	-3.0497	0.000667207	0.00468141	transposon protein putative unclassified expressed
LOC_Os01g13780	216	96	-1.06947	1.24902	8.5898e-05	0.000778591	expressed protein
LOC_Os01g13870	30	3	-3.17173	-1.84668	1.05674e-05	0.0001199	expressed protein
LOC_Os01g13950	59	4	-3.74341	-0.997954	1.01667e-10	2.64857e-09	OsGrx_A1 - glutaredoxin subgroup III expressed
LOC_Os01g14410	9	0	-6.14161	-3.34712	0.00464266	0.0240905	early light-induced protein chloroplast precursor putative expressed
LOC_Os01g14630	2048	669	-1.51446	4.34714	3.5612e-12	1.09847e-10	polyprenyl synthetase putative expressed
LOC_Os01g14926	10	0	-6.29157	-3.24095	0.00242129	0.0140221	protein kinase domain containing protein expressed
LOC_Os01g15210	44	14	-1.54442	-1.0989	0.00141482	0.00890561	expressed protein
LOC_Os01g16050	100	39	-1.25636	0.105117	0.000237637	0.00190721	transposon protein putative unclassified expressed
LOC_Os01g16450	2267	512	-2.04681	4.37345	3.32938e-20	2.22115e-18	peroxidase precursor putative expressed
LOC_Os01g16460	69	17	-1.91405	-0.566387	5.76807e-06	6.99106e-05	expressed protein
LOC_Os01g16610	14	0	-6.77172	-2.88107	0.000187	0.00153607	plastocyanin-like domain containing protein putative expressed
LOC_Os01g16810	1495	266	-2.39061	3.71346	6.11871e-25	6.09796e-23	MYB family transcription factor putative expressed
LOC_Os01g16980	1259	228	-2.36505	3.47044	6.53705e-24	6.0126e-22	expressed protein
LOC_Os01g17214	3009	867	-1.69554	4.85669	4.75077e-15	2.00095e-13	major facilitator superfamily antiporter putative expressed
LOC_Os01g17240	12244	4548	-1.32924	6.97521	2.05361e-10	5.14188e-09	transporter major facilitator family putative expressed
LOC_Os01g18090	58	20	-1.43108	-0.696298	0.000770035	0.00531012	expressed protein
LOC_Os01g18120	2163	870	-1.21433	4.50965	1.46161e-08	2.78861e-07	cinnamoyl CoA reductase putative expressed
LOC_Os01g18490	27	0	-7.71289	-2.10348	1.26331e-07	2.05628e-06	expressed protein
LOC_Os01g19170	1376	348	-1.88345	3.68794	8.64473e-17	4.21959e-15	polygalacturonase putative expressed
LOC_Os01g19740	166461	34631	-2.16554	10.5469	3.21569e-24	3.01235e-22	calvin cycle protein CP12 putative expressed
LOC_Os01g19940	6246	2912	-1.00139	6.1056	1.59372e-06	2.13842e-05	expressed protein
LOC_Os01g20030	174	37	-2.13036	0.683295	2.52625e-11	7.12089e-10	expressed protein
LOC_Os01g20780	3401	409	-2.95591	4.82024	5.65085e-38	1.46929e-35	anther-specific protein SF18 precursor putative expressed
LOC_Os01g21050	20	3	-2.58986	-2.29656	0.00148807	0.00930339	pentatricopeptide putative expressed
LOC_Os01g21070	860	348	-1.20546	3.18494	9.9126e-08	1.64448e-06	endoglucanase putative expressed
LOC_Os01g21120	4603	480	-3.16164	5.23433	4.2829e-43	1.44769e-40	AP2 domain containing protein expressed
LOC_Os01g21135	8	0	-5.97424	-3.46184	0.00894141	0.0414162	retrotransposon protein putative unclassified expressed
LOC_Os01g21590	369	50	-2.78114	1.65204	2.49776e-22	2.00225e-20	homeodomain putative expressed
LOC_Os01g22336	552	240	-1.10174	2.58016	2.57813e-06	3.32192e-05	peroxidase precursor putative expressed
LOC_Os01g22710	49	14	-1.69927	-0.98862	0.000299766	0.00234235	organic cation transporter-related putative expressed
LOC_Os01g22780	107	39	-1.35385	0.172848	5.91648e-05	0.00055693	GDSL-like lipase acylhydrolase putative expressed
LOC_Os01g22910	72	33	-1.02335	-0.283077	0.00482304	0.0248942	retrotransposon protein putative unclassified expressed
LOC_Os01g22980	3101	578	-2.32385	4.77485	1.58198e-25	1.67105e-23	OsSCP3 - Putative Serine Carboxypeptidase homologue expressed
LOC_Os01g23070	48	9	-2.3002	-1.12695	1.06029e-05	0.000120234	expressed protein
LOC_Os01g23440	41	10	-1.92336	-1.27339	0.000302407	0.00235934	expressed protein
LOC_Os01g24294	8	0	-5.97424	-3.46184	0.00894141	0.0414162	retrotransposon protein putative Ty3-gypsy subclass expressed
LOC_Os01g24600	8	0	-5.97424	-3.46184	0.00894141	0.0414162	fruit bromelain precursor putative expressed
LOC_Os01g25540	8655	3276	-1.30206	6.48269	5.10903e-10	1.20065e-08	RALFL6 - Rapid ALkalinization Factor RALF family protein precursor expressed
LOC_Os01g27070	31	3	-3.21883	-1.8086	6.44259e-06	7.72464e-05	expressed protein
LOC_Os01g27090	40	13	-1.51331	-1.21945	0.00277966	0.0157338	transposon protein putative CACTA En Spm sub-class expressed
LOC_Os01g27380	9	0	-6.14161	-3.34712	0.00464266	0.0240905	glutathione S-transferase putative expressed
LOC_Os01g27449	59	26	-1.07918	-0.575306	0.00718681	0.0349283	expressed protein
LOC_Os01g27490	25	0	-7.6024	-2.19883	4.1078e-07	6.09662e-06	leucoanthocyanidin dioxygenase putative expressed
LOC_Os01g27580	68	28	-1.17714	-0.408633	0.00200086	0.0119986	transposon protein putative Pong sub-class expressed
LOC_Os01g27590	569	230	-1.20686	2.59133	2.99571e-07	4.56811e-06	transposon protein putative Pong sub-class expressed
LOC_Os01g27700	66	23	-1.4166	-0.515235	0.000395595	0.00298255	laccase precursor protein putative expressed
LOC_Os01g27760	16	0	-6.96272	-2.73028	5.32834e-05	0.000505918	expressed protein
LOC_Os01g27770	56	0	-8.76179	-1.15949	3.27725e-14	1.26722e-12	expressed protein
LOC_Os01g28020	8	0	-5.97424	-3.46184	0.00894141	0.0414162	retrotransposon protein putative Ty3-gypsy subclass
LOC_Os01g28680	24601	8120	-1.49965	7.93516	7.93813e-13	2.65009e-11	WD domain G-beta repeat domain containing protein expressed
LOC_Os01g28730	749	272	-1.36146	2.9412	3.47974e-09	7.2981e-08	protein kinase domain containing protein expressed
LOC_Os01g28744	26	7	-1.77608	-1.84151	0.00418133	0.0223338	retrotransposon protein putative unclassified expressed
LOC_Os01g29700	15	1	-3.65538	-2.72863	0.000794618	0.00546015	transposon protein putative CACTA En Spm sub-class expressed
LOC_Os01g31450	56	18	-1.53161	-0.768994	0.000486586	0.00358527	retrotransposon protein putative unclassified expressed
LOC_Os01g31570	110	50	-1.03622	0.3048	0.00117879	0.00768469	expressed protein
LOC_Os01g31940	1333	428	-1.53922	3.72256	4.90005e-12	1.48215e-10	purine permease putative expressed
LOC_Os01g32380	290	78	-1.79342	1.47549	4.08477e-11	1.12559e-09	expressed protein
LOC_Os01g32450	10	0	-6.29157	-3.24095	0.00242129	0.0140221	expressed protein
LOC_Os01g32460	1437	151	-3.14991	3.55917	7.6153e-38	1.96746e-35	expressed protein
LOC_Os01g32770	4647	491	-3.14269	5.24996	9.68503e-43	3.24665e-40	DUF260 domain containing protein putative expressed
LOC_Os01g33080	1632	748	-1.02591	4.16318	2.04024e-06	2.69564e-05	fimbrin-like protein 2 putative expressed
LOC_Os01g33190	9	0	-6.14161	-3.34712	0.00464266	0.0240905	transposon protein putative CACTA En Spm sub-class expressed
LOC_Os01g34050	21	5	-1.94533	-2.14326	0.00662995	0.032589	expressed protein
LOC_Os01g34560	3188	1287	-1.20906	5.07017	1.18194e-08	2.29168e-07	3-ketoacyl-CoA synthase putative expressed
LOC_Os01g34850	143	35	-1.92742	0.445418	5.27874e-09	1.07976e-07	OsHKT2%3B3 - Na%2B transporter expressed
LOC_Os01g35230	146	38	-1.8391	0.492863	1.36831e-08	2.61553e-07	1-aminocyclopropane-1-carboxylate oxidase homolog 1 putative expressed
LOC_Os01g36030	9	0	-6.14161	-3.34712	0.00464266	0.0240905	retrotransposon protein putative unclassified expressed
LOC_Os01g36040	22	6	-1.75469	-2.04981	0.00962572	0.0439782	retrotransposon protein putative Ty3-gypsy subclass expressed
LOC_Os01g36240	1165	498	-1.12642	3.64573	3.22951e-07	4.90435e-06	peroxidase precursor putative expressed
LOC_Os01g36500	9	0	-6.14161	-3.34712	0.00464266	0.0240905	TKL_IRAK_DUF26-lh.5 - DUF26 kinases have homology to DUF26 containing loci expressed
LOC_Os01g36710	120	36	-1.63419	0.26286	1.36231e-06	1.84624e-05	transposon protein putative Pong sub-class expressed
LOC_Os01g36720	102	11	-3.09957	-0.1968	7.2954e-13	2.43954e-11	transporter major facilitator family putative expressed
LOC_Os01g36830	9	0	-6.14161	-3.34712	0.00464266	0.0240905	polygalacturonase putative expressed
LOC_Os01g37200	26	3	-2.96623	-2.01001	7.67958e-05	0.000705707	retrotransposon protein putative Ty3-gypsy subclass expressed
LOC_Os01g37460	436	124	-1.71351	2.07583	1.04142e-11	3.05217e-10	zinc finger family protein putative expressed
LOC_Os01g37590	12948	3690	-1.7115	6.95697	5.53948e-16	2.5389e-14	peptide transporter PTR2 putative expressed
LOC_Os01g37920	21706	3861	-2.39151	7.56944	1.59706e-28	2.08967e-26	expressed protein
LOC_Os01g38520	8	0	-5.97424	-3.46184	0.00894141	0.0414162	expressed protein
LOC_Os01g38580	3722	740	-2.23079	5.05376	4.18871e-24	3.89685e-22	betabeta-carotene 910-dioxygenase putative expressed
LOC_Os01g39136	103	33	-1.53915	0.0717391	7.33929e-06	8.71987e-05	retrotransposon protein putative unclassified expressed
LOC_Os01g39860	2302	299	-2.84467	4.27119	1.56254e-34	3.09169e-32	1-aminocyclopropane-1-carboxylate oxidase protein putative expressed
LOC_Os01g40070	14638	5686	-1.26471	7.25145	1.32257e-09	2.90921e-08	expressed protein
LOC_Os01g40310	832	329	-1.23869	3.12745	4.82252e-08	8.468e-07	expressed protein
LOC_Os01g40600	10	0	-6.29157	-3.24095	0.00242129	0.0140221	coiled-coil domain-containing protein putative expressed
LOC_Os01g40630	11389	4174	-1.34861	6.86532	1.16648e-10	3.01368e-09	uncharacterized protein PA4923 putative expressed
LOC_Os01g41120	1214	105	-3.4303	3.29083	3.08556e-41	9.55395e-39	retrotransposon protein putative Ty3-gypsy subclass expressed
LOC_Os01g41240	2083	349	-2.47745	4.17732	1.97322e-27	2.43275e-25	hydrolase alpha beta fold family domain containing protein expressed
LOC_Os01g41710	100008	28800	-1.69647	9.90945	6.69828e-16	3.06308e-14	chlorophyll A-B binding protein putative expressed
LOC_Os01g41900	8519	1934	-2.03952	6.28293	1.84627e-21	1.38426e-19	Myb transcription factor putative expressed
LOC_Os01g42140	3350	1435	-1.12354	5.16793	1.05641e-07	1.74258e-06	expressed protein
LOC_Os01g42190	3286	501	-2.61366	4.81403	4.81277e-31	7.5665e-29	heat shock protein DnaJ putative expressed
LOC_Os01g42370	175	30	-2.44009	0.640184	1.99259e-13	7.12902e-12	pleiotropic drug resistance protein putative expressed
LOC_Os01g42510	539	240	-1.06737	2.5569	5.4569e-06	6.62703e-05	expressed protein
LOC_Os01g42520	8543	2054	-1.95674	6.30355	5.47304e-20	3.56909e-18	expressed protein
LOC_Os01g42760	162	69	-1.13045	0.821645	0.000110609	0.000970689	integral membrane protein TmpA putative expressed
LOC_Os01g43110	27	4	-2.61939	-1.92468	0.000165623	0.00139147	expressed protein
LOC_Os01g43280	294	103	-1.41261	1.58791	6.97861e-08	1.19286e-06	hydroquinone glucosyltransferase putative expressed
LOC_Os01g43590	400	78	-2.25719	1.84408	3.15483e-17	1.60358e-15	HSF-type DNA-binding domain containing protein expressed
LOC_Os01g43610	2060	524	-1.87526	4.27053	2.34161e-17	1.21001e-15	DUF623 domain containing protein expressed
LOC_Os01g43740	19	0	-7.20882	-2.53033	8.35118e-06	9.73952e-05	cytochrome P450 72A1 putative expressed
LOC_Os01g43950	565	237	-1.15346	2.59744	9.0163e-07	1.26197e-05	expressed protein
LOC_Os01g44050	2565	435	-2.46004	4.47972	1.24243e-27	1.55063e-25	siroheme synthase putative expressed
LOC_Os01g44430	3197	477	-2.64485	4.77014	1.35808e-31	2.20345e-29	retrotransposon protein putative unclassified expressed
LOC_Os01g45320	15	0	-6.87038	-2.80369	9.96168e-05	0.000883977	zinc finger family protein putative expressed
LOC_Os01g45700	1860	782	-1.15044	4.31177	9.45507e-08	1.57372e-06	expressed protein
LOC_Os01g45830	3174	1391	-1.09061	5.10058	2.47985e-07	3.83338e-06	sulfate transporter putative expressed
LOC_Os01g46270	9	0	-6.14161	-3.34712	0.00464266	0.0240905	wax synthase isoform 3 putative expressed
LOC_Os01g46400	4093	1709	-1.16045	5.44519	3.64043e-08	6.58621e-07	expressed protein
LOC_Os01g46440	98	32	-1.51168	0.00901266	1.44345e-05	0.00015867	VQ domain containing protein putative expressed
LOC_Os01g46760	1493	483	-1.52838	3.88847	5.03891e-12	1.52075e-10	protein phosphatase 2C putative expressed
LOC_Os01g46870	133	47	-1.39889	0.466339	9.43666e-06	0.000108293	AP2 domain containing protein expressed
LOC_Os01g47050	1615	179	-3.07314	3.73507	3.59934e-37	8.90223e-35	OsFBK1 - F-box domain and kelch repeat containing protein expressed
LOC_Os01g47570	907	409	-1.04928	3.31024	2.64829e-06	3.40045e-05	expressed protein
LOC_Os01g47630	262	52	-2.23085	1.24556	1.40384e-14	5.64907e-13	expressed protein
LOC_Os01g47670	31	0	-7.91131	-1.92998	1.24618e-08	2.40473e-07	expressed protein
LOC_Os01g47710	9	0	-6.14161	-3.34712	0.00464266	0.0240905	homeobox domain containing protein expressed
LOC_Os01g47760	7932	2690	-1.46053	6.31295	4.01593e-12	1.23032e-10	OsGrx_I1 - glutaredoxin subgroup III expressed
LOC_Os01g47950	8	0	-5.97424	-3.46184	0.00894141	0.0414162	retrotransposon protein putative unclassified expressed
LOC_Os01g48660	14	0	-6.77172	-2.88107	0.000187	0.00153607	expressed protein
LOC_Os01g48670	16	2	-2.82757	-2.59071	0.00200946	0.012036	retrotransposon protein putative Ty1-copia subclass expressed
LOC_Os01g48874	2839	1060	-1.32172	4.87003	5.77769e-10	1.34687e-08	wax synthase putative expressed
LOC_Os01g49160	1292	523	-1.20503	3.77047	4.21366e-08	7.49296e-07	MYB family transcription factor putative expressed
LOC_Os01g49730	87	26	-1.63846	-0.187215	1.06852e-05	0.000121065	expressed protein
LOC_Os01g49830	16524	2776	-2.47393	7.16312	3.79907e-30	5.62401e-28	B3 DNA binding domain containing protein expressed
LOC_Os01g49980	17	2	-2.91436	-2.52717	0.00118753	0.0077305	retrotransposon protein putative unclassified expressed
LOC_Os01g50070	35	0	-8.08571	-1.7753	1.29729e-09	2.85826e-08	multidrug resistance protein 1 putative expressed
LOC_Os01g50080	1012	420	-1.16901	3.43001	1.53733e-07	2.46569e-06	MDR-like ABC transporter putative expressed
LOC_Os01g50370	966	164	-2.45796	3.07508	2.98744e-24	2.81152e-22	STE_MEKK_ste11_MAP3K.4 - STE kinases include homologs to sterile 7 sterile 11 and sterile 20 from yeast expressed
LOC_Os01g50400	1089	256	-1.98878	3.3298	9.15231e-18	4.92355e-16	STE_MEKK_ste11_MAP3K.5 - STE kinases include homologs to sterile 7 sterile 11 and sterile 20 from yeast expressed
LOC_Os01g50460	808	367	-1.03883	3.14748	3.90842e-06	4.86448e-05	nodulin MtN3 family protein putative expressed
LOC_Os01g50700	184	71	-1.27287	0.959961	9.42833e-06	0.000108268	dehydrin family protein expressed
LOC_Os01g50940	8254	615	-3.64667	6.03423	1.54228e-55	1.1171e-52	helix-loop-helix DNA-binding domain containing protein expressed
LOC_Os01g51400	104	17	-2.50506	-0.098734	1.79624e-10	4.53385e-09	Leucine Rich Repeat family protein expressed
LOC_Os01g51890	4892	1439	-1.66577	5.56422	5.54417e-15	2.31123e-13	endonuclease exonuclease%2Fphosphatase family domain containing protein expressed
LOC_Os01g51920	16753	4476	-1.80461	7.30732	1.5069e-17	7.92774e-16	phosphotransferase putative expressed
LOC_Os01g52440	8	0	-5.97424	-3.46184	0.00894141	0.0414162	expressed protein
LOC_Os01g52514	586	15	-5.17712	2.15834	4.2555e-52	2.57629e-49	B3 DNA binding domain containing protein expressed
LOC_Os01g52594	1470	627	-1.12962	3.97941	2.15558e-07	3.38238e-06	expressed protein
LOC_Os01g52670	8	0	-5.97424	-3.46184	0.00894141	0.0414162	expressed protein
LOC_Os01g52690	2467	704	-1.70944	4.56729	4.39581e-15	1.8612e-13	retrotransposon protein putative unclassified expressed
LOC_Os01g52700	16	2	-2.82757	-2.59071	0.00200946	0.012036	expressed protein
LOC_Os01g52960	8	0	-5.97424	-3.46184	0.00894141	0.0414162	subtilisin N-terminal Region family protein expressed
LOC_Os01g53020	4229	923	-2.09627	5.26233	4.46506e-22	3.50992e-20	heat shock protein DnaJ putative expressed
LOC_Os01g53100	149	65	-1.09587	0.713928	0.000258671	0.00205851	ubiquitin family protein putative expressed
LOC_Os01g53220	4422	1232	-1.74409	5.40025	3.76018e-16	1.74309e-14	HSF-type DNA-binding domain containing protein expressed
LOC_Os01g53330	343	97	-1.7214	1.73109	5.31378e-11	1.43884e-09	anthocyanidin 53-O-glucosyltransferase putative expressed
LOC_Os01g53370	116	44	-1.2967	0.301854	7.68284e-05	0.000705789	anthocyanidin 53-O-glucosyltransferase putative expressed
LOC_Os01g53500	648	264	-1.19558	2.78131	2.44527e-07	3.78569e-06	RING-H2 finger protein ATL2M putative expressed
LOC_Os01g53550	9	0	-6.14161	-3.34712	0.00464266	0.0240905	expressed protein
LOC_Os01g53790	520	221	-1.13453	2.48424	1.53155e-06	2.05977e-05	stress-induced protein putative expressed
LOC_Os01g53900	530	220	-1.16855	2.50108	7.2174e-07	1.03154e-05	elongation factor putative expressed
LOC_Os01g53990	703	149	-2.13781	2.67262	2.08252e-18	1.17976e-16	pectinesterase putative expressed
LOC_Os01g54140	20	4	-2.18884	-2.24316	0.00423033	0.022551	expressed protein
LOC_Os01g54480	6837	3005	-1.08646	6.2082	1.9704e-07	3.10864e-06	serine threonine protein kinase putative expressed
LOC_Os01g54520	8	0	-5.97424	-3.46184	0.00894141	0.0414162	DUF1264 domain containing protein putative expressed
LOC_Os01g54630	45	5	-3.04015	-1.30482	1.55011e-07	2.48324e-06	leucine rich repeat family protein putative expressed
LOC_Os01g54820	10	0	-6.29157	-3.24095	0.00242129	0.0140221	retrotransposon protein putative Ty3-gypsy subclass expressed
LOC_Os01g54890	950	277	-1.67811	3.20129	2.62599e-13	9.18238e-12	ethylene-responsive transcription factor 2 putative expressed
LOC_Os01g55080	50	0	-8.59869	-1.31012	4.15962e-13	1.42623e-11	expressed protein
LOC_Os01g55110	1469	634	-1.11263	3.98377	3.17703e-07	4.83189e-06	RING-H2 finger protein putative expressed
LOC_Os01g55150	1068	382	-1.38348	3.44505	6.96986e-10	1.60449e-08	bZIP transcription factor domain containing protein expressed
LOC_Os01g55160	2105	203	-3.274	4.09642	2.51765e-42	8.30252e-40	expressed protein
LOC_Os01g55200	10	0	-6.29157	-3.24095	0.00242129	0.0140221	potassium channel KAT1 putative expressed
LOC_Os01g55240	9284	1296	-2.74106	6.294	1.42308e-35	3.0868e-33	gibberellin 2-beta-dioxygenase putative expressed
LOC_Os01g55560	235	78	-1.49017	1.24842	6.32819e-08	1.08626e-06	ABIL3 putative expressed
LOC_Os01g55600	136	46	-1.46199	0.481221	3.69198e-06	4.61776e-05	peptide transporter PTR2 putative expressed
LOC_Os01g55610	326	91	-1.74009	1.65427	5.42738e-11	1.46764e-09	peptide transporter PTR2 putative expressed
LOC_Os01g56030	120	42	-1.41248	0.318056	1.71794e-05	0.000184689	EF hand family protein putative expressed
LOC_Os01g56040	15	0	-6.87038	-2.80369	9.96168e-05	0.000883977	zinc finger A20 and AN1 domain-containing stress-associated protein putative expressed
LOC_Os01g56050	27	6	-2.04858	-1.8428	0.00124544	0.00806992	MATE efflux family protein putative expressed
LOC_Os01g56450	283	59	-2.16022	1.36763	3.43409e-14	1.32534e-12	DUF567 domain containing protein putative expressed
LOC_Os01g56690	379	84	-2.07265	1.80024	7.57159e-15	3.11479e-13	helix-loop-helix DNA-binding domain containing protein expressed
LOC_Os01g56810	4018	387	-3.27617	5.02735	4.05868e-45	1.58296e-42	cytokinin dehydrogenase precursor putative expressed
LOC_Os01g57040	357	122	-1.44864	1.85553	1.39992e-08	2.67343e-07	expressed protein
LOC_Os01g57050	451	174	-1.27395	2.23837	1.67381e-07	2.66247e-06	expressed protein
LOC_Os01g57230	13	0	-6.66582	-2.9629	0.000352487	0.00268366	BTBN1 - Bric-a-Brac Tramtrack Broad Complex BTB domain with non-phototropic hypocotyl 3 NPH3 and coiled-coil domains expressed
LOC_Os01g57240	1223	459	-1.31413	3.65946	3.1008e-09	6.53374e-08	expressed protein
LOC_Os01g57530	13	2	-2.53068	-2.80032	0.00961124	0.0439417	expressed protein
LOC_Os01g57560	1316	446	-1.46129	3.72437	4.60356e-11	1.25829e-09	serine threonine-protein kinase receptor precursor putative expressed
LOC_Os01g57700	387	64	-2.49445	1.7591	1.55668e-19	9.77433e-18	membrane protein putative expressed
LOC_Os01g57735	50	19	-1.29102	-0.862217	0.00405285	0.0217277	expressed protein
LOC_Os01g58100	1361	220	-2.52893	3.55719	7.54816e-27	8.8233e-25	polyphenol oxidase putative expressed
LOC_Os01g58150	1112	302	-1.78062	3.404	6.03273e-15	2.50204e-13	expressed protein
LOC_Os01g58420	9571	3131	-1.51251	6.57016	6.72983e-13	2.26535e-11	AP2 domain containing protein expressed
LOC_Os01g58450	238	89	-1.31841	1.31269	1.42225e-06	1.92169e-05	retrotransposon protein putative Ty1-copia subclass expressed
LOC_Os01g58550	12403	4179	-1.46993	6.95516	2.48591e-12	7.8226e-11	methyladenine glycosylase putative expressed
LOC_Os01g58730	245	98	-1.22141	1.3819	5.31555e-06	6.46817e-05	glycosyl hydrolases family 17 putative expressed
LOC_Os01g58960	39	9	-2.00153	-1.35432	0.000134587	0.00115782	cytochrome P450 putative expressed
LOC_Os01g59530	8172	2900	-1.3951	6.37366	3.13971e-11	8.75278e-10	OsCML1 - Calmodulin-related calcium sensor protein expressed
LOC_Os01g59680	47	0	-8.50966	-1.39184	1.97336e-12	6.29271e-11	NHL25 putative expressed
LOC_Os01g60270	2684	1138	-1.1383	4.84387	8.49011e-08	1.42835e-06	homeobox domain containing protein expressed
LOC_Os01g60600	1892	386	-2.19338	4.08574	2.59553e-22	2.06836e-20	WRKY108 expressed
LOC_Os01g60730	4582	1044	-2.03423	5.38984	4.95539e-21	3.60863e-19	RING-H2 finger protein putative expressed
LOC_Os01g60830	281	84	-1.6412	1.46547	1.10251e-09	2.45444e-08	expressed protein
LOC_Os01g61170	1073	253	-1.98442	3.30939	1.15035e-17	6.1315e-16	prenylated rab acceptor putative expressed
LOC_Os01g61310	381	68	-2.38461	1.75364	2.86527e-18	1.59645e-16	DUF640 domain containing protein putative expressed
LOC_Os01g61350	637	253	-1.23226	2.74576	1.09699e-07	1.80659e-06	glutaredoxin putative expressed
LOC_Os01g61570	144	56	-1.26126	0.616395	3.43138e-05	0.000342916	GDSL-like lipase acylhydrolase putative expressed
LOC_Os01g61610	5231	251	-4.28117	5.3383	1.70213e-68	3.00181e-65	flavonol synthase flavanone 3-hydroxylase putative expressed
LOC_Os01g61630	468	212	-1.04252	2.36236	1.18282e-05	0.000132781	expressed protein
LOC_Os01g61690	651	198	-1.61706	2.67318	1.02871e-11	3.02147e-10	OsSCP5 - Putative Serine Carboxypeptidase homologue expressed
LOC_Os01g61700	134	35	-1.83373	0.37333	3.86454e-08	6.95138e-07	ATP-dependent Clp protease adaptor protein ClpS containing protein expressed
LOC_Os01g61960	8	0	-5.97424	-3.46184	0.00894141	0.0414162	GPR107 precursor putative expressed
LOC_Os01g62030	46	14	-1.60837	-1.05376	0.000764908	0.00528008	disease resistance-responsive family protein putative expressed
LOC_Os01g62060	2918	383	-2.82967	4.61453	5.27836e-35	1.09795e-32	plant-specific domain TIGR01589 family protein expressed
LOC_Os01g62310	10	0	-6.29157	-3.24095	0.00242129	0.0140221	homeobox domain containing protein expressed
LOC_Os01g62460	20315	7045	-1.42835	7.678	8.46367e-12	2.50404e-10	ZOS1-16 - C2H2 zinc finger protein expressed
LOC_Os01g62770	642	237	-1.33774	2.72651	1.04768e-08	2.04899e-07	expressed protein
LOC_Os01g62870	2479	909	-1.34779	4.66727	3.17205e-10	7.67688e-09	oxidoreductase aldo keto reductase family protein putative expressed
LOC_Os01g62945	242	91	-1.31042	1.33867	1.43612e-06	1.9385e-05	expressed protein
LOC_Os01g62950	2200	747	-1.45867	4.4649	1.70366e-11	4.87677e-10	ras-related protein putative expressed
LOC_Os01g63050	3842	1509	-1.24869	5.32729	3.5116e-09	7.35732e-08	expressed protein
LOC_Os01g63150	2143	431	-2.21405	4.26142	6.82075e-23	5.71618e-21	retrotransposon protein putative Ty3-gypsy subclass expressed
LOC_Os01g63480	8209	528	-3.85879	6.0117	1.54821e-60	1.56996e-57	transferase family protein putative expressed
LOC_Os01g63510	36	3	-3.43373	-1.63214	5.49458e-07	8.01983e-06	homeobox domain containing protein expressed
LOC_Os01g63620	9661	2039	-2.14474	6.44436	1.90748e-23	1.68933e-21	expressed protein
LOC_Os01g63690	6120	2330	-1.29365	5.98534	7.51647e-10	1.71572e-08	hs1 putative expressed
LOC_Os01g63920	27	4	-2.61939	-1.92468	0.000165623	0.00139147	hypothetical protein
LOC_Os01g63930	3836	1414	-1.34024	5.29855	2.57637e-10	6.32966e-09	cytochrome P450 putative expressed
LOC_Os01g63980	625	214	-1.44623	2.65828	8.91253e-10	2.01623e-08	ZOS1-17 - C2H2 zinc finger protein expressed
LOC_Os01g64100	610	236	-1.27009	2.67249	5.8386e-08	1.00905e-06	glycosyl hydrolase putative expressed
LOC_Os01g64110	13732	5722	-1.16343	7.18979	2.26312e-08	4.18589e-07	glycosyl hydrolase putative expressed
LOC_Os01g64120	1060	450	-1.13635	3.50675	2.91166e-07	4.44664e-06	2Fe-2S iron-sulfur cluster binding domain containing protein expressed
LOC_Os01g64130	71	28	-1.23931	-0.366727	0.00101524	0.00675639	octapeptide-repeat protein T2 putative expressed
LOC_Os01g64160	16	3	-2.27024	-2.5256	0.00639309	0.0316626	transposon protein putative CACTA En Spm sub-class expressed
LOC_Os01g64180	891	308	-1.43264	3.17115	3.17038e-10	7.67688e-09	expressed protein
LOC_Os01g64310	2903	466	-2.53933	4.64615	2.15032e-29	2.93674e-27	no apical meristem protein putative expressed
LOC_Os01g64410	246	66	-1.79674	1.24054	2.13645e-10	5.33612e-09	ATOFP18 OFP18 putative expressed
LOC_Os01g64590	94	31	-1.49727	-0.0455335	2.28806e-05	0.000238276	dof zinc finger domain containing protein putative expressed
LOC_Os01g64640	9081	2855	-1.56982	6.47973	9.97807e-14	3.6928e-12	histone H3 putative expressed
LOC_Os01g64790	14714	2618	-2.3911	7.00873	2.076e-28	2.68174e-26	AP2 domain containing protein expressed
LOC_Os01g64910	12	0	-6.55153	-3.0497	0.000667207	0.00468141	anthocyanidin 53-O-glucosyltransferase putative expressed
LOC_Os01g64960	11293	4127	-1.35273	6.85195	1.03144e-10	2.68359e-09	chlorophyll A-B binding protein putative expressed
LOC_Os01g65410	7256	3302	-1.0363	6.31022	6.67787e-07	9.60184e-06	serine hydroxymethyltransferase mitochondrial precursor putative expressed
LOC_Os01g65660	660	144	-2.09597	2.58986	1.31286e-17	6.92484e-16	amino acid transporter putative expressed
LOC_Os01g65830	133	22	-2.48986	0.246889	4.59382e-12	1.39577e-10	acyl-desaturase chloroplast precursor putative expressed
LOC_Os01g65850	58	10	-2.42245	-0.889823	9.39308e-07	1.31128e-05	CHD3-type chromatin-remodeling factor PICKLE putative expressed
LOC_Os01g65950	90	11	-2.91925	-0.351201	4.27624e-11	1.17436e-09	thioesterase family protein putative expressed
LOC_Os01g66010	3433	1147	-1.482	5.09988	3.76836e-12	1.15885e-10	amino acid transporter putative expressed
LOC_Os01g66110	8721	3978	-1.03292	6.57654	6.94711e-07	9.96424e-06	methyltransferase putative expressed
LOC_Os01g66270	88	5	-4.00571	-0.468617	1.86257e-14	7.43596e-13	AP2 domain containing protein expressed
LOC_Os01g66340	22	3	-2.72652	-2.19451	0.000556462	0.00404502	expressed protein
LOC_Os01g66350	5623	2623	-1.00059	5.95436	1.67309e-06	2.24048e-05	DUF647 domain containing protein putative expressed
LOC_Os01g66530	1273	143	-3.05357	3.39493	2.30189e-35	4.91418e-33	ARGOS putative expressed
LOC_Os01g66590	472	197	-1.1606	2.33735	1.16165e-06	1.59724e-05	DUF260 domain containing protein putative expressed
LOC_Os01g66650	10	0	-6.29157	-3.24095	0.00242129	0.0140221	expressed protein
LOC_Os01g66760	321	97	-1.6258	1.65895	6.43855e-10	1.49235e-08	inactive receptor kinase At2g26730 precursor putative expressed
LOC_Os01g66790	24	7	-1.66119	-1.9207	0.00903825	0.0417762	retrotransposon protein putative unclassified expressed
LOC_Os01g66870	20	4	-2.18884	-2.24316	0.00423033	0.022551	transposon protein putative CACTA En Spm sub-class expressed
LOC_Os01g66890	2140	726	-1.45991	4.42474	1.69868e-11	4.86596e-10	BTBZ1 - Bric-a-Brac Tramtrack and Broad Complex BTB domain with TAZ zinc finger and Calmodulin-binding domains expressed
LOC_Os01g67030	26	3	-2.96623	-2.01001	7.67958e-05	0.000705707	auxin-responsive protein putative expressed
LOC_Os01g67110	273	0	-11.0445	1.03248	1.90637e-45	7.58099e-43	expressed protein
LOC_Os01g67260	42	8	-2.27565	-1.30163	1.71074e-05	0.000184012	expressed protein
LOC_Os01g67364	9	0	-6.14161	-3.34712	0.00464266	0.0240905	retrotransposon protein putative Ty3-gypsy subclass expressed
LOC_Os01g67430	28	3	-3.07263	-1.92601	2.84737e-05	0.00029104	lipase putative expressed
LOC_Os01g67480	32739	9524	-1.68185	8.30199	1.28092e-15	5.7221e-14	helix-loop-helix DNA-binding domain containing protein expressed
LOC_Os01g67530	1684	688	-1.19177	4.15594	3.9016e-08	7.01047e-07	AMP-binding enzyme putative expressed
LOC_Os01g67540	4166	1218	-1.67455	5.33055	4.85055e-15	2.03884e-13	AMP-binding domain containing protein expressed
LOC_Os01g67835	127	53	-1.15945	0.469025	0.000195835	0.00160441	ompA MotB putative expressed
LOC_Os01g67950	1619	427	-1.823	3.93503	3.42699e-16	1.5941e-14	ubiquitin family protein putative expressed
LOC_Os01g68000	9	0	-6.14161	-3.34712	0.00464266	0.0240905	AML1 putative expressed
LOC_Os01g68020	9432	2641	-1.73693	6.49412	2.53696e-16	1.19102e-14	BTBZ2 - Bric-a-Brac Tramtrack and Broad Complex BTB domain with TAZ zinc finger and Calmodulin-binding domains expressed
LOC_Os01g68300	40815	10775	-1.8219	8.58798	6.20233e-18	3.35887e-16	expressed protein
LOC_Os01g68480	5765	2438	-1.14208	5.94472	5.02123e-08	8.79409e-07	thioredoxin putative expressed
LOC_Os01g68589	1448	592	-1.19072	3.93887	4.80932e-08	8.45216e-07	LTPL39 - Protease inhibitor seed storage%2FLTP family protein precursor expressed
LOC_Os01g68620	13	0	-6.66582	-2.9629	0.000352487	0.00268366	signal peptide peptidase-like 2B putative expressed
LOC_Os01g69010	67	0	-9.01998	-0.918758	1.52753e-16	7.29798e-15	MATE efflux protein putative expressed
LOC_Os01g69020	11	0	-6.4274	-3.14212	0.00126829	0.00811172	retrotransposon protein putative unclassified expressed
LOC_Os01g69240	54	23	-1.12772	-0.711245	0.00758323	0.0365657	CBS domain containing membrane protein putative expressed
LOC_Os01g70450	16	0	-6.96272	-2.73028	5.32834e-05	0.000505918	expressed protein
LOC_Os01g70590	175	41	-1.99098	0.717568	2.00708e-10	5.0316e-09	DUF567 domain containing protein putative expressed
LOC_Os01g70820	2552	1028	-1.21219	4.74857	1.31052e-08	2.51098e-07	lumenal PsbP putative expressed
LOC_Os01g71060	66	7	-3.1157	-0.796723	1.80747e-09	3.92267e-08	xylanase inhibitor putative expressed
LOC_Os01g71090	641	253	-1.24129	2.75208	8.75547e-08	1.46873e-06	xylanase inhibitor putative expressed
LOC_Os01g71094	502	193	-1.27905	2.39041	8.58045e-08	1.44116e-06	basic 7S globulin 2 precursor putative expressed
LOC_Os01g71130	8	0	-5.97424	-3.46184	0.00894141	0.0414162	xylanase inhibitor 725OS putative expressed
LOC_Os01g71320	1879	626	-1.48605	4.23051	1.02721e-11	3.01924e-10	hexokinase putative expressed
LOC_Os01g71720	2980	866	-1.68323	4.84564	7.37429e-15	3.03979e-13	amino acid permease family protein putative expressed
LOC_Os01g71790	1645	660	-1.2179	4.11431	2.10412e-08	3.91501e-07	NAM putative expressed
LOC_Os01g71860	367	147	-1.21978	1.95924	1.05269e-06	1.45582e-05	glycosyl hydrolases family 17 putative expressed
LOC_Os01g72150	8	0	-5.97424	-3.46184	0.00894141	0.0414162	glutathione S-transferase putative expressed
LOC_Os01g72370	3278	1473	-1.05449	5.15867	5.8421e-07	8.48737e-06	helix-loop-helix DNA-binding domain containing protein expressed
LOC_Os01g72490	3217	1469	-1.03132	5.13916	1.02201e-06	1.42017e-05	LRP1 putative expressed
LOC_Os01g72510	786	153	-2.26059	2.81097	1.50953e-20	1.04132e-18	eukaryotic aspartyl protease domain containing protein expressed
LOC_Os01g72520	8928	1573	-2.40522	6.28597	1.74727e-28	2.27157e-26	phosphoesterase family protein putative expressed
LOC_Os01g72600	1411	509	-1.37127	3.84913	4.6488e-10	1.10079e-08	spotted leaf 11 putative expressed
LOC_Os01g72610	5631	2267	-1.21306	5.88907	7.58699e-09	1.51822e-07	glycosyltransferase putative expressed
LOC_Os01g72620	121	54	-1.06279	0.430496	0.000688767	0.00481768	expressed protein
LOC_Os01g73220	86	19	-2.07187	-0.29248	1.92572e-07	3.03934e-06	peroxidase precursor putative expressed
LOC_Os01g73662	15	1	-3.65538	-2.72863	0.000794618	0.00546015	expressed protein
LOC_Os01g73770	10	0	-6.29157	-3.24095	0.00242129	0.0140221	dehydration-responsive element-binding protein putative expressed
LOC_Os01g73930	20	3	-2.58986	-2.29656	0.00148807	0.00930339	transposon protein putative unclassified expressed
LOC_Os01g74140	256	87	-1.45628	1.37904	8.51837e-08	1.43251e-06	WRKY17 expressed
LOC_Os01g74200	678	271	-1.22312	2.83803	1.14722e-07	1.88471e-06	protein kinase domain containing protein expressed
LOC_Os01g74370	1404	438	-1.58077	3.78675	1.20876e-12	3.96358e-11	domain of unknown function DUF966 domain containing protein expressed
LOC_Os01g74450	1723	506	-1.66797	4.06016	4.29603e-14	1.65015e-12	aquaporin protein putative expressed
LOC_Os02g01190	43	14	-1.51135	-1.12202	0.00191784	0.0115658	POEI25 - Pollen Ole e I allergen and extensin family protein precursor expressed
LOC_Os02g01380	3967	1818	-1.02614	5.44293	1.04276e-06	1.44504e-05	expressed protein
LOC_Os02g02170	41	13	-1.54882	-1.19472	0.00203931	0.0121896	transporter major facilitator family putative expressed
LOC_Os02g02190	31	8	-1.8391	-1.62614	0.00128926	0.00822245	transporter major facilitator family putative expressed
LOC_Os02g02910	4895	1713	-1.41522	5.62917	2.23309e-11	6.32973e-10	expressed protein
LOC_Os02g02930	6741	1097	-2.51976	5.86324	1.22048e-30	1.86811e-28	terpene synthase putative expressed
LOC_Os02g03660	11	0	-6.4274	-3.14212	0.00126829	0.00811172	OsFBDUF12 - F-box and DUF domain containing protein expressed
LOC_Os02g03710	277	106	-1.28535	1.53828	9.7474e-07	1.35727e-05	UP-9A putative expressed
LOC_Os02g03830	149	64	-1.1182	0.707035	0.000200699	0.00163732	expressed protein
LOC_Os02g04540	412	150	-1.35747	2.08518	4.06782e-08	7.26227e-07	retrotransposon protein putative unclassified expressed
LOC_Os02g05190	24	7	-1.66119	-1.9207	0.00903825	0.0417762	expressed protein
LOC_Os02g06140	46	13	-1.71434	-1.07712	0.000418716	0.00313995	retrotransposon protein putative unclassified expressed
LOC_Os02g06870	19	0	-7.20882	-2.53033	8.35118e-06	9.73952e-05	retrotransposon protein putative unclassified expressed
LOC_Os02g07110	925	361	-1.25767	3.27416	2.32161e-08	4.28236e-07	OsSAUR6 - Auxin-responsive SAUR gene family member expressed
LOC_Os02g07330	11	0	-6.4274	-3.14212	0.00126829	0.00811172	expressed protein
LOC_Os02g07400	149	37	-1.90676	0.507464	5.27508e-09	1.07976e-07	retrotransposon protein putative unclassified expressed
LOC_Os02g07930	1035	319	-1.59813	3.34382	2.036e-12	6.46704e-11	B-box zinc finger family protein putative expressed
LOC_Os02g08150	5760	2287	-1.23307	5.91573	4.32176e-09	8.93927e-08	CCT B-box zinc finger protein putative expressed
LOC_Os02g08170	396	163	-1.18053	2.07983	1.50801e-06	2.03216e-05	GDU1 putative expressed
LOC_Os02g08400	31	5	-2.50436	-1.73289	8.2223e-05	0.000749635	HLS putative expressed
LOC_Os02g08420	7269	2393	-1.50339	6.17579	1.04124e-12	3.43932e-11	cinnamoyl CoA reductase putative expressed
LOC_Os02g09070	18	0	-7.13136	-2.59391	1.54285e-05	0.000167597	zinc-binding protein putative expressed
LOC_Os02g09480	7848	595	-3.62159	5.96338	7.66702e-55	5.45596e-52	myb-like DNA-binding domain containing protein putative expressed
LOC_Os02g09640	11	1	-3.2124	-3.04792	0.00788025	0.0377913	expressed protein
LOC_Os02g10120	4354	758	-2.42238	5.24798	7.17949e-28	9.01593e-26	lipoxygenase putative expressed
LOC_Os02g10390	18678	4050	-2.10581	7.40243	6.64872e-23	5.59513e-21	chlorophyll A-B binding protein putative expressed
LOC_Os02g10710	202	39	-2.26977	0.870014	3.22821e-13	1.12108e-11	hsp20 alpha crystallin family protein putative expressed
LOC_Os02g10730	1883	758	-1.21313	4.31033	1.92701e-08	3.61198e-07	expressed protein
LOC_Os02g10940	1001	464	-1.00955	3.46506	5.1736e-06	6.31892e-05	tetratricopeptide repeat domain containing protein expressed
LOC_Os02g11960	430	189	-1.08596	2.22709	6.69872e-06	8.01279e-05	ABC transporter ATP-binding protein putative expressed
LOC_Os02g12270	93	24	-1.84946	-0.140712	7.23988e-07	1.03439e-05	expressed protein
LOC_Os02g12280	8	0	-5.97424	-3.46184	0.00894141	0.0414162	expressed protein
LOC_Os02g13190	644	239	-1.33011	2.73312	1.22026e-08	2.36259e-07	F-box family protein putative expressed
LOC_Os02g13410	13	0	-6.66582	-2.9629	0.000352487	0.00268366	leucine-rich repeat family protein putative expressed
LOC_Os02g13620	12	0	-6.55153	-3.0497	0.000667207	0.00468141	expressed protein
LOC_Os02g13660	6818	1745	-1.86655	5.99725	2.37242e-18	1.33468e-16	meiosis 5 putative expressed
LOC_Os02g13670	39	5	-2.83434	-1.47284	2.26763e-06	2.96518e-05	helix-loop-helix DNA-binding domain containing protein expressed
LOC_Os02g13710	133	61	-1.02359	0.576233	0.000665299	0.00468141	ethylene-responsive transcription factor TINY putative expressed
LOC_Os02g13900	1146	436	-1.29447	3.57155	5.7588e-09	1.1744e-07	BES1 BZR1 homolog protein putative expressed
LOC_Os02g13930	10	0	-6.29157	-3.24095	0.00242129	0.0140221	expressed protein
LOC_Os02g14160	10541	2476	-1.99037	6.5998	1.18467e-20	8.28491e-19	peroxidase precursor putative expressed
LOC_Os02g14670	14	0	-6.77172	-2.88107	0.000187	0.00153607	expressed protein
LOC_Os02g14710	37	11	-1.63981	-1.35216	0.0022933	0.0135107	expressed protein
LOC_Os02g14840	2778	771	-1.74958	4.72905	8.80252e-16	3.98936e-14	potassium channel KAT1 putative expressed
LOC_Os02g14910	1144	322	-1.72907	3.45653	2.73709e-14	1.07371e-12	bZIP transcription factor family protein putative expressed
LOC_Os02g15050	153	59	-1.27351	0.698542	2.0003e-05	0.000211843	expressed protein
LOC_Os02g15060	32	10	-1.56708	-1.52775	0.00360939	0.0197124	zinc finger C3HC4 type domain containing protein expressed
LOC_Os02g15100	63	9	-2.69159	-0.813648	5.55759e-08	9.65013e-07	zinc finger C3HC4 type domain containing protein expressed
LOC_Os02g15110	413	121	-1.67064	2.00831	4.19608e-11	1.15469e-09	zinc finger C3HC4 type domain containing protein expressed
LOC_Os02g15250	20	2	-3.14719	-2.35197	0.00041343	0.00310524	late embryogenesis abundant domain-containing protein putative expressed
LOC_Os02g15320	102	29	-1.71078	0.0178449	1.25735e-06	1.71951e-05	transposon protein putative CACTA En Spm sub-class expressed
LOC_Os02g15340	8	0	-5.97424	-3.46184	0.00894141	0.0414162	no apical meristem protein putative expressed
LOC_Os02g15540	5817	2481	-1.12981	5.9615	6.88273e-08	1.17697e-06	expressed protein
LOC_Os02g16540	1907	658	-1.43547	4.26526	4.40034e-11	1.20681e-09	WRKY39 expressed
LOC_Os02g16809	17	0	-7.0495	-2.66047	2.86152e-05	0.000291118	expansin precursor putative expressed
LOC_Os02g16839	12	0	-6.55153	-3.0497	0.000667207	0.00468141	expansin precursor putative expressed
LOC_Os02g16860	9	0	-6.14161	-3.34712	0.00464266	0.0240905	retrotransposon protein putative unclassified expressed
LOC_Os02g17780	887	313	-1.40292	3.17273	7.33784e-10	1.68157e-08	ent-kaurene synthase chloroplast precursor putative expressed
LOC_Os02g18240	9	0	-6.14161	-3.34712	0.00464266	0.0240905	retrotransposon protein putative unclassified
LOC_Os02g18410	7512	1314	-2.41562	6.03531	1.36083e-28	1.79797e-26	salt stress root protein RS1 putative expressed
LOC_Os02g18530	18	3	-2.43888	-2.40648	0.0024261	0.0140221	expressed protein
LOC_Os02g18540	64	28	-1.08985	-0.466492	0.00483422	0.0249441	uncharacterized Cys-rich domain containing protein putative expressed
LOC_Os02g18650	20	0	-7.28233	-2.46945	8.35118e-06	9.73952e-05	pectinesterase putative expressed
LOC_Os02g18784	1124	511	-1.03757	3.62258	2.40518e-06	3.12689e-05	expressed protein
LOC_Os02g19470	617	259	-1.15244	2.7241	7.11354e-07	1.01742e-05	expressed protein
LOC_Os02g19650	1450	419	-1.69124	3.80635	3.4222e-14	1.32201e-12	hydrolase alpha beta fold family domain containing protein expressed
LOC_Os02g19820	29810	13086	-1.08826	8.33148	1.49486e-07	2.40232e-06	nodulin MtN3 family protein putative expressed
LOC_Os02g20060	26	0	-7.6587	-2.15036	2.27396e-07	3.54211e-06	expressed protein
LOC_Os02g21070	41	3	-3.62073	-1.4751	4.82185e-08	8.468e-07	PPR repeat domain containing protein putative expressed
LOC_Os02g21710	15	0	-6.87038	-2.80369	9.96168e-05	0.000883977	Ras family domain containing protein
LOC_Os02g21890	1112	478	-1.11837	3.58126	4.07834e-07	6.07736e-06	expressed protein
LOC_Os02g21920	14893	6579	-1.07918	7.33338	2.01842e-07	3.18122e-06	CPuORF24 - conserved peptide uORF-containing transcript expressed
LOC_Os02g22440	72	13	-2.35924	-0.585381	1.02279e-07	1.69126e-06	expressed protein
LOC_Os02g22480	2117	693	-1.51143	4.39565	3.66944e-12	1.13014e-10	glycosyltransferase putative expressed
LOC_Os02g22600	98	35	-1.38286	0.0421332	8.01085e-05	0.000733159	retrotransposon protein putative unclassified expressed
LOC_Os02g24700	365	112	-1.60385	1.84772	3.85826e-10	9.2548e-09	OsSAUR8 - Auxin-responsive SAUR gene family member expressed
LOC_Os02g25620	63	18	-1.70117	-0.64687	6.4902e-05	0.000605407	expressed protein
LOC_Os02g25630	31	7	-2.02868	-1.66087	0.00057344	0.00415355	expressed protein
LOC_Os02g25640	15	0	-6.87038	-2.80369	9.96168e-05	0.000883977	glutelin putative expressed
LOC_Os02g25700	16	0	-6.96272	-2.73028	5.32834e-05	0.000505918	O-acyltransferase putative expressed
LOC_Os02g26190	402	148	-1.34138	2.05451	6.59943e-08	1.12995e-06	transposon protein putative CACTA En Spm sub-class expressed
LOC_Os02g26600	431	201	-1.00056	2.25806	2.86659e-05	0.000291561	ATP binding related putative expressed
LOC_Os02g26794	634	145	-2.02802	2.54524	1.45972e-16	6.99043e-15	expressed protein
LOC_Os02g27490	2289	620	-1.78467	4.44218	4.31224e-16	1.98765e-14	bile acid sodium symporter family protein putative expressed
LOC_Os02g28170	348	161	-1.01198	1.94807	4.22049e-05	0.000412708	transferase family protein putative expressed
LOC_Os02g28220	40	12	-1.62768	-1.24566	0.00157061	0.00975011	transferase family protein putative expressed
LOC_Os02g28680	10	0	-6.29157	-3.24095	0.00242129	0.0140221	expressed protein
LOC_Os02g29530	10580	3397	-1.53947	6.70777	2.61453e-13	9.15808e-12	glycosyl transferase 8 domain containing protein putative expressed
LOC_Os02g29900	14	1	-3.55673	-2.802	0.00141036	0.00888173	expressed protein
LOC_Os02g30240	305	138	-1.04399	1.74913	3.70549e-05	0.000367397	expressed protein
LOC_Os02g30380	527	237	-1.05303	2.52921	7.38957e-06	8.76934e-05	expressed protein
LOC_Os02g30610	29	0	-7.81551	-2.0141	3.94049e-08	7.05359e-07	expressed protein
LOC_Os02g31090	27	8	-1.64067	-1.76522	0.00582377	0.0292682	collagen-binding protein putative expressed
LOC_Os02g32590	3411	1228	-1.37429	5.11975	1.04052e-10	2.70375e-09	HSF-type DNA-binding domain containing protein expressed
LOC_Os02g32600	93	6	-3.82797	-0.382142	2.03706e-14	8.09475e-13	expressed protein
LOC_Os02g32610	14718	5835	-1.23526	7.26803	3.06996e-09	6.47549e-08	protein kinase domain containing protein expressed
LOC_Os02g32615	518	70	-2.7859	2.13599	4.66648e-25	4.69522e-23	expressed protein
LOC_Os02g32760	996	402	-1.2092	3.39489	6.42412e-08	1.1018e-06	60S acidic ribosomal protein putative expressed
LOC_Os02g32940	114	50	-1.08769	0.338892	0.000717528	0.0049896	expressed protein
LOC_Os02g32950	186	20	-3.11005	0.642948	1.19339e-18	6.95492e-17	RCN2 Centroradialis-like1 homologous to TFL1 gene%3B contains Pfam profile PF01161%3A Phosphatidylethanolamine-binding protein expressed
LOC_Os02g32990	214	48	-2.05425	0.990158	6.68667e-12	1.98991e-10	expressed protein
LOC_Os02g33020	1720	584	-1.45867	4.11043	2.70136e-11	7.59339e-10	SOUL heme-binding protein putative expressed
LOC_Os02g33240	439	185	-1.14668	2.23778	2.0329e-06	2.68682e-05	OsFBX51 - F-box domain containing protein expressed
LOC_Os02g33310	57	13	-2.02288	-0.848156	1.57282e-05	0.000170534	OsFBD7 - F-box and FBD domain containing protein expressed
LOC_Os02g33680	2461	927	-1.30899	4.6678	9.6595e-10	2.1743e-08	U-box domain containing protein expressed
LOC_Os02g33770	2938	673	-2.02646	4.75091	2.90207e-20	1.9489e-18	homeodomain putative expressed
LOC_Os02g33780	909	369	-1.20089	3.26597	8.83958e-08	1.47978e-06	serine-aspartate repeat-containing protein I precursor putative expressed
LOC_Os02g34210	10	0	-6.29157	-3.24095	0.00242129	0.0140221	hypothetical protein
LOC_Os02g34410	3434	871	-1.8795	5.00581	3.57842e-18	1.98019e-16	U-box domain-containing protein putative expressed
LOC_Os02g34520	202	75	-1.32849	1.0767	2.2616e-06	2.95919e-05	retrotransposon protein putative Ty1-copia subclass expressed
LOC_Os02g34600	11620	5299	-1.0333	6.99034	6.53319e-07	9.40715e-06	CAMK_CAMK_like.13 - CAMK includes calcium calmodulin depedent protein kinases expressed
LOC_Os02g35090	3472	1423	-1.18726	5.19977	1.98707e-08	3.71941e-07	expressed protein
LOC_Os02g35530	342	24	-3.72669	1.45449	3.31384e-30	4.94177e-28	OsFBK8 - F-box domain and kelch repeat containing protein expressed
LOC_Os02g35660	203	57	-1.73081	0.982404	2.69811e-09	5.7209e-08	PTF1 putative expressed
LOC_Os02g35820	6630	1692	-1.8707	5.95604	2.07358e-18	1.17634e-16	retrotransposon protein putative unclassified expressed
LOC_Os02g35940	1791	548	-1.6088	4.13024	2.62286e-13	9.17932e-12	gibberellin receptor GID1L2 putative expressed
LOC_Os02g35970	568	246	-1.10735	2.61939	2.15078e-06	2.82695e-05	BTBN2 - Bric-a-Brac Tramtrack Broad Complex BTB domain with non-phototropic hypocotyl 3 NPH3 and coiled-coil domains expressed
LOC_Os02g36450	549	226	-1.18055	2.54795	5.06983e-07	7.43734e-06	transporter family protein putative expressed
LOC_Os02g36510	19	0	-7.20882	-2.53033	8.35118e-06	9.73952e-05	ethylene-insensitive 3 putative expressed
LOC_Os02g36590	5478	1804	-1.50288	5.76804	1.26713e-12	4.14816e-11	CPuORF19 - conserved peptide uORF-containing transcript expressed
LOC_Os02g36810	59	5	-3.42996	-0.975875	5.1629e-10	1.21261e-08	cytokinin-O-glucosyltransferase 2 putative expressed
LOC_Os02g37010	8	0	-5.97424	-3.46184	0.00894141	0.0414162	flavin-containing monooxygenase family protein putative expressed
LOC_Os02g38450	19	0	-7.20882	-2.53033	8.35118e-06	9.73952e-05	expressed protein
LOC_Os02g38740	58	17	-1.66402	-0.751735	0.000156954	0.00132854	expressed protein
LOC_Os02g39000	92	36	-1.25133	-0.00999627	0.000404628	0.00304397	remorin C-terminal domain containing protein putative expressed
LOC_Os02g39150	53	4	-3.58905	-1.1319	9.50705e-10	2.14355e-08	expressed protein
LOC_Os02g39155	61	4	-3.7914	-0.955955	4.19993e-11	1.15497e-09	expressed protein
LOC_Os02g39360	4850	2167	-1.06274	5.72073	3.98681e-07	5.94752e-06	B-box zinc finger family protein putative expressed
LOC_Os02g39384	42	16	-1.28641	-1.09694	0.00694453	0.0339133	expressed protein
LOC_Os02g39795	469	216	-1.01864	2.3732	1.77393e-05	0.000190054	S-adenosyl-l-methionine decarboxylase leader peptide putative expressed
LOC_Os02g40070	93	10	-3.10242	-0.324968	4.78153e-12	1.44846e-10	AP2-like ethylene-responsive transcription factor PLETHORA 2 putative expressed
LOC_Os02g40330	1267	340	-1.79794	3.58781	2.10807e-15	9.17465e-14	retrotransposon protein putative Ty3-gypsy subclass expressed
LOC_Os02g40700	1634	568	-1.42475	4.04569	8.30684e-11	2.19221e-09	enzyme of the cupin superfamily protein putative expressed
LOC_Os02g40730	138	61	-1.07678	0.611499	0.00031495	0.00244872	ammonium transporter protein putative expressed
LOC_Os02g40840	1731	550	-1.55439	4.09476	1.53345e-12	4.96406e-11	alcohol oxidase putative expressed
LOC_Os02g41450	319	137	-1.11919	1.78943	9.01794e-06	0.000104242	no apical meristem protein putative expressed
LOC_Os02g41460	3263	864	-1.81745	4.94567	5.62092e-17	2.79406e-15	DUF640 domain containing protein putative expressed
LOC_Os02g41480	21	5	-1.94533	-2.14326	0.00662995	0.032589	OsWAK12 - OsWAK receptor-like cytoplasmic kinase OsWAK-RLCK expressed
LOC_Os02g41500	500	173	-1.43102	2.34236	3.51643e-09	7.36362e-08	OsWAK13 - OsWAK receptor-like protein kinase expressed
LOC_Os02g41560	99	45	-1.03602	0.157017	0.00188466	0.0113962	pentatricopeptide putative expressed
LOC_Os02g41710	97	38	-1.24983	0.0643647	0.000302024	0.00235771	cyclic nucleotide-gated ion channel putative expressed
LOC_Os02g41900	8	0	-5.97424	-3.46184	0.00894141	0.0414162	expressed protein
LOC_Os02g41954	1793	235	-2.8315	3.91307	2.75947e-33	4.8665e-31	gibberellin 2-beta-dioxygenase 7 putative expressed
LOC_Os02g42060	100	46	-1.01887	0.176537	0.00209644	0.0124924	response regulator receiver domain containing protein expressed
LOC_Os02g42380	1644	552	-1.47476	4.04111	1.85797e-11	5.30726e-10	TCP family transcription factor putative expressed
LOC_Os02g42585	559	183	-1.51088	2.48126	2.98422e-10	7.24393e-09	AP2 domain containing protein expressed
LOC_Os02g42640	497	202	-1.1989	2.39971	5.22218e-07	7.64424e-06	CBS domain-containing protein putative expressed
LOC_Os02g42720	82	32	-1.25489	-0.171326	0.0005191	0.00379931	expressed protein
LOC_Os02g42850	1040	481	-1.01279	3.51897	4.51538e-06	5.5602e-05	MYB family transcription factor putative expressed
LOC_Os02g42950	893	290	-1.52271	3.1507	3.07676e-11	8.5891e-10	YABBY domain containing protein putative expressed
LOC_Os02g43290	356	100	-1.73116	1.78198	2.94401e-11	8.2469e-10	protein kinase domain containing protein expressed
LOC_Os02g43410	18	0	-7.13136	-2.59391	1.54285e-05	0.000167597	transposon protein putative unclassified expressed
LOC_Os02g43640	2498	1113	-1.06673	4.76309	5.18155e-07	7.59299e-06	retrotransposon protein putative unclassified expressed
LOC_Os02g43770	531	224	-1.14528	2.51093	1.12491e-06	1.55094e-05	DUF630 DUF632 domains containing protein putative expressed
LOC_Os02g43980	25	4	-2.50891	-2.00865	0.000421961	0.0031597	expressed protein
LOC_Os02g44000	820	381	-1.0061	3.17941	7.53839e-06	8.93287e-05	amino acid kinase putative expressed
LOC_Os02g44040	147	32	-2.09601	0.451855	3.71074e-10	8.92205e-09	expressed protein
LOC_Os02g44090	485	99	-2.19161	2.13099	1.93059e-17	1.00654e-15	zinc finger protein putative expressed
LOC_Os02g44108	2104	414	-2.2456	4.22945	2.01484e-23	1.78052e-21	expansin precursor putative expressed
LOC_Os02g44134	12	0	-6.55153	-3.0497	0.000667207	0.00468141	thioesterase family protein putative expressed
LOC_Os02g44136	72	15	-2.15456	-0.552199	5.30842e-07	7.76208e-06	retrotransposon protein putative Ty1-copia subclass expressed
LOC_Os02g44230	1347	277	-2.1818	3.59889	3.28603e-21	2.41902e-19	CPuORF22 - conserved peptide uORF-containing transcript expressed
LOC_Os02g44310	22	4	-2.3255	-2.14468	0.00169524	0.0104122	LTPL112 - Protease inhibitor seed storage%2FLTP family protein precursor expressed
LOC_Os02g44500	12275	5178	-1.14573	7.0335	3.70664e-08	6.68946e-07	glutathione peroxidase putative expressed
LOC_Os02g44720	691	282	-1.19314	2.87431	2.08092e-07	3.27282e-06	expressed protein
LOC_Os02g44840	91	37	-1.19619	-0.00941432	0.000699532	0.00488456	expressed protein
LOC_Os02g44870	67762	10362	-2.60966	9.17886	2.80734e-33	4.92949e-31	dehydrin putative expressed
LOC_Os02g45010	739	266	-1.37424	2.91835	2.64279e-09	5.61239e-08	ethylene-responsive protein related putative expressed
LOC_Os02g45100	13	0	-6.66582	-2.9629	0.000352487	0.00268366	mitochondrial import inner membrane translocase subunit Tim17 putative expressed
LOC_Os02g45160	232	36	-2.58453	1.01801	1.26273e-16	6.08298e-15	aluminum-activated malate transporter putative expressed
LOC_Os02g45170	7781	2290	-1.66505	6.23353	3.89984e-15	1.65987e-13	helix-loop-helix DNA-binding protein putative expressed
LOC_Os02g45225	3165	1198	-1.30199	5.03234	9.14745e-10	2.06707e-08	expressed protein
LOC_Os02g45380	60	22	-1.34317	-0.627073	0.00115793	0.00757424	MATE domain containing protein expressed
LOC_Os02g45390	764	305	-1.22493	3.00901	7.85179e-08	1.32757e-06	RING-H2 finger protein putative expressed
LOC_Os02g45420	563	201	-1.3859	2.52473	5.79402e-09	1.18099e-07	AP2 domain containing protein expressed
LOC_Os02g45440	24	7	-1.66119	-1.9207	0.00903825	0.0417762	expressed protein
LOC_Os02g45460	1538	698	-1.04012	4.07311	1.57511e-06	2.11485e-05	expressed protein
LOC_Os02g45520	1566	81	-4.17149	3.60706	4.07369e-56	3.11768e-53	uncharacterized membrane protein putative expressed
LOC_Os02g45700	17	0	-7.0495	-2.66047	2.86152e-05	0.000291118	fringe-related protein putative expressed
LOC_Os02g45760	1099	505	-1.02216	3.59527	3.46991e-06	4.36966e-05	chitin-inducible gibberellin-responsive protein 2 putative expressed
LOC_Os02g45940	4489	1953	-1.10115	5.5969	1.58982e-07	2.54284e-06	Core histone H2A H2B%2FH3%2FH4 domain containing protein putative expressed
LOC_Os02g46460	1652	300	-2.36121	3.86188	8.94185e-25	8.78207e-23	peptide transporter PTR2 putative expressed
LOC_Os02g46680	3745	1734	-1.01131	5.36481	1.51354e-06	2.03825e-05	multidrug resistance protein putative expressed
LOC_Os02g46780	332	153	-1.01757	1.87893	4.77157e-05	0.00046071	MYB family transcription factor putative expressed
LOC_Os02g46860	879	398	-1.04337	3.26708	3.01441e-06	3.83533e-05	oligopeptide transporter 4 putative expressed
LOC_Os02g46910	9224	2460	-1.80718	6.44606	1.83524e-17	9.61772e-16	glycosyl hydrolases family 16 putative expressed
LOC_Os02g46930	6242	2393	-1.28364	6.01671	9.94758e-10	2.23295e-08	jmjC domain containing protein expressed
LOC_Os02g47370	448	66	-2.66124	1.94457	1.8347e-22	1.49137e-20	transcription factor TF2 putative expressed
LOC_Os02g47470	29372	4764	-2.52466	7.98521	2.37843e-31	3.79818e-29	cytochrome P450 putative expressed
LOC_Os02g47510	9867	1656	-2.47532	6.41928	5.76046e-30	8.31516e-28	9-cis-epoxycarotenoid dioxygenase 1 chloroplast precursor putative expressed
LOC_Os02g47620	938	187	-2.22631	3.07078	8.72195e-21	6.21757e-19	hydrolase alpha beta fold family domain containing protein expressed
LOC_Os02g47660	2620	1008	-1.27847	4.76683	2.11883e-09	4.56421e-08	basic helix-loop-helix putative expressed
LOC_Os02g47810	1313	457	-1.42286	3.73139	1.43481e-10	3.66721e-09	dof zinc finger domain containing protein putative expressed
LOC_Os02g47920	145	61	-1.1481	0.659458	0.000126278	0.00109167	ZOS2-16 - C2H2 zinc finger protein expressed
LOC_Os02g48280	11	0	-6.4274	-3.14212	0.00126829	0.00811172	expressed protein
LOC_Os02g48570	2704	1166	-1.11394	4.86221	1.55253e-07	2.48613e-06	peptide transporter PTR2 putative expressed
LOC_Os02g48730	3058	1158	-1.30136	4.98295	9.6054e-10	2.16332e-08	rho GDP-dissociation inhibitor 1 putative expressed
LOC_Os02g48770	12240	776	-3.87969	6.58641	4.59478e-62	5.17704e-59	SAM dependent carboxyl methyltransferase putative expressed
LOC_Os02g48780	570	227	-1.22833	2.58745	1.68111e-07	2.67304e-06	IQ calmodulin-binding and BAG domain containing protein putative expressed
LOC_Os02g48850	225	26	-3.00799	0.922549	6.24997e-20	4.0497e-18	plant-specific domain TIGR01615 family protein expressed
LOC_Os02g48980	4541	2027	-1.06412	5.62537	3.9585e-07	5.90963e-06	GPI-anchored protein putative expressed
LOC_Os02g49470	3388	862	-1.87502	4.98733	6.3223e-18	3.41927e-16	tic20 protein-related putative expressed
LOC_Os02g49555	70	19	-1.77538	-0.518243	1.54697e-05	0.000168	expressed protein
LOC_Os02g49630	9	0	-6.14161	-3.34712	0.00464266	0.0240905	tetraspanin family protein putative expressed
LOC_Os02g49680	1878	840	-1.06112	4.35391	7.88704e-07	1.11081e-05	arsenate reductase putative expressed
LOC_Os02g50080	34	12	-1.39404	-1.40686	0.0103064	0.0465325	EF hand family protein putative expressed
LOC_Os02g50090	80	24	-1.63256	-0.302209	1.73178e-05	0.000186078	retrotransposon protein putative unclassified expressed
LOC_Os02g50110	211	60	-1.71269	1.04135	4.28458e-09	8.86689e-08	expressed protein
LOC_Os02g50140	1490	590	-1.23685	3.96618	1.47959e-08	2.82159e-07	caleosin related protein putative expressed
LOC_Os02g50150	10	0	-6.29157	-3.24095	0.00242129	0.0140221	caleosin related protein putative expressed
LOC_Os02g50220	91	19	-2.15328	-0.228656	4.42692e-08	7.84126e-07	expressed protein
LOC_Os02g50900	1379	339	-1.92438	3.68248	2.24411e-17	1.16401e-15	expressed protein
LOC_Os02g51130	1257	572	-1.03624	3.78395	2.20301e-06	2.89186e-05	glycosyl transferase 8 domain containing protein putative expressed
LOC_Os02g51340	25	6	-1.9381	-1.92203	0.00285251	0.0160878	hypothetical protein
LOC_Os02g51350	8237	3508	-1.13194	6.46245	5.83107e-08	1.00818e-06	OsFBK10 - F-box domain and kelch repeat containing protein expressed
LOC_Os02g51510	25	4	-2.50891	-2.00865	0.000421961	0.0031597	expressed protein
LOC_Os02g51660	51	13	-1.8628	-0.968476	8.23111e-05	0.000750068	trpH putative expressed
LOC_Os02g51680	201	51	-1.87664	0.93667	2.65702e-10	6.50024e-09	uncharacterized glycosyl hydrolase Rv2006 MT2062 putative expressed
LOC_Os02g51730	149	24	-2.52872	0.400715	3.64941e-13	1.26196e-11	dnaJ homolog subfamily C member 7 putative expressed
LOC_Os02g51860	5950	2417	-1.20013	5.97243	1.05492e-08	2.06115e-07	dehydration response related protein putative expressed
LOC_Os02g51970	169	39	-2.01262	0.664097	2.29103e-10	5.68373e-09	phosphate-induced protein 1 conserved region domain containing protein expressed
LOC_Os02g52000	128	42	-1.5055	0.384807	3.54275e-06	4.45585e-05	phosphate-induced protein 1 conserved region domain containing protein expressed
LOC_Os02g52040	3221	991	-1.60093	4.97765	8.42358e-14	3.1462e-12	phosphate-induced protein 1 conserved region domain containing protein expressed
LOC_Os02g52180	251	98	-1.2563	1.40616	2.64949e-06	3.4009e-05	plastocyanin-like domain containing protein putative expressed
LOC_Os02g52210	5768	1851	-1.5402	5.83278	3.56549e-13	1.2361e-11	zinc finger C3HC4 type domain containing protein expressed
LOC_Os02g52220	348	156	-1.05746	1.93333	2.04398e-05	0.000215875	PPR repeat domain containing protein putative expressed
LOC_Os02g52380	580	177	-1.61214	2.50873	2.13877e-11	6.08366e-10	DUF1645 domain containing protein putative expressed
LOC_Os02g52630	11	0	-6.4274	-3.14212	0.00126829	0.00811172	xyloglucan fucosyltransferase putative expressed
LOC_Os02g52670	1185	217	-2.34897	3.38596	1.63898e-23	1.4579e-21	AP2 domain containing protein expressed
LOC_Os02g52850	85	19	-2.05502	-0.305593	2.58387e-07	3.97749e-06	receptor-like protein kinase like protein putative expressed
LOC_Os02g52930	62	16	-1.84686	-0.699574	2.53424e-05	0.000261762	integral membrane protein DUF6 containing protein expressed
LOC_Os02g52990	1143	395	-1.43312	3.52914	1.57792e-10	4.02032e-09	OsSAUR12 - Auxin-responsive SAUR gene family member expressed
LOC_Os02g53350	2712	945	-1.42135	4.77636	3.23872e-11	9.0164e-10	expressed protein
LOC_Os02g53530	5030	1314	-1.83699	5.56515	1.01975e-17	5.4497e-16	ZOS2-17 - C2H2 zinc finger protein expressed
LOC_Os02g53960	29	8	-1.74329	-1.69399	0.00275824	0.0156422	CXE carboxylesterase putative expressed
LOC_Os02g54050	72	4	-4.03012	-0.744692	3.61333e-13	1.25055e-11	ethylene-responsive transcription factor putative expressed
LOC_Os02g54480	23	0	-7.48276	-2.301	1.3552e-06	1.83783e-05	RNA-directed DNA polymerase putative expressed
LOC_Os02g54530	25	5	-2.19546	-1.9647	0.00117769	0.00768123	SCP-like extracellular protein expressed
LOC_Os02g54590	199	59	-1.65247	0.972272	1.76313e-08	3.33409e-07	serine threonine kinase putative expressed
LOC_Os02g54600	32808	6400	-2.25838	8.18745	6.322e-26	6.98727e-24	STE_MEK_ste7_MAP2K.5 - STE kinases include homologs to sterile 7 sterile 11 and sterile 20 from yeast expressed
LOC_Os02g54720	1458	607	-1.16456	3.95677	9.415e-08	1.5677e-06	expressed protein
LOC_Os02g54870	710	222	-1.57723	2.80752	1.64518e-11	4.72271e-10	expressed protein
LOC_Os02g55190	316	78	-1.91723	1.57151	1.3409e-12	4.37215e-11	expressed protein
LOC_Os02g55380	234	94	-1.21522	1.31832	6.88466e-06	8.23277e-05	AP2 domain containing protein expressed
LOC_Os02g55560	6935	1611	-2.00635	5.99284	8.88743e-21	6.32442e-19	protein phosphatase 2C putative expressed
LOC_Os02g55610	5563	2572	-1.01343	5.93462	1.24182e-06	1.70056e-05	serine-rich protein putative expressed
LOC_Os02g55830	67	13	-2.2556	-0.667722	5.50289e-07	8.02908e-06	transposon protein putative unclassified expressed
LOC_Os02g55920	966	447	-1.01205	3.41305	5.07636e-06	6.20951e-05	expressed protein
LOC_Os02g56460	42	0	-8.34786	-1.53934	2.79657e-11	7.85015e-10	dehydrogenase putative expressed
LOC_Os02g56480	4564	2001	-1.09003	5.62433	2.08454e-07	3.27726e-06	PB1 domain containing protein expressed
LOC_Os02g56510	1512	404	-1.80422	3.84077	8.01719e-16	3.64158e-14	phosphate transporter 1 putative expressed
LOC_Os02g56580	17	0	-7.0495	-2.66047	2.86152e-05	0.000291118	P21-Rho-binding domain containing protein putative expressed
LOC_Os02g56700	80	4	-4.18187	-0.608518	1.27468e-14	5.14465e-13	dehydrogenase putative expressed
LOC_Os02g56770	15	3	-2.1779	-2.58911	0.0103193	0.046539	OsFBX67 - F-box domain containing protein expressed
LOC_Os02g56860	1971	249	-2.8846	4.04289	1.32056e-34	2.65171e-32	3-ketoacyl-CoA synthase putative expressed
LOC_Os02g56930	235	70	-1.64604	1.20988	4.39038e-09	9.06734e-08	expressed protein
LOC_Os02g57030	3046	976	-1.54234	4.91187	6.27784e-13	2.11496e-11	expressed protein
LOC_Os02g57350	720	305	-1.13937	2.94982	6.13983e-07	8.8754e-06	expressed protein
LOC_Os02g57440	1772	496	-1.73722	4.08431	4.19857e-15	1.77955e-13	LYK8 putative expressed
LOC_Os02g57530	5315	1822	-1.44498	5.7398	8.30874e-12	2.45999e-10	ethylene receptor putative expressed
LOC_Os02g57770	942	254	-1.79091	3.16321	1.09615e-14	4.44716e-13	glycosyl hydrolases family 16 putative expressed
LOC_Os02g57810	199	16	-3.52722	0.701344	4.65984e-22	3.64889e-20	cytochrome P450 putative expressed
LOC_Os02g57960	25	6	-1.9381	-1.92203	0.00285251	0.0160878	Leucine Rich Repeat family protein expressed
LOC_Os03g01280	9	0	-6.14161	-3.34712	0.00464266	0.0240905	expressed protein
LOC_Os03g01436	89	41	-1.01653	0.014191	0.00350849	0.0192365	expressed protein
LOC_Os03g01470	352	125	-1.39328	1.85023	4.12146e-08	7.3451e-07	expressed protein
LOC_Os03g01600	200	90	-1.0515	1.14529	0.000115582	0.0010093	aminotransferase domain containing protein putative expressed
LOC_Os03g01980	1108	402	-1.36292	3.50363	1.09961e-09	2.45068e-08	KIP1 putative expressed
LOC_Os03g02020	3310	724	-2.09308	4.90982	1.53231e-21	1.16611e-19	stress responsive A B Barrel domain containing protein expressed
LOC_Os03g02280	1097	71	-3.84782	3.1143	4.35804e-47	1.86074e-44	DUF584 domain containing protein putative expressed
LOC_Os03g02300	124	18	-2.67663	0.123202	1.64955e-12	5.31868e-11	expressed protein
LOC_Os03g02340	8	0	-5.97424	-3.46184	0.00894141	0.0414162	expressed protein
LOC_Os03g02390	4821	1776	-1.34114	5.62777	2.13128e-10	5.3265e-09	mitochondrial import inner membrane translocase subunit Tim17 putative expressed
LOC_Os03g02400	802	347	-1.10889	3.11432	9.82268e-07	1.36729e-05	plastocyanin-like domain containing protein putative expressed
LOC_Os03g02460	834	275	-1.5007	3.05817	6.78e-11	1.81765e-09	retinol dehydrogenase putative expressed
LOC_Os03g02530	2355	342	-2.68373	4.32457	1.58253e-31	2.53717e-29	OsRhmbd7 - Putative Rhomboid homologue expressed
LOC_Os03g02710	4961	2244	-1.04501	5.75911	6.07854e-07	8.78994e-06	hydroxymethylglutaryl-CoA synthase putative expressed
LOC_Os03g02740	144	66	-1.02469	0.688133	0.0006703	0.00470149	phospholipase D putative expressed
LOC_Os03g02920	4207	1591	-1.30329	5.44218	7.05248e-10	1.62259e-08	peroxidase precursor putative expressed
LOC_Os03g02939	48	16	-1.4785	-0.965703	0.001266	0.00811172	peroxidase precursor putative expressed
LOC_Os03g03034	20696	5017	-1.94493	7.58213	5.40165e-20	3.52821e-18	flavonol synthase flavanone 3-hydroxylase putative expressed
LOC_Os03g03260	5408	1609	-1.64935	5.71274	8.97764e-15	3.67088e-13	homeobox domain containing protein expressed
LOC_Os03g03334	471	35	-3.64623	1.91662	5.85099e-34	1.08369e-31	expressed protein
LOC_Os03g03340	16	3	-2.27024	-2.5256	0.00639309	0.0316626	hypothetical protein
LOC_Os03g03370	4475	844	-2.3069	5.30624	1.01249e-25	1.09225e-23	fatty acid hydroxylase putative expressed
LOC_Os03g03550	170	34	-2.21841	0.634974	9.35382e-12	2.75734e-10	bZIP family transcription factor putative expressed
LOC_Os03g03670	757	205	-1.78456	2.85057	4.37414e-14	1.67856e-12	expressed protein
LOC_Os03g03790	3142	504	-2.5404	4.75997	1.49678e-29	2.07919e-27	AMP-binding domain containing protein expressed
LOC_Os03g03910	21719	6725	-1.59183	7.73192	3.47636e-14	1.34038e-12	catalase domain containing protein expressed
LOC_Os03g03980	73	22	-1.62555	-0.427195	3.77401e-05	0.000373006	coiled-coil domain-containing protein 124 putative expressed
LOC_Os03g04220	14279	4877	-1.4503	7.16354	4.51458e-12	1.37375e-10	glutathione S-transferase putative expressed
LOC_Os03g04240	10428	3250	-1.58241	6.67603	6.07117e-14	2.28865e-12	glutathione S-transferase putative expressed
LOC_Os03g04250	4225	1544	-1.35271	5.43427	1.65583e-10	4.203e-09	glutathione S-transferase putative expressed
LOC_Os03g04340	8252	3778	-1.02759	6.49857	7.9946e-07	1.12557e-05	C-methyltransferase putative expressed
LOC_Os03g04720	19	0	-7.20882	-2.53033	8.35118e-06	9.73952e-05	retrotransposon protein putative unclassified expressed
LOC_Os03g04770	3907	1013	-1.8478	5.19861	9.57246e-18	5.13595e-16	beta-amylase putative expressed
LOC_Os03g04780	9	0	-6.14161	-3.34712	0.00464266	0.0240905	RNA recognition motif containing protein putative expressed
LOC_Os03g04890	1529	663	-1.10586	4.04354	3.52723e-07	5.32458e-06	zinc finger family protein putative expressed
LOC_Os03g05060	11	0	-6.4274	-3.14212	0.00126829	0.00811172	exostosin family domain containing protein expressed
LOC_Os03g05300	1774	665	-1.31592	4.19432	1.40488e-09	3.07693e-08	cyclin-dependent kinases regulatory subunit 1 putative expressed
LOC_Os03g05530	534	247	-1.01247	2.56136	1.53049e-05	0.000167421	nodulin putative expressed
LOC_Os03g05570	1139	389	-1.45014	3.51953	9.31383e-11	2.44207e-09	RING-H2 finger protein ATL3F putative expressed
LOC_Os03g05590	68	4	-3.94781	-0.817961	1.99436e-12	6.3547e-11	AP2 domain containing protein expressed
LOC_Os03g05840	88	7	-3.53003	-0.438008	4.02269e-13	1.38396e-11	FAD dependent oxidoreductase domain containing protein expressed
LOC_Os03g06040	18	0	-7.13136	-2.59391	1.54285e-05	0.000167597	expansin precursor putative expressed
LOC_Os03g06520	7046	2444	-1.42801	6.15088	1.20069e-11	3.48871e-10	sulfate transporter putative expressed
LOC_Os03g06670	2476	1057	-1.12844	4.73072	1.15937e-07	1.90082e-06	Core histone H2A H2B%2FH3%2FH4 domain containing protein putative expressed
LOC_Os03g06840	130	56	-1.11384	0.515759	0.000283396	0.00223206	GRF zinc finger family protein expressed
LOC_Os03g06970	59	16	-1.77546	-0.752574	6.36389e-05	0.000594911	tetratricopeptide repeat domain containing protein expressed
LOC_Os03g07260	97	42	-1.10587	0.106758	0.00111828	0.0073564	tetratricopeptide repeat domain containing protein expressed
LOC_Os03g07350	211	94	-1.06604	1.21679	0.000101217	0.000896408	CSLA4 - cellulose synthase-like family A%3B mannan synthase expressed
LOC_Os03g07360	17416	4922	-1.72357	7.38173	3.18079e-16	1.48687e-14	expressed protein
LOC_Os03g07450	3578	1414	-1.2398	5.22731	4.71766e-09	9.71359e-08	homeobox associated leucine zipper putative expressed
LOC_Os03g07510	96	36	-1.31265	0.0323142	0.000178834	0.00149011	expressed protein
LOC_Os03g07540	120	39	-1.51908	0.290718	5.13795e-06	6.28106e-05	bHLH family protein putative expressed
LOC_Os03g07600	1232	304	-1.91893	3.52147	4.19157e-17	2.10941e-15	calcium-binding protein putative expressed
LOC_Os03g08380	49	17	-1.42134	-0.923602	0.00158739	0.00983597	ABC transporter ATP-binding protein putative expressed
LOC_Os03g08500	49999	17425	-1.42123	8.97914	9.54501e-12	2.81165e-10	AP2 domain containing protein expressed
LOC_Os03g08580	16785	7492	-1.06423	7.5107	2.89569e-07	4.42391e-06	expressed protein
LOC_Os03g08834	99	33	-1.48208	0.0306066	1.8129e-05	0.00019387	expressed protein
LOC_Os03g08840	4869	1533	-1.56769	5.58152	1.62866e-13	5.89835e-12	zinc finger protein putative expressed
LOC_Os03g08900	257	36	-2.73209	1.14349	1.14378e-18	6.67537e-17	MATE efflux family protein putative expressed
LOC_Os03g08930	653	33	-4.20206	2.34984	1.18252e-44	4.40051e-42	helix-loop-helix DNA-binding protein putative expressed
LOC_Os03g08940	2503	1065	-1.13321	4.74486	1.02002e-07	1.68806e-06	expressed protein
LOC_Os03g09170	1819	523	-1.69853	4.13099	1.40765e-14	5.65878e-13	ethylene-responsive transcription factor putative expressed
LOC_Os03g09190	57	10	-2.39742	-0.909749	1.35258e-06	1.83783e-05	OsSCP11 - Putative Serine Carboxypeptidase homologue expressed
LOC_Os03g10090	21296	9350	-1.08803	7.8464	1.5462e-07	2.47893e-06	transporter family protein putative expressed
LOC_Os03g10170	28	6	-2.1008	-1.80478	0.000819566	0.00561636	expressed protein
LOC_Os03g10260	532	213	-1.2206	2.49079	2.5139e-07	3.87611e-06	expressed protein
LOC_Os03g10810	328	98	-1.64213	1.68581	3.77664e-10	9.06438e-09	HLS putative expressed
LOC_Os03g11210	930	362	-1.26146	3.2808	2.07046e-08	3.86124e-07	DUF538 domain containing protein putative expressed
LOC_Os03g11370	13	0	-6.66582	-2.9629	0.000352487	0.00268366	B3 DNA binding domain containing protein expressed
LOC_Os03g11420	3412	1167	-1.44821	5.1	1.09519e-11	3.20281e-10	Os3bglu6 - beta-glucosidase beta-fucosidase%2Fbeta-galactosidase expressed
LOC_Os03g12180	40	11	-1.75191	-1.27234	0.000844689	0.00576321	MA3 domain containing protein expressed
LOC_Os03g12210	146	32	-2.08617	0.444058	4.66738e-10	1.10325e-08	expressed protein
LOC_Os03g12220	82	16	-2.24948	-0.389017	4.92361e-08	8.63057e-07	retrotransposon protein putative Ty3-gypsy subclass expressed
LOC_Os03g12370	7040	3269	-1.0072	6.27624	1.34837e-06	1.83347e-05	HSF-type DNA-binding domain containing protein expressed
LOC_Os03g12414	480	215	-1.05877	2.39341	8.45367e-06	9.84773e-05	cyclin putative expressed
LOC_Os03g12510	131	16	-2.9245	0.170169	2.98043e-14	1.16355e-12	non-symbiotic hemoglobin 2 putative expressed
LOC_Os03g12650	8	0	-5.97424	-3.46184	0.00894141	0.0414162	retrotransposon protein putative unclassified
LOC_Os03g12660	2020	305	-2.62749	4.11131	5.43584e-30	7.90281e-28	cytochrome P450 putative expressed
LOC_Os03g12690	59	17	-1.68863	-0.733855	0.000116767	0.00101747	expressed protein
LOC_Os03g12700	58	26	-1.05457	-0.591322	0.00895696	0.041474	expressed protein
LOC_Os03g12760	25	0	-7.6024	-2.19883	4.1078e-07	6.09662e-06	helix-loop-helix DNA-binding domain containing protein expressed
LOC_Os03g13210	3227	951	-1.66305	4.9652	1.01444e-14	4.12716e-13	peroxidase precursor putative expressed
LOC_Os03g13340	11	0	-6.4274	-3.14212	0.00126829	0.00811172	expressed protein
LOC_Os03g13520	1997	839	-1.15147	4.41381	8.56818e-08	1.43969e-06	endonuclease exonuclease%2Fphosphatase family domain containing protein expressed
LOC_Os03g13840	4973	1583	-1.55188	5.61599	2.71478e-13	9.48466e-12	senescence-associated protein putative expressed
LOC_Os03g13860	1813	781	-1.11536	4.28587	2.30722e-07	3.58565e-06	ras-related protein putative expressed
LOC_Os03g13870	5274	1679	-1.55172	5.70076	2.59943e-13	9.11765e-12	expressed protein
LOC_Os03g13880	63	12	-2.28133	-0.755934	9.2963e-07	1.29847e-05	transposon protein putative unclassified expressed
LOC_Os03g14130	3979	1507	-1.30115	5.36247	7.79831e-10	1.77805e-08	POEI1 - Pollen Ole e I allergen and extensin family protein precursor expressed
LOC_Os03g14560	21	0	-7.35228	-2.41106	4.53786e-06	5.57771e-05	cytochrome P450 putative expressed
LOC_Os03g14720	5581	2326	-1.16313	5.89143	2.92517e-08	5.35428e-07	transcription initiation factor IIF alpha subunit domain containing protein expressed
LOC_Os03g14730	13715	3126	-2.03382	6.9708	1.65479e-21	1.24994e-19	gibberellin receptor GID1L2 putative expressed
LOC_Os03g14750	12	0	-6.55153	-3.0497	0.000667207	0.00468141	retrotransposon protein putative unclassified expressed
LOC_Os03g14790	8	0	-5.97424	-3.46184	0.00894141	0.0414162	piwi domain containing protein putative expressed
LOC_Os03g15070	13	2	-2.53068	-2.80032	0.00961124	0.0439417	expressed protein
LOC_Os03g15410	4769	1836	-1.27756	5.6304	1.36129e-09	2.9879e-08	expressed protein
LOC_Os03g15680	28	0	-7.76511	-2.05809	7.04324e-08	1.20018e-06	nodulation-signaling pathway 2 protein putative expressed
LOC_Os03g15790	2463	509	-2.17491	4.46885	1.73052e-22	1.41234e-20	ZOS3-08 - C2H2 zinc finger protein expressed
LOC_Os03g15910	3084	1286	-1.16233	5.03662	4.14178e-08	7.37485e-07	membrane protein putative expressed
LOC_Os03g16050	9449	4245	-1.05487	6.68501	3.99725e-07	5.96089e-06	fructose-16-bisphosphatase putative expressed
LOC_Os03g16160	26	0	-7.6587	-2.15036	2.27396e-07	3.54211e-06	hypothetical protein
LOC_Os03g16840	28	8	-1.6929	-1.72916	0.00401524	0.0215517	expressed protein
LOC_Os03g17100	18639	5557	-1.64642	7.49792	5.21382e-15	2.18024e-13	Core histone H2A H2B%2FH3%2FH4 domain containing protein putative expressed
LOC_Os03g17230	428	145	-1.46129	2.11163	4.02563e-09	8.36086e-08	NAD dependent epimerase dehydratase family domain containing protein expressed
LOC_Os03g17480	98	28	-1.70355	-0.0363441	1.96508e-06	2.59972e-05	IN2-1 protein putative expressed
LOC_Os03g17520	7027	2759	-1.24922	6.19763	2.5279e-09	5.3825e-08	CDP-alcohol phosphatidyltransferase putative expressed
LOC_Os03g17530	12	0	-6.55153	-3.0497	0.000667207	0.00468141	expressed protein
LOC_Os03g17600	937	374	-1.22524	3.30228	5.03283e-08	8.80681e-07	expressed protein
LOC_Os03g17730	4376	2008	-1.02431	5.585	1.04536e-06	1.44766e-05	P-protein putative expressed
LOC_Os03g17760	1768	654	-1.33509	4.18399	8.6102e-10	1.95547e-08	RNA recognition motif containing protein putative expressed
LOC_Os03g18030	6383	1888	-1.65781	5.94969	5.80468e-15	2.40992e-13	leucoanthocyanidin dioxygenase putative expressed
LOC_Os03g18070	10680	2568	-1.95664	6.62554	4.64765e-20	3.0554e-18	omega-3 fatty acid desaturase chloroplast precursor putative expressed
LOC_Os03g18170	678	68	-3.21589	2.47408	6.18899e-33	1.05923e-30	STE_MEKK_ste11_MAP3K.13 - STE kinases include homologs to sterile 7 sterile 11 and sterile 20 from yeast expressed
LOC_Os03g18360	1646	651	-1.23858	4.10902	1.19372e-08	2.3123e-07	BTBT1 - Bric-a-Brac Tramtrack Broad Complex BTB domain with tetratricopeptide repeats expressed
LOC_Os03g18490	160	19	-2.96653	0.44598	2.68939e-16	1.26112e-14	RPGR putative expressed
LOC_Os03g18520	296	131	-1.07583	1.69617	2.62482e-05	0.000270086	glucan endo-13-beta-glucosidase 9 precursor putative expressed
LOC_Os03g18600	5621	2225	-1.23747	5.8792	3.86573e-09	8.06178e-08	cyclase dehydrase family protein putative expressed
LOC_Os03g18860	12	0	-6.55153	-3.0497	0.000667207	0.00468141	pectinesterase putative expressed
LOC_Os03g18870	10371	3341	-1.53467	6.68022	3.09956e-13	1.07918e-11	heat shock protein DnaJ putative expressed
LOC_Os03g19230	21	4	-2.25878	-2.19307	0.00268218	0.0152737	expressed protein
LOC_Os03g19750	14	0	-6.77172	-2.88107	0.000187	0.00153607	transposon protein putative unclassified expressed
LOC_Os03g19900	36	0	-8.1262	-1.73911	7.42892e-10	1.69764e-08	AP2 domain containing protein expressed
LOC_Os03g20120	5302	712	-2.79687	5.47918	1.10387e-35	2.46018e-33	glycosyl transferase 8 domain containing protein putative expressed
LOC_Os03g20770	97	23	-1.97122	-0.106507	1.31351e-07	2.13285e-06	expressed protein
LOC_Os03g21140	6828	3054	-1.06123	6.21443	3.69339e-07	5.54856e-06	RNA-binding zinc finger protein putative expressed
LOC_Os03g21360	13	0	-6.66582	-2.9629	0.000352487	0.00268366	retrotransposon protein putative Ty3-gypsy subclass expressed
LOC_Os03g21480	69	13	-2.29795	-0.634215	2.80702e-07	4.29653e-06	HAD superfamily phosphatase putative expressed
LOC_Os03g21650	183	43	-1.98691	0.781548	1.44715e-10	3.69642e-09	expressed protein
LOC_Os03g21750	61	28	-1.02073	-0.51148	0.00918629	0.0423344	expressed protein
LOC_Os03g21820	1796	313	-2.4206	3.97268	5.51271e-26	6.12621e-24	expansin precursor putative expressed
LOC_Os03g22510	816	327	-1.21947	3.10526	7.78868e-08	1.31745e-06	expressed protein
LOC_Os03g22634	866	225	-1.84438	3.0306	3.42536e-15	1.46716e-13	terpene synthase putative expressed
LOC_Os03g22990	9	0	-6.14161	-3.34712	0.00464266	0.0240905	OsFBX84 - F-box domain containing protein expressed
LOC_Os03g24390	197	84	-1.12911	1.09951	4.44498e-05	0.00043216	OsRhmbd8 - Putative Rhomboid homologue expressed
LOC_Os03g24560	1031	448	-1.10276	3.47739	6.52784e-07	9.40277e-06	ompA MotB putative expressed
LOC_Os03g25380	102	39	-1.28489	0.124798	0.000160262	0.00135147	pentatricopeptide putative expressed
LOC_Os03g25500	1314	312	-1.97443	3.60277	5.23397e-18	2.85734e-16	cytochrome P450 72A1 putative expressed
LOC_Os03g25690	81	37	-1.0285	-0.120978	0.00474306	0.0245362	expressed protein
LOC_Os03g25760	281	73	-1.84338	1.41974	2.17934e-11	6.18778e-10	calmodulin-binding protein putative expressed
LOC_Os03g25820	10	0	-6.29157	-3.24095	0.00242129	0.0140221	amino acid permease family protein putative expressed
LOC_Os03g26310	31	3	-3.21883	-1.8086	6.44259e-06	7.72464e-05	expressed protein
LOC_Os03g26690	11	0	-6.4274	-3.14212	0.00126829	0.00811172	retrotransposon protein putative Ty3-gypsy subclass expressed
LOC_Os03g26870	12663	3038	-1.95988	6.8705	3.66595e-20	2.42575e-18	WD-40 repeat family protein putative expressed
LOC_Os03g26910	1754	444	-1.88223	4.03752	3.18918e-17	1.61699e-15	uncharacterized glycosyl hydrolase Rv2006 MT2062 putative expressed
LOC_Os03g28090	36	6	-2.4619	-1.53239	2.71364e-05	0.000278378	pectinesterase putative expressed
LOC_Os03g28940	21907	9224	-1.14841	7.86817	3.17727e-08	5.77921e-07	ZIM domain containing protein putative expressed
LOC_Os03g29830	2672	1070	-1.22071	4.81222	1.00153e-08	1.96251e-07	expressed protein
LOC_Os03g30150	166	28	-2.4631	0.562297	1.71629e-13	6.1771e-12	expressed protein
LOC_Os03g30160	88	7	-3.53003	-0.438008	4.02269e-13	1.38396e-11	OsFBK13 - F-box domain and kelch repeat containing protein expressed
LOC_Os03g30200	36	8	-2.05399	-1.46944	0.000184687	0.00153259	mitochondrial import inner membrane translocase subunit Tim17 putative expressed
LOC_Os03g30420	20	0	-7.28233	-2.46945	8.35118e-06	9.73952e-05	cytochrome P450 putative expressed
LOC_Os03g30950	181	65	-1.37633	0.907822	2.51371e-06	3.24304e-05	acyl-desaturase chloroplast precursor putative expressed
LOC_Os03g31240	10	0	-6.29157	-3.24095	0.00242129	0.0140221	ZOS3-10 - C2H2 zinc finger protein expressed
LOC_Os03g32050	463	13	-5.042	1.82545	3.79805e-46	1.572e-43	peroxidase precursor putative expressed
LOC_Os03g32220	48	18	-1.30977	-0.922695	0.00337687	0.018618	ZOS3-11 - C2H2 zinc finger protein expressed
LOC_Os03g32314	23908	9171	-1.28283	7.9538	7.22509e-10	1.6576e-08	allene oxide cyclase 4 chloroplast precursor putative expressed
LOC_Os03g36534	63	26	-1.17361	-0.512981	0.00291723	0.0163913	expressed protein
LOC_Os03g37250	8	0	-5.97424	-3.46184	0.00894141	0.0414162	retrotransposon protein putative Ty3-gypsy subclass expressed
LOC_Os03g37260	410	173	-1.1448	2.14048	2.78122e-06	3.55873e-05	pentatricopeptide putative expressed
LOC_Os03g37290	119	28	-1.98332	0.176488	1.3458e-08	2.57491e-07	cytochrome P450 putative expressed
LOC_Os03g37394	9	0	-6.14161	-3.34712	0.00464266	0.0240905	retrotransposon protein putative unclassified expressed
LOC_Os03g37830	7755	1819	-1.99241	6.15677	1.40313e-20	9.69571e-19	potassium transporter putative expressed
LOC_Os03g38350	1689	782	-1.01131	4.21743	2.70264e-06	3.46365e-05	expressed protein
LOC_Os03g38550	18	2	-2.99621	-2.46635	0.000700954	0.00489028	retrotransposon protein putative unclassified
LOC_Os03g39160	31	10	-1.52146	-1.55904	0.00510013	0.0261102	frigida putative expressed
LOC_Os03g39610	33954	3956	-3.00193	8.13289	5.12361e-42	1.6494e-39	chlorophyll A-B binding protein putative expressed
LOC_Os03g39890	15	0	-6.87038	-2.80369	9.96168e-05	0.000883977	retrotransposon putative centromere-specific
LOC_Os03g40040	104	48	-1.01414	0.233057	0.00184719	0.0112055	expressed protein
LOC_Os03g40250	125	53	-1.13657	0.453558	0.000272571	0.00215643	Leucine Rich Repeat family protein expressed
LOC_Os03g40930	1190	487	-1.18926	3.6569	7.3695e-08	1.25177e-06	expressed protein
LOC_Os03g41130	57	6	-3.12296	-0.996086	5.18131e-09	1.06143e-07	expressed protein
LOC_Os03g42100	49	12	-1.91961	-1.03361	7.9848e-05	0.00073094	helix-loop-helix DNA-binding domain containing protein expressed
LOC_Os03g42130	706	259	-1.3468	2.86038	6.21618e-09	1.26133e-07	gibberellin 20 oxidase 2 putative expressed
LOC_Os03g42520	43	13	-1.61732	-1.14651	0.00108952	0.00718431	expressed protein
LOC_Os03g42710	78	35	-1.05404	-0.181479	0.00277493	0.015718	WD-40 repeat family protein putative expressed
LOC_Os03g42830	806	334	-1.17114	3.10215	2.37221e-07	3.6782e-06	MATE efflux family protein putative expressed
LOC_Os03g43010	1438	645	-1.05705	3.97082	1.14208e-06	1.57354e-05	expressed protein
LOC_Os03g43440	4136	1035	-1.89898	5.26975	1.24369e-18	7.19638e-17	CAMK_KIN1 SNF1%2FNim1_like.17 - CAMK includes calcium%2Fcalmodulin depedent protein kinases expressed
LOC_Os03g43470	92	41	-1.06429	0.0455269	0.00205114	0.0122549	pentatricopeptide putative expressed
LOC_Os03g43580	203	71	-1.41455	1.06024	5.99508e-07	8.67853e-06	IQ calmodulin-binding motif family protein putative expressed
LOC_Os03g43590	1865	246	-2.82233	3.97087	3.15813e-33	5.47437e-31	LSTK-1-like kinase putative expressed
LOC_Os03g43650	1852	575	-1.58774	4.18367	4.67539e-13	1.59364e-11	uncharacterized protein At4g06744 precursor putative expressed
LOC_Os03g43750	582	253	-1.10201	2.65601	2.13241e-06	2.80645e-05	retrotransposon putative centromere-specific expressed
LOC_Os03g43880	937	93	-3.23157	2.93666	5.16498e-36	1.19715e-33	PLA IIIA PLP7 putative expressed
LOC_Os03g44020	603	212	-1.40808	2.61713	2.56447e-09	5.45553e-08	AGC_PVPK_like_kin82y.9 - ACG kinases include homologs to PKA PKG and PKC expressed
LOC_Os03g44180	9	0	-6.14161	-3.34712	0.00464266	0.0240905	hydroquinone glucosyltransferase putative expressed
LOC_Os03g44230	3387	1549	-1.02911	5.2141	1.04779e-06	1.45003e-05	transmembrane amino acid transporter protein putative expressed
LOC_Os03g44380	2535	624	-1.92266	4.55938	2.32484e-18	1.31133e-16	9-cis-epoxycarotenoid dioxygenase 1 chloroplast precursor putative expressed
LOC_Os03g44740	594	65	-3.09009	2.29719	4.98939e-30	7.27985e-28	cytochrome P450 putative expressed
LOC_Os03g44810	1172	446	-1.29412	3.60393	5.39891e-09	1.10378e-07	expressed protein
LOC_Os03g44950	24	0	-7.54382	-2.249	7.44748e-07	1.05809e-05	LTPL91 - Protease inhibitor seed storage%2FLTP family protein precursor expressed
LOC_Os03g45250	145	31	-2.12189	0.427879	3.15636e-10	7.64805e-09	2-aminoethanethiol dioxygenase putative expressed
LOC_Os03g45280	159958	61313	-1.28392	10.6954	6.29458e-10	1.46148e-08	dehydrin putative expressed
LOC_Os03g46440	11192	2905	-1.84631	6.71636	3.61388e-18	1.99437e-16	BTBA4 - Bric-a-BracTramtrack Broad Complex BTB domain with Ankyrin repeat region expressed
LOC_Os03g46860	892	93	-3.16058	2.87295	1.51851e-34	3.01931e-32	helix-loop-helix DNA-binding protein putative expressed
LOC_Os03g47200	9	0	-6.14161	-3.34712	0.00464266	0.0240905	bZIP transcription factor domain containing protein expressed
LOC_Os03g47614	22	1	-4.20399	-2.29952	2.59951e-05	0.00026789	hypothetical protein
LOC_Os03g47620	118	35	-1.65047	0.235482	1.31889e-06	1.79882e-05	ankyrin putative expressed
LOC_Os03g48540	4854	1560	-1.53805	5.5846	4.38773e-13	1.49937e-11	expressed protein
LOC_Os03g48920	4648	2048	-1.08285	5.65292	2.47257e-07	3.82358e-06	DUF1517 domain containing protein putative expressed
LOC_Os03g48960	111	48	-1.10801	0.295162	0.000566463	0.00411183	expressed protein
LOC_Os03g49380	10594	3789	-1.38383	6.75112	4.04598e-11	1.11566e-09	lipoxygenase putative expressed
LOC_Os03g49720	1094	479	-1.09182	3.56618	7.72831e-07	1.09377e-05	PAP fibrillin family domain containing protein expressed
LOC_Os03g49830	882	370	-1.15349	3.23708	3.00248e-07	4.57672e-06	expressed protein
LOC_Os03g50280	878	367	-1.15868	3.22895	2.5161e-07	3.87611e-06	GLTP domain containing protein putative expressed
LOC_Os03g50490	85	23	-1.78097	-0.251208	3.40609e-06	4.30264e-05	glutamine synthetase catalytic domain containing protein expressed
LOC_Os03g50590	49	0	-8.56962	-1.33685	6.97018e-13	2.3385e-11	expressed protein
LOC_Os03g50920	21	5	-1.94533	-2.14326	0.00662995	0.032589	ZF-HD protein dimerisation region containing protein expressed
LOC_Os03g50960	13827	3555	-1.86003	7.01831	1.89594e-18	1.0815e-16	LTPL118 - Protease inhibitor seed storage%2FLTP family protein precursor expressed
LOC_Os03g51080	14201	5589	-1.24581	7.21331	2.28942e-09	4.88756e-08	glutamate decarboxylase putative expressed
LOC_Os03g51200	522	242	-1.00918	2.52984	1.6835e-05	0.000181371	Core histone H2A H2B%2FH3%2FH4 domain containing protein putative expressed
LOC_Os03g51350	318	130	-1.19026	1.76321	2.81673e-06	3.59849e-05	expressed protein
LOC_Os03g51530	12	0	-6.55153	-3.0497	0.000667207	0.00468141	expressed protein
LOC_Os03g51610	5350	2112	-1.24138	5.80679	3.54992e-09	7.42992e-08	Inositol 1 3 4-trisphosphate 5 6-kinase putative expressed
LOC_Os03g51650	17772	7661	-1.11449	7.57706	7.96955e-08	1.3458e-06	membrane protein putative expressed
LOC_Os03g51710	43	13	-1.61732	-1.14651	0.00108952	0.00718431	homeobox protein knotted-1 putative expressed
LOC_Os03g51740	373	105	-1.72813	1.84931	2.18358e-11	6.19374e-10	aminotransferase classes I and II domain containing protein expressed
LOC_Os03g51930	2199	900	-1.18924	4.54102	2.76101e-08	5.06523e-07	expressed protein
LOC_Os03g52239	15425	5897	-1.2877	7.32027	6.70249e-10	1.54733e-08	homeobox domain containing protein expressed
LOC_Os03g52860	5938	1244	-2.15538	5.74059	2.11606e-23	1.85783e-21	lipoxygenase putative expressed
LOC_Os03g52940	356	20	-4.04615	1.49173	6.1709e-34	1.1326e-31	expressed protein
LOC_Os03g53010	425	112	-1.82335	2.01464	1.06928e-12	3.52905e-11	acyl-desaturase chloroplast precursor putative expressed
LOC_Os03g53210	2675	1219	-1.03426	4.87229	1.06274e-06	1.46872e-05	expressed protein
LOC_Os03g53340	15	0	-6.87038	-2.80369	9.96168e-05	0.000883977	HSF-type DNA-binding domain containing protein expressed
LOC_Os03g53350	62	25	-1.20689	-0.544566	0.00249928	0.0143877	anthocyanin 3-O-beta-glucosyltransferase putative expressed
LOC_Os03g53570	21	3	-2.6598	-2.24462	0.000910749	0.00613651	retrotransposon protein putative unclassified expressed
LOC_Os03g53710	3320	1411	-1.13489	5.15141	7.96721e-08	1.3458e-06	aldose 1-epimerase putative expressed
LOC_Os03g53900	150	17	-3.03289	0.348219	3.83626e-16	1.7743e-14	universal stress protein domain containing protein putative expressed
LOC_Os03g54210	32	7	-2.0743	-1.62734	0.000382556	0.00289393	hypothetical protein
LOC_Os03g55200	85	35	-1.17783	-0.0991778	0.000828892	0.00566782	ORC5 - Putative origin recognition complex subunit 5 expressed
LOC_Os03g55240	2277	984	-1.11081	4.61555	1.92282e-07	3.03594e-06	cytochrome P450 putative expressed
LOC_Os03g55290	4741	1481	-1.57904	5.54027	1.13841e-13	4.18642e-12	GASR3 - Gibberellin-regulated GASA GAST%2FSnakin family protein precursor expressed
LOC_Os03g55300	156	61	-1.2535	0.731723	2.27654e-05	0.000237442	expressed protein
LOC_Os03g55350	8094	2678	-1.49615	6.3327	1.24845e-12	4.09043e-11	OsSub31 - Putative Subtilisin homologue expressed
LOC_Os03g55420	2049	925	-1.04779	4.48376	9.4276e-07	1.31545e-05	peroxidase precursor putative expressed
LOC_Os03g55430	1587	512	-1.53236	3.97534	3.79074e-12	1.16485e-10	expressed protein
LOC_Os03g55800	5834	2499	-1.12359	5.96766	8.07223e-08	1.36144e-06	cytochrome P450 putative expressed
LOC_Os03g55860	18	0	-7.13136	-2.59391	1.54285e-05	0.000167597	retrotransposon protein putative unclassified expressed
LOC_Os03g55880	79	30	-1.29395	-0.233995	0.000367518	0.00279058	expressed protein
LOC_Os03g56060	4988	801	-2.5389	5.42624	2.40654e-30	3.64231e-28	CSLC9 - cellulose synthase-like family C expressed
LOC_Os03g56110	169	48	-1.71389	0.726718	2.01776e-08	3.76642e-07	homeobox protein knotted-1 putative expressed
LOC_Os03g56140	23	0	-7.48276	-2.301	1.3552e-06	1.83783e-05	homeobox protein rough sheath 1 putative expressed
LOC_Os03g56670	35153	12821	-1.35563	8.48906	7.74281e-11	2.05405e-09	photosystem I reaction center subunit III chloroplast precursor putative expressed
LOC_Os03g56890	34	7	-2.16142	-1.56255	0.00016937	0.00141767	expressed protein
LOC_Os03g56900	4426	1845	-1.16283	5.55721	3.28105e-08	5.9573e-07	reticulon domain containing protein putative expressed
LOC_Os03g57080	1264	227	-2.37711	3.4742	4.06082e-24	3.78655e-22	PLA IIIA PLP7 putative expressed
LOC_Os03g57490	102	35	-1.4405	0.0829478	3.42116e-05	0.000342133	fasciclin domain containing protein expressed
LOC_Os03g57520	244	79	-1.52601	1.29274	2.86166e-08	5.24513e-07	VQ domain containing protein putative expressed
LOC_Os03g57880	3649	1043	-1.70714	5.13187	1.81917e-15	7.94287e-14	glucan endo-13-beta-glucosidase precursor putative expressed
LOC_Os03g58280	12	0	-6.55153	-3.0497	0.000667207	0.00468141	expressed protein
LOC_Os03g58290	3750	270	-3.69576	4.89348	6.33004e-54	4.20916e-51	indole-3-glycerol phosphate lyase chloroplast precursor putative expressed
LOC_Os03g58300	4546	315	-3.75116	5.16697	5.65734e-56	4.17223e-53	indole-3-glycerol phosphate lyase chloroplast precursor putative expressed
LOC_Os03g58410	961	324	-1.4687	3.27025	9.80442e-11	2.56077e-09	prenylated rab acceptor putative expressed
LOC_Os03g58570	501	179	-1.38475	2.35777	9.44331e-09	1.85851e-07	WD domain G-beta repeat domain containing protein expressed
LOC_Os03g58580	26623	5822	-2.09356	7.91598	9.83656e-23	8.19282e-21	nodulin putative expressed
LOC_Os03g58600	213	68	-1.54606	1.09456	5.9277e-08	1.02271e-06	PAZ domain containing protein putative expressed
LOC_Os03g58800	90	26	-1.6873	-0.151256	4.9826e-06	6.10034e-05	ATPase putative expressed
LOC_Os03g58980	2575	1149	-1.06461	4.80752	5.33378e-07	7.79636e-06	Cupin domain containing protein expressed
LOC_Os03g59090	3796	1512	-1.22845	5.31594	6.18033e-09	1.25469e-07	retrotransposon protein putative unclassified expressed
LOC_Os03g59180	22219	9955	-1.05879	7.91702	3.2245e-07	4.89858e-06	expressed protein
LOC_Os03g59350	66	15	-2.02926	-0.649269	3.62101e-06	4.543e-05	anthocyanin 3-O-beta-glucosyltransferase putative expressed
LOC_Os03g59670	2208	448	-2.20136	4.3067	1.01765e-22	8.4586e-21	basic helix-loop-helix putative expressed
LOC_Os03g60810	5805	2483	-1.12567	5.95983	7.66564e-08	1.29826e-06	lectin-like receptor kinase putative expressed
LOC_Os03g60850	1952	456	-1.99806	4.16762	3.5675e-19	2.16949e-17	peptide transporter PTR2 putative expressed
LOC_Os03g60880	1182	362	-1.60734	3.53254	9.02629e-13	3.00348e-11	nucleobase-ascorbate transporter putative expressed
LOC_Os03g61070	40	7	-2.39506	-1.38417	1.43018e-05	0.000157552	expressed protein
LOC_Os03g61360	2178	641	-1.66492	4.39834	2.61091e-14	1.02521e-12	hydrolase alpha beta fold family domain containing protein expressed
LOC_Os03g61490	1425	451	-1.56	3.81333	2.28985e-12	7.245e-11	expressed protein
LOC_Os03g61500	1357	239	-2.40524	3.57182	7.23194e-25	7.13727e-23	uncharacterized Cys-rich domain containing protein putative expressed
LOC_Os03g61510	81	6	-3.62895	-0.559081	1.33492e-12	4.35966e-11	pectinesterase inhibitor domain containing protein expressed
LOC_Os03g62080	155	56	-1.36736	0.69079	5.47729e-06	6.6498e-05	mRNA-decapping enzyme putative expressed
LOC_Os03g62190	15	0	-6.87038	-2.80369	9.96168e-05	0.000883977	transposon protein putative unclassified expressed
LOC_Os03g62270	597	266	-1.06646	2.70384	4.40108e-06	5.43264e-05	MATE efflux family protein putative expressed
LOC_Os03g62670	95	42	-1.07586	0.0868207	0.00160508	0.00993367	expressed protein
LOC_Os03g62710	61	12	-2.23489	-0.792449	1.85335e-06	2.46155e-05	transposon protein putative unclassified expressed
LOC_Os03g62760	102	46	-1.04741	0.195277	0.00149157	0.00932075	expressed protein
LOC_Os03g62790	12255	4140	-1.46614	6.93885	2.8236e-12	8.83726e-11	pirin putative expressed
LOC_Os03g63190	15	0	-6.87038	-2.80369	9.96168e-05	0.000883977	expressed protein
LOC_Os03g64020	9275	3264	-1.40717	6.55293	2.04761e-11	5.83252e-10	expressed protein
LOC_Os03g64130	148	62	-1.15421	0.686554	0.000105004	0.000926308	avr9 Cf-9 rapidly elicited protein putative expressed
LOC_Os03g64340	353	110	-1.58161	1.80542	7.41423e-10	1.6962e-08	heavy metal-associated domain containing protein expressed
LOC_Os04g01340	9	0	-6.14161	-3.34712	0.00464266	0.0240905	retrotransposon protein putative LINE subclass expressed
LOC_Os04g01520	3291	1332	-1.20535	5.11712	1.27468e-08	2.44965e-07	expressed protein
LOC_Os04g01560	22	6	-1.75469	-2.04981	0.00962572	0.0439782	expressed protein
LOC_Os04g01690	3346	929	-1.74905	4.99724	4.63503e-16	2.12918e-14	pyridoxal-dependent decarboxylase protein putative expressed
LOC_Os04g01910	100	19	-2.28915	-0.120485	3.15852e-09	6.64502e-08	legume lectins beta domain containing protein putative expressed
LOC_Os04g02060	882	374	-1.13798	3.24189	4.18734e-07	6.21013e-06	expressed protein
LOC_Os04g02370	8	0	-5.97424	-3.46184	0.00894141	0.0414162	transposon protein putative unclassified expressed
LOC_Os04g02570	9	0	-6.14161	-3.34712	0.00464266	0.0240905	expressed protein
LOC_Os04g03120	8	0	-5.97424	-3.46184	0.00894141	0.0414162	retrotransposon protein putative unclassified expressed
LOC_Os04g04190	28	6	-2.1008	-1.80478	0.000819566	0.00561636	transposon protein putative CACTA En Spm sub-class expressed
LOC_Os04g04720	11	0	-6.4274	-3.14212	0.00126829	0.00811172	retrotransposon protein putative unclassified expressed
LOC_Os04g04980	36	12	-1.47619	-1.35107	0.00557603	0.0281803	pyridoxal-dependent decarboxylase protein putative expressed
LOC_Os04g06590	368	154	-1.15665	1.98217	3.16444e-06	4.01445e-05	expressed protein
LOC_Os04g06900	20	0	-7.28233	-2.46945	8.35118e-06	9.73952e-05	expressed protein
LOC_Os04g06910	57	24	-1.14446	-0.642075	0.00547566	0.0277214	expressed protein
LOC_Os04g08460	83	29	-1.41381	-0.19748	0.000120611	0.00104725	OsFBX115 - F-box domain containing protein expressed
LOC_Os04g10800	89	38	-1.12582	-0.0196019	0.00143045	0.00899424	inorganic phosphate transporter putative expressed
LOC_Os04g11120	30	2	-3.72906	-1.8871	2.1476e-06	2.82369e-05	expressed protein
LOC_Os04g12850	84	34	-1.20246	-0.12283	0.000713538	0.00496441	expressed protein
LOC_Os04g13630	35	12	-1.4357	-1.37869	0.00759456	0.036603	transposon protein putative CACTA En Spm sub-class expressed
LOC_Os04g14540	117	20	-2.44185	0.0746296	5.38066e-11	1.45597e-09	expressed protein
LOC_Os04g14690	3934	1466	-1.32454	5.33937	3.99946e-10	9.56523e-09	flavin-containing monooxygenase family protein putative expressed
LOC_Os04g14810	251	106	-1.14322	1.43989	1.51751e-05	0.000166225	3-5 exonuclease domain-containing protein putative expressed
LOC_Os04g15840	454	95	-2.15577	2.04292	1.12565e-16	5.46155e-15	expansin precursor putative expressed
LOC_Os04g15920	2086	959	-1.02154	4.51813	1.69681e-06	2.27148e-05	dehydrogenase putative expressed
LOC_Os04g16770	170	59	-1.42539	0.805878	1.24889e-06	1.70909e-05	photosynthetic reaction center protein putative expressed
LOC_Os04g17100	90401	24857	-1.76318	9.7483	5.49633e-17	2.73549e-15	heavy metal-associated domain containing protein expressed
LOC_Os04g17669	118	5	-4.42838	-0.0833415	4.28256e-19	2.57347e-17	expressed protein
LOC_Os04g20290	56	10	-2.37194	-0.929956	1.94744e-06	2.57891e-05	retrotransposon protein putative unclassified expressed
LOC_Os04g20749	198	41	-2.169	0.859053	2.41613e-12	7.62078e-11	expressed protein
LOC_Os04g21350	6552	685	-3.15803	5.74362	7.48526e-44	2.64015e-41	flowering promoting factor-like 1 putative expressed
LOC_Os04g22330	20	3	-2.58986	-2.29656	0.00148807	0.00930339	SCP-like extracellular protein expressed
LOC_Os04g22900	882	111	-2.88936	2.88625	2.74796e-30	4.1436e-28	jasmonate-induced protein putative expressed
LOC_Os04g22910	251	116	-1.0133	1.48097	0.00010069	0.000892911	expressed protein
LOC_Os04g23319	48	17	-1.39167	-0.944042	0.00210254	0.0125269	expressed protein
LOC_Os04g23440	1731	693	-1.22103	4.18675	1.79385e-08	3.38429e-07	helix-loop-helix DNA-binding domain containing protein expressed
LOC_Os04g23550	2039	633	-1.5879	4.32216	3.67841e-13	1.2709e-11	basic helix-loop-helix family protein putative expressed
LOC_Os04g24319	14	0	-6.77172	-2.88107	0.000187	0.00153607	jasmonate-induced protein putative expressed
LOC_Os04g24469	20	3	-2.58986	-2.29656	0.00148807	0.00930339	jasmonate-induced protein putative expressed
LOC_Os04g24478	14	0	-6.77172	-2.88107	0.000187	0.00153607	jasmonate-induced protein putative expressed
LOC_Os04g24620	10	0	-6.29157	-3.24095	0.00242129	0.0140221	retrotransposon protein putative Ty3-gypsy subclass expressed
LOC_Os04g24630	15	0	-6.87038	-2.80369	9.96168e-05	0.000883977	retrotransposon protein putative unclassified expressed
LOC_Os04g25370	55	23	-1.15413	-0.693842	0.00599328	0.0300419	cytokinin-O-glucosyltransferase 2 putative expressed
LOC_Os04g25540	15	0	-6.87038	-2.80369	9.96168e-05	0.000883977	ribosomal protein L27 putative expressed
LOC_Os04g25900	82	33	-1.21066	-0.158735	0.000755019	0.00522345	go35 NBS-LRR putative expressed
LOC_Os04g26040	124	34	-1.76362	0.279503	2.13364e-07	3.35185e-06	transposon protein putative CACTA En Spm sub-class expressed
LOC_Os04g27790	21130	8569	-1.20258	7.79946	7.2781e-09	1.46192e-07	terpene synthase putative expressed
LOC_Os04g27810	239	68	-1.71212	1.21846	1.3448e-09	2.95491e-08	retrotransposon protein putative Ty3-gypsy subclass expressed
LOC_Os04g27830	42	2	-4.21271	-1.47623	4.67356e-09	9.62768e-08	12-dihydroxy-3-keto-5-methylthiopentene dioxygenase protein putative expressed
LOC_Os04g27950	1177	187	-2.55373	3.34472	9.73808e-27	1.13179e-24	expressed protein
LOC_Os04g27960	10	0	-6.29157	-3.24095	0.00242129	0.0140221	B3 DNA binding domain containing protein expressed
LOC_Os04g28160	9	0	-6.14161	-3.34712	0.00464266	0.0240905	response regulator receiver domain containing protein expressed
LOC_Os04g28420	22	0	-7.41899	-2.35497	2.47519e-06	3.19741e-05	peptidyl-prolyl isomerase putative expressed
LOC_Os04g28850	225	63	-1.73507	1.12746	1.47342e-09	3.22183e-08	RALFL36 - Rapid ALkalinization Factor RALF family protein precursor expressed
LOC_Os04g30420	966	343	-1.394	3.29782	7.15696e-10	1.64569e-08	dehydrogenase putative expressed
LOC_Os04g30750	59	8	-2.7647	-0.911549	8.80985e-08	1.47541e-06	expressed protein
LOC_Os04g30920	63	26	-1.17361	-0.512981	0.00291723	0.0163913	expressed protein
LOC_Os04g31610	2180	894	-1.18637	4.52939	2.99957e-08	5.48304e-07	OsFBO3 - F-box and other domain containing protein expressed
LOC_Os04g31924	5386	2156	-1.22131	5.82245	6.17315e-09	1.25386e-07	nodulin putative expressed
LOC_Os04g32030	11657	3950	-1.46174	6.86787	3.31059e-12	1.02742e-10	heavy metal-associated domain containing protein expressed
LOC_Os04g32160	25	0	-7.6024	-2.19883	4.1078e-07	6.09662e-06	expressed protein
LOC_Os04g32220	15	0	-6.87038	-2.80369	9.96168e-05	0.000883977	expressed protein
LOC_Os04g32320	9	0	-6.14161	-3.34712	0.00464266	0.0240905	glycerophosphoryl diester phosphodiesterase family protein putative expressed
LOC_Os04g32790	240	29	-2.94419	1.02099	9.49346e-20	6.02619e-18	AP2 domain containing protein expressed
LOC_Os04g32840	65	30	-1.01305	-0.421442	0.00764158	0.0367852	formin-like protein 20 putative expressed
LOC_Os04g33030	10906	4036	-1.33459	6.80678	1.80451e-10	4.5519e-09	protein binding protein putative expressed
LOC_Os04g33150	63	20	-1.55013	-0.612238	0.000197693	0.00161768	desiccation-related protein PCC13-62 precursor putative expressed
LOC_Os04g33340	12	0	-6.55153	-3.0497	0.000667207	0.00468141	expressed protein
LOC_Os04g33590	1975	822	-1.16502	4.39367	6.06288e-08	1.04426e-06	hydrolase alpha beta fold family protein putative expressed
LOC_Os04g33600	2635	753	-1.70742	4.66267	4.09476e-15	1.73736e-13	hydrolase alpha beta fold family protein putative expressed
LOC_Os04g33610	468	179	-1.28647	2.28776	1.04249e-07	1.72173e-06	expressed protein
LOC_Os04g33640	893	373	-1.15972	3.25298	2.58571e-07	3.97882e-06	glycosyl hydrolases family 17 putative expressed
LOC_Os04g33740	743	127	-2.44791	2.69982	6.16489e-23	5.20959e-21	glycosyl hydrolases putative expressed
LOC_Os04g33830	16199	5209	-1.5373	7.32272	2.4429e-13	8.60147e-12	membrane protein putative expressed
LOC_Os04g34030	10	0	-6.29157	-3.24095	0.00242129	0.0140221	U-box domain-containing protein putative expressed
LOC_Os04g34140	4455	1955	-1.08871	5.5899	2.17727e-07	3.41246e-06	U-box protein CMPG1 putative expressed
LOC_Os04g34170	68815	12278	-2.38713	9.23458	1.37893e-28	1.81597e-26	retrotransposon protein putative unclassified expressed
LOC_Os04g34240	1235	301	-1.93674	3.52127	2.31338e-17	1.19841e-15	histone H3 putative expressed
LOC_Os04g34250	3130	712	-2.03652	4.84014	1.70614e-20	1.17097e-18	serine threonine-protein kinase receptor precursor putative expressed
LOC_Os04g34270	7113	2269	-1.54885	6.1328	2.32242e-13	8.23444e-12	serine threonine-protein kinase receptor precursor putative expressed
LOC_Os04g34290	1047	443	-1.14116	3.4875	2.75495e-07	4.22802e-06	protein kinase putative expressed
LOC_Os04g34320	154	51	-1.49266	0.648673	1.0928e-06	1.50872e-05	S-domain receptor-like protein kinase putative expressed
LOC_Os04g34490	345	147	-1.13063	1.89788	6.40005e-06	7.68043e-05	nodulin putative expressed
LOC_Os04g34580	191	60	-1.56911	0.934179	9.5412e-08	1.58676e-06	FAD binding domain containing protein expressed
LOC_Os04g34600	7852	3314	-1.14495	6.38936	4.20021e-08	7.4756e-07	abscisic stress-ripening putative expressed
LOC_Os04g34610	9671	4252	-1.086	6.70846	1.82821e-07	2.89445e-06	expressed protein
LOC_Os04g34970	34	5	-2.6371	-1.62974	2.14197e-05	0.000224851	AP2 domain containing protein expressed
LOC_Os04g35160	17	4	-1.95601	-2.40495	0.0103994	0.046796	CorA-like magnesium transporter protein putative expressed
LOC_Os04g35370	15	0	-6.87038	-2.80369	9.96168e-05	0.000883977	MBTB5 - Bric-a-Brac Tramtrack Broad Complex BTB domain with Meprin and TRAF Homology MATH domain expressed
LOC_Os04g35390	551	117	-2.13489	2.3239	2.57205e-17	1.31893e-15	expressed protein
LOC_Os04g36040	3381	967	-1.70623	5.02215	2.09636e-15	9.13345e-14	peptide transporter PTR2 putative expressed
LOC_Os04g36670	3053	689	-2.04796	4.80203	1.14944e-20	8.06639e-19	expressed protein
LOC_Os04g36880	82	21	-1.85974	-0.317465	1.74844e-06	2.33443e-05	expressed protein
LOC_Os04g37570	37	11	-1.63981	-1.35216	0.0022933	0.0135107	aspartic proteinase nepenthesin precursor putative expressed
LOC_Os04g37619	8278	2694	-1.51999	6.35892	5.61364e-13	1.89909e-11	zeaxanthin epoxidase chloroplast precursor putative expressed
LOC_Os04g37650	124	10	-3.51696	0.0383383	2.0416e-16	9.64043e-15	xyloglucan fucosyltransferase putative expressed
LOC_Os04g37660	14008	5924	-1.14209	7.22511	3.99021e-08	7.13314e-07	protein phosphotase protein putative expressed
LOC_Os04g37770	7069	1479	-2.15729	5.99161	1.54473e-23	1.37708e-21	transposon protein putative CACTA En Spm sub-class expressed
LOC_Os04g37870	11	0	-6.4274	-3.14212	0.00126829	0.00811172	transposon protein putative CACTA En Spm sub-class expressed
LOC_Os04g37880	472	195	-1.17531	2.33286	8.7809e-07	1.22987e-05	expressed protein
LOC_Os04g38010	11	0	-6.4274	-3.14212	0.00126829	0.00811172	transporter family protein putative expressed
LOC_Os04g38026	2671	949	-1.39328	4.76208	7.65668e-11	2.03519e-09	transporter family protein putative expressed
LOC_Os04g38470	72	29	-1.20904	-0.338768	0.00119501	0.00777292	expressed protein
LOC_Os04g38790	1297	266	-2.18567	3.54379	3.23208e-21	2.38601e-19	expressed protein
LOC_Os04g38800	32	9	-1.71717	-1.56021	0.0018476	0.0112055	expressed protein
LOC_Os04g38810	1379	562	-1.1953	3.8672	4.6943e-08	8.26776e-07	formin putative expressed
LOC_Os04g38885	514	184	-1.38198	2.39525	9.10031e-09	1.79536e-07	expressed protein
LOC_Os04g38920	1824	772	-1.14081	4.28661	1.2484e-07	2.0361e-06	DUF593 domain containing protein expressed
LOC_Os04g38940	1322	414	-1.57524	3.70154	1.67237e-12	5.38799e-11	integral membrane protein putative expressed
LOC_Os04g39290	156	32	-2.18166	0.520182	5.96119e-11	1.60663e-09	heavy metal transport detoxification protein putative expressed
LOC_Os04g39360	262	108	-1.17813	1.49041	6.98137e-06	8.33207e-05	heavy metal transport detoxification protein putative expressed
LOC_Os04g39370	33	6	-2.33684	-1.62854	9.82733e-05	0.000879163	heavy metal associated domain containing protein expressed
LOC_Os04g39470	61	25	-1.18348	-0.560236	0.0031579	0.0175828	MYB family transcription factor putative expressed
LOC_Os04g39600	66	4	-3.90483	-0.85605	4.72798e-12	1.43438e-10	fasciclin domain containing protein expressed
LOC_Os04g40100	2148	739	-1.4397	4.43552	3.15341e-11	8.78493e-10	BTBN11 - Bric-a-Brac Tramtrack Broad Complex BTB domain with non-phototropic hypocotyl 3 NPH3 domain expressed
LOC_Os04g40120	26	8	-1.58649	-1.80223	0.00841274	0.0399015	expressed protein
LOC_Os04g40410	569	262	-1.01902	2.65029	1.22527e-05	0.000137215	high affinity nitrate transporter putative expressed
LOC_Os04g40580	49	3	-3.87714	-1.25501	1.05991e-09	2.3674e-08	O-acyltransferase putative expressed
LOC_Os04g40630	2892	391	-2.78694	4.60696	4.3136e-34	8.13807e-32	BTBZ4 - Bric-a-Brac Tramtrack Broad Complex BTB domain with TAZ zinc finger and Calmodulin-binding domains expressed
LOC_Os04g41238	208	90	-1.10805	1.18324	6.2224e-05	0.000583298	expressed protein
LOC_Os04g41340	8719	2730	-1.57572	6.41958	8.32133e-14	3.11087e-12	4-nitrophenylphosphatase putative expressed
LOC_Os04g41350	213	76	-1.38586	1.13625	7.43488e-07	1.05809e-05	amino acid transporter putative expressed
LOC_Os04g41540	1579	600	-1.2963	4.03229	2.98642e-09	6.30912e-08	OsCML22 - Calmodulin-related calcium sensor protein expressed
LOC_Os04g41560	35897	12385	-1.43576	8.49721	6.15736e-12	1.84049e-10	B-box zinc finger family protein putative expressed
LOC_Os04g41570	4602	1959	-1.13259	5.62283	7.06636e-08	1.2033e-06	ethylene-responsive protein related putative expressed
LOC_Os04g41710	9	0	-6.14161	-3.34712	0.00464266	0.0240905	expressed protein
LOC_Os04g41740	16	0	-6.96272	-2.73028	5.32834e-05	0.000505918	expressed protein
LOC_Os04g41960	39972	5552	-2.74838	8.3987	2.91061e-36	6.82429e-34	NADP-dependent oxidoreductase putative expressed
LOC_Os04g41970	1224	354	-1.68994	3.56287	6.9283e-14	2.6045e-12	endoglucanase putative expressed
LOC_Os04g42050	28	5	-2.35816	-1.84409	0.000313333	0.00243755	expressed protein
LOC_Os04g42100	2153	753	-1.41598	4.44528	6.11311e-11	1.64648e-09	retrotransposon protein putative unclassified expressed
LOC_Os04g42240	15	3	-2.1779	-2.58911	0.0103193	0.046539	expressed protein
LOC_Os04g42560	19	3	-2.51634	-2.35046	0.0024261	0.0140221	expressed protein
LOC_Os04g42860	5634	1185	-2.14966	5.66587	2.92003e-23	2.54168e-21	GDSL-like lipase acylhydrolase putative expressed
LOC_Os04g42889	35	7	-2.20308	-1.53123	0.000112452	0.000984305	expressed protein
LOC_Os04g43420	2845	1093	-1.28054	4.88494	1.8452e-09	4.0024e-08	PTAC5 putative expressed
LOC_Os04g43550	585	166	-1.71702	2.4961	1.17614e-12	3.86287e-11	MazG nucleotide pyrophosphohydrolase domain containing protein expressed
LOC_Os04g43560	357	84	-1.98641	1.73157	1.06129e-13	3.91701e-12	no apical meristem protein putative expressed
LOC_Os04g43580	322	88	-1.77058	1.62979	3.30727e-11	9.19418e-10	DUF640 domain containing protein putative expressed
LOC_Os04g43840	131	59	-1.04975	0.546525	0.000541304	0.0039497	possible lysine decarboxylase domain containing protein expressed
LOC_Os04g44150	318	30	-3.30128	1.38462	1.06945e-25	1.15064e-23	gibberellin 2-beta-dioxygenase 7 putative expressed
LOC_Os04g44240	279	117	-1.15343	1.58757	9.76057e-06	0.000111586	cytokinin-O-glucosyltransferase 3 putative expressed
LOC_Os04g44250	22	0	-7.41899	-2.35497	2.47519e-06	3.19741e-05	cytokinin-O-glucosyltransferase 3 putative expressed
LOC_Os04g44354	4529	2007	-1.0746	5.61817	3.06449e-07	4.66774e-06	UDP-glucoronosyl and UDP-glucosyl transferase domain containing protein expressed
LOC_Os04g44500	380	173	-1.03521	2.06637	2.1216e-05	0.000223175	GEM putative expressed
LOC_Os04g44530	6117	1180	-2.27442	5.76233	1.13106e-25	1.21371e-23	expressed protein
LOC_Os04g44600	217	60	-1.75312	1.072	1.60892e-09	3.50112e-08	CRP1 - Cysteine-rich family protein precursor expressed
LOC_Os04g44670	141	40	-1.7151	0.470898	1.04849e-07	1.73092e-06	AP2 domain containing protein expressed
LOC_Os04g44740	56	4	-3.66829	-1.06336	3.87113e-10	9.28018e-09	glycosyltransferase sugar-binding region containing DXD motif putative expressed
LOC_Os04g44870	13735	2548	-2.33086	6.91924	3.56102e-27	4.3117e-25	C2 domain containing protein putative expressed
LOC_Os04g44924	1582	133	-3.47156	3.66807	4.47932e-44	1.60788e-41	short-chain dehydrogenase reductase putative expressed
LOC_Os04g44990	16	1	-3.74772	-2.65884	0.000447975	0.00333348	expressed protein
LOC_Os04g45000	1485	606	-1.19341	3.97438	4.54783e-08	8.03786e-07	short-chain dehydrogenase reductase putative expressed
LOC_Os04g45070	51661	22090	-1.12617	9.11268	5.40503e-08	9.41344e-07	remorin putative expressed
LOC_Os04g45140	3323	1506	-1.0422	5.18232	7.77099e-07	1.09828e-05	DTA2 putative expressed
LOC_Os04g45450	14	0	-6.77172	-2.88107	0.000187	0.00153607	expressed protein
LOC_Os04g45700	36	5	-2.71926	-1.56489	8.72276e-06	0.000101292	COBRA putative expressed
LOC_Os04g45730	1582	505	-1.54766	3.96689	2.28001e-12	7.21951e-11	protein kinase domain containing protein expressed
LOC_Os04g45834	3289	1409	-1.12341	5.14149	1.0722e-07	1.76791e-06	DUF584 domain containing protein putative expressed
LOC_Os04g45860	2169	566	-1.83843	4.35273	7.69284e-17	3.77312e-15	transposon protein putative unclassified expressed
LOC_Os04g45890	386	69	-2.38239	1.7726	2.40952e-18	1.35367e-16	retrotransposon protein putative unclassified expressed
LOC_Os04g45900	16765	7302	-1.09957	7.49765	1.18101e-07	1.93005e-06	transposon protein putative unclassified expressed
LOC_Os04g46060	344	136	-1.23856	1.86116	8.42755e-07	1.18242e-05	WRKY36 expressed
LOC_Os04g46220	12249	4848	-1.23768	7.00245	2.97435e-09	6.28689e-08	ethylene-responsive transcription factor putative expressed
LOC_Os04g46270	10	0	-6.29157	-3.24095	0.00242129	0.0140221	expressed protein
LOC_Os04g46280	7361	2983	-1.2036	6.27824	8.8555e-09	1.7524e-07	hydrolase NUDIX family domain containing protein expressed
LOC_Os04g46440	1036	446	-1.11619	3.48011	4.96042e-07	7.29267e-06	AP2 domain containing protein expressed
LOC_Os04g46470	876	339	-1.26984	3.19236	1.91393e-08	3.59412e-07	carotenoid cleavage dioxygenase 7 chloroplast precursor putative expressed
LOC_Os04g46580	115	51	-1.07177	0.356116	0.000803507	0.0055175	OsSPL7 - SBP-box gene family member expressed
LOC_Os04g46600	371	162	-1.09535	2.01283	8.69072e-06	0.000100949	zinc finger protein putative expressed
LOC_Os04g46810	20	0	-7.28233	-2.46945	8.35118e-06	9.73952e-05	LTPL120 - Protease inhibitor seed storage%2FLTP family protein precursor expressed
LOC_Os04g46960	36342	13344	-1.34594	8.53978	1.03974e-10	2.70346e-09	glutathione peroxidase domain containing protein expressed
LOC_Os04g47110	54	19	-1.40177	-0.786472	0.00139798	0.00883115	expressed protein
LOC_Os04g47140	1490	390	-1.83394	3.81313	3.05676e-16	1.43173e-14	expressed protein
LOC_Os04g47420	1474	346	-1.99101	3.76474	1.57526e-18	9.05038e-17	transmembrane amino acid transporter protein putative expressed
LOC_Os04g47620	359	25	-3.73805	1.52279	4.88085e-31	7.6439e-29	protein kinase APK1B chloroplast precursor putative expressed
LOC_Os04g47720	642	288	-1.05669	2.81132	4.50876e-06	5.55373e-05	cis-zeatin O-glucosyltransferase putative expressed
LOC_Os04g47750	25	5	-2.19546	-1.9647	0.00117769	0.00768123	transposon protein putative Pong sub-class expressed
LOC_Os04g47760	13	0	-6.66582	-2.9629	0.000352487	0.00268366	transposon protein putative Pong sub-class expressed
LOC_Os04g47930	22	0	-7.41899	-2.35497	2.47519e-06	3.19741e-05	aluminum-activated malate transporter putative expressed
LOC_Os04g48130	1749	740	-1.1413	4.22599	1.31931e-07	2.14141e-06	OsRhmbd11 - Putative Rhomboid homologue expressed
LOC_Os04g48160	11730	4781	-1.19529	6.95275	9.80037e-09	1.92412e-07	IQ calmodulin-binding motif family protein putative expressed
LOC_Os04g48210	70	23	-1.50133	-0.455454	0.000140823	0.0012066	cytochrome P450 putative expressed
LOC_Os04g48280	8	0	-5.97424	-3.46184	0.00894141	0.0414162	expressed protein
LOC_Os04g48290	1209	559	-1.01323	3.73547	3.64593e-06	4.56721e-05	MATE efflux family protein putative expressed
LOC_Os04g48480	392	177	-1.04709	2.10703	1.86737e-05	0.000199118	exostosin family domain containing protein expressed
LOC_Os04g48930	16	0	-6.96272	-2.73028	5.32834e-05	0.000505918	ferric-chelate reductase putative expressed
LOC_Os04g48950	1076	466	-1.10757	3.53732	5.68791e-07	8.27521e-06	fringe-related protein putative expressed
LOC_Os04g49000	3140	1287	-1.18717	5.05494	2.13751e-08	3.97168e-07	zinc finger C3HC4 type domain containing protein expressed
LOC_Os04g49140	99	38	-1.27923	0.0846083	0.000202944	0.00165497	expressed protein
LOC_Os04g49210	8412	1199	-2.71099	6.15572	7.52505e-35	1.5573e-32	naringenin2-oxoglutarate 3-dioxygenase putative expressed
LOC_Os04g49260	213	43	-2.20577	0.95602	5.04188e-13	1.71424e-11	heavy metal-associated domain containing protein expressed
LOC_Os04g49360	191	72	-1.30656	1.00337	4.58157e-06	5.62803e-05	OsFBX149 - F-box domain containing protein expressed
LOC_Os04g49550	1017	276	-1.78163	3.27539	8.91118e-15	3.64738e-13	RING-H2 finger protein ATL2A putative expressed
LOC_Os04g49650	82	32	-1.25489	-0.171326	0.0005191	0.00379931	DUF581 domain containing protein expressed
LOC_Os04g49660	3542	1456	-1.18298	5.22985	2.19569e-08	4.07231e-07	DUF581 domain containing protein expressed
LOC_Os04g49670	942	433	-1.02165	3.3737	4.43942e-06	5.47497e-05	DUF581 domain containing protein expressed
LOC_Os04g49680	2417	964	-1.22651	4.66596	9.43851e-09	1.85847e-07	DUF581 domain containing protein expressed
LOC_Os04g50030	34	0	-8.04405	-1.81243	2.27269e-09	4.85695e-08	DNA binding protein putative expressed
LOC_Os04g50200	118	44	-1.32134	0.319029	5.27553e-05	0.000504327	OsFBX151 - F-box domain containing protein expressed
LOC_Os04g50212	554	77	-2.74553	2.23727	3.94441e-25	3.99983e-23	expressed protein
LOC_Os04g50860	7269	3379	-1.00563	6.32292	1.38835e-06	1.8784e-05	expressed protein
LOC_Os04g50920	23	6	-1.81845	-2.00593	0.00644454	0.031859	WRKY37 expressed
LOC_Os04g51440	210	17	-3.51796	0.778029	1.03887e-22	8.61735e-21	villin protein putative expressed
LOC_Os04g51450	295	66	-2.05867	1.44551	1.49571e-13	5.43141e-12	glycosyl hydrolases family 16 putative expressed
LOC_Os04g51454	1557	274	-2.4065	3.7694	2.3217e-25	2.40851e-23	expressed protein
LOC_Os04g51510	33	8	-1.92893	-1.56138	0.00059626	0.00428747	glycosyl hydrolases family 16 putative expressed
LOC_Os04g51820	2042	540	-1.81922	4.27005	1.75966e-16	8.34797e-15	OsHKT1%3B1 - Na%2B transporter expressed
LOC_Os04g52210	100	0	-9.59683	-0.372524	1.11358e-22	9.21817e-21	terpene synthase putative expressed
LOC_Os04g52240	103	41	-1.22701	0.154886	0.000265216	0.00210234	terpene synthase putative expressed
LOC_Os04g52250	4205	1288	-1.60738	5.36027	4.90633e-14	1.87216e-12	LTPL123 - Protease inhibitor seed storage%2FLTP family protein precursor expressed
LOC_Os04g52260	22841	5367	-1.98991	7.71522	8.22994e-21	5.89793e-19	LTPL124 - Protease inhibitor seed storage%2FLTP family protein precursor expressed
LOC_Os04g52780	6651	2301	-1.43176	6.06668	1.09976e-11	3.21385e-10	leucine-rich repeat receptor protein kinase EXS precursor putative expressed
LOC_Os04g52800	132	60	-1.03651	0.561455	0.000600879	0.00431301	expressed protein
LOC_Os04g53180	82	34	-1.16775	-0.14625	0.00108111	0.00713502	expressed protein
LOC_Os04g53320	99	33	-1.48208	0.0306066	1.8129e-05	0.00019387	expressed protein
LOC_Os04g53620	59422	24700	-1.16698	9.3019	1.79722e-08	3.38908e-07	ubiquitin family protein putative expressed
LOC_Os04g53810	7937	3438	-1.10749	6.41665	1.10837e-07	1.82458e-06	leucoanthocyanidin reductase putative expressed
LOC_Os04g53920	66	13	-2.23394	-0.684774	7.70411e-07	1.09073e-05	leucoanthocyanidin reductase putative expressed
LOC_Os04g54230	75	26	-1.42468	-0.340837	0.000167219	0.00140139	wound induced protein putative expressed
LOC_Os04g54240	1778	631	-1.39487	4.17544	1.62103e-10	4.12241e-09	wound induced protein putative expressed
LOC_Os04g54300	1901	803	-1.14366	4.34527	1.11458e-07	1.83331e-06	wound induced protein putative expressed
LOC_Os04g54310	597	222	-1.3272	2.6252	1.67215e-08	3.17387e-07	expressed protein
LOC_Os04g54370	80	23	-1.69364	-0.316102	9.98688e-06	0.000113949	expressed protein
LOC_Os04g54550	39	0	-8.24128	-1.63574	1.42164e-10	3.63586e-09	AT5MAT putative expressed
LOC_Os04g54560	1363	343	-1.89063	3.67276	7.10956e-17	3.50825e-15	transferase family protein putative expressed
LOC_Os04g54610	972	148	-2.61487	3.06104	9.71434e-27	1.13179e-24	expressed protein
LOC_Os04g54620	6305	1356	-2.11754	5.83406	9.74537e-23	8.13357e-21	expressed protein
LOC_Os04g54790	2208	677	-1.60584	4.4324	1.69514e-13	6.10702e-12	ELMO CED-12 family protein putative expressed
LOC_Os04g54810	15720	4469	-1.71505	7.23594	4.51296e-16	2.0778e-14	beta-D-xylosidase putative expressed
LOC_Os04g54860	18	0	-7.13136	-2.59391	1.54285e-05	0.000167597	glutaredoxin putative expressed
LOC_Os04g54900	510	37	-3.68106	2.02779	2.03742e-35	4.37258e-33	bHLH family protein putative expressed
LOC_Os04g55159	2678	975	-1.35807	4.77563	2.1527e-10	5.37011e-09	LTPL125 - Protease inhibitor seed storage%2FLTP family protein precursor putative expressed
LOC_Os04g55180	1048	313	-1.64352	3.35069	5.45574e-13	1.84721e-11	hydrolase alpha beta fold family domain containing protein expressed
LOC_Os04g55370	17	0	-7.0495	-2.66047	2.86152e-05	0.000291118	plant protein of unknown function domain containing protein expressed
LOC_Os04g55520	17320	7337	-1.13966	7.532	4.12514e-08	7.34844e-07	AP2 domain containing protein expressed
LOC_Os04g55550	16	2	-2.82757	-2.59071	0.00200946	0.012036	expressed protein
LOC_Os04g55590	66	14	-2.12798	-0.666915	1.7096e-06	2.28559e-05	homeobox domain containing protein expressed
LOC_Os04g55680	464	211	-1.03696	2.35186	1.3531e-05	0.000149956	indole-3-acetate beta-glucosyltransferase putative expressed
LOC_Os04g55790	31	9	-1.67155	-1.59221	0.00266073	0.0151793	expressed protein
LOC_Os04g56230	348	83	-1.96684	1.69903	2.28013e-13	8.11285e-12	polyprenyl synthetase putative expressed
LOC_Os04g56240	462	193	-1.15929	2.30707	1.32864e-06	1.80908e-05	lipase putative expressed
LOC_Os04g56680	452	205	-1.04076	2.31307	1.42199e-05	0.000156778	OsSAUR22 - Auxin-responsive SAUR gene family member expressed
LOC_Os04g56690	395	16	-4.51584	1.61717	2.65683e-39	7.38126e-37	OsSAUR23 - Auxin-responsive SAUR gene family member expressed
LOC_Os04g56950	47	18	-1.27948	-0.943127	0.00441553	0.0233718	jasmonate O-methyltransferase putative expressed
LOC_Os04g57350	85	30	-1.3994	-0.160623	0.000117311	0.00102133	EH domain-containing protein 1 putative expressed
LOC_Os04g57550	27271	10693	-1.25119	8.15293	1.78692e-09	3.88014e-08	amine oxidase flavin-containing domain containing protein expressed
LOC_Os04g57560	10744	3624	-1.46834	6.74848	2.74785e-12	8.63255e-11	amine oxidase flavin-containing domain containing protein expressed
LOC_Os04g57650	1035	424	-1.18776	3.45661	9.14538e-08	1.52845e-06	expressed protein
LOC_Os04g57750	31	6	-2.247	-1.69644	0.00023063	0.00185685	plastocyanin-like domain containing protein putative expressed
LOC_Os04g58070	54	21	-1.25825	-0.748378	0.0034295	0.0188574	aspartic proteinase nepenthesin precursor putative expressed
LOC_Os04g58080	181	69	-1.29033	0.931682	8.28339e-06	9.73041e-05	polygalacturonase inhibitor 3 precursor putative expressed
LOC_Os04g58190	3499	761	-2.1013	4.98829	1.00705e-21	7.73636e-20	dof zinc finger domain containing protein putative expressed
LOC_Os04g58230	37	7	-2.28297	-1.47057	4.94043e-05	0.000475432	transporter family protein putative expressed
LOC_Os04g58480	41	8	-2.24099	-1.32827	2.54877e-05	0.000263061	EF hand family protein putative expressed
LOC_Os04g58760	85	0	-9.36269	-0.595482	4.20784e-20	2.77075e-18	membrane associated DUF588 domain containing protein putative expressed
LOC_Os04g58770	15	0	-6.87038	-2.80369	9.96168e-05	0.000883977	expressed protein
LOC_Os04g58840	2508	737	-1.66714	4.60103	1.83975e-14	7.35938e-13	Eukaryotic aspartyl protease domain containing protein expressed
LOC_Os04g58860	8737	3551	-1.19938	6.52666	9.42397e-09	1.85741e-07	harpin-induced protein 1 domain containing protein expressed
LOC_Os04g59120	167	70	-1.15355	0.857671	7.04206e-05	0.000652295	auxin-induced protein 5NG4 putative expressed
LOC_Os04g59160	175	18	-3.17321	0.550823	1.78709e-18	1.02239e-16	peroxidase precursor putative expressed
LOC_Os04g59190	34059	10029	-1.66434	8.36319	2.41154e-15	1.04171e-13	peroxidase precursor putative expressed
LOC_Os04g59200	3854	1459	-1.3018	5.31627	7.83516e-10	1.78545e-08	peroxidase precursor putative expressed
LOC_Os04g59210	112	40	-1.38324	0.228968	3.18305e-05	0.000320852	peroxidase precursor putative expressed
LOC_Os04g59260	9935	1608	-2.52766	6.42133	4.69693e-31	7.4131e-29	peroxidase precursor putative expressed
LOC_Os04g59300	103	9	-3.39966	-0.210339	4.20891e-14	1.61822e-12	strictosidine synthase putative expressed
LOC_Os04g59330	8941	4122	-1.01757	6.61753	1.00003e-06	1.39154e-05	expressed protein
LOC_Os04g59420	2861	643	-2.05392	4.70729	1.08438e-20	7.64953e-19	expressed protein
LOC_Os04g59430	167	48	-1.69673	0.713809	2.93656e-08	5.37269e-07	auxin response factor putative expressed
LOC_Os04g59440	783	287	-1.34809	3.0087	4.38059e-09	9.05173e-08	chlorophyll A-B binding protein putative expressed
LOC_Os04g59470	51	9	-2.38743	-1.05856	3.44626e-06	4.34392e-05	no apical meristem protein putative expressed
LOC_Os05g01130	9	0	-6.14161	-3.34712	0.00464266	0.0240905	retrotransposon protein putative Ty1-copia subclass expressed
LOC_Os05g01370	1686	187	-3.07217	3.79707	2.80636e-37	7.11449e-35	polygalacturonase inhibitor precursor putative expressed
LOC_Os05g01444	339	121	-1.38589	1.79848	6.23542e-08	1.07079e-06	polygalacturonase inhibitor precursor putative expressed
LOC_Os05g01570	1211	481	-1.23238	3.66911	2.31414e-08	4.27052e-07	auxin-induced protein 5NG4 putative expressed
LOC_Os05g01635	82	31	-1.30052	-0.184027	0.000351094	0.00268366	expressed protein
LOC_Os05g02300	5491	1971	-1.37858	5.80489	6.38175e-11	1.71428e-09	Core histone H2A H2B%2FH3%2FH4 domain containing protein putative expressed
LOC_Os05g02550	24	0	-7.54382	-2.249	7.44748e-07	1.05809e-05	F-box domain containing protein expressed
LOC_Os05g02730	27	0	-7.71289	-2.10348	1.26331e-07	2.05628e-06	homeobox domain containing protein expressed
LOC_Os05g03140	12486	5189	-1.16726	7.05141	2.07668e-08	3.87106e-07	tetraspanin family protein putative expressed
LOC_Os05g03160	247	95	-1.27793	1.37703	2.09005e-06	2.75607e-05	DUF260 domain containing protein putative expressed
LOC_Os05g03610	7131	2288	-1.54046	6.13858	3.0732e-13	1.07092e-11	phospholipase C putative expressed
LOC_Os05g03650	9	0	-6.14161	-3.34712	0.00464266	0.0240905	retrotransposon protein putative unclassified expressed
LOC_Os05g03840	52	17	-1.50685	-0.863984	0.000899245	0.00607386	endoglucanase putative expressed
LOC_Os05g03940	43	16	-1.32025	-1.07421	0.00526378	0.026806	transposon protein putative CACTA En Spm sub-class expressed
LOC_Os05g04060	34	7	-2.16142	-1.56255	0.00016937	0.00141767	plant protein of unknown function domain containing protein expressed
LOC_Os05g04410	76	0	-9.20149	-0.748032	2.32769e-18	1.31133e-16	peroxidase precursor putative expressed
LOC_Os05g04470	51	8	-2.55497	-1.08196	1.32245e-06	1.80246e-05	peroxidase precursor putative expressed
LOC_Os05g04680	483	74	-2.60496	2.05983	2.0462e-22	1.65665e-20	expressed protein
LOC_Os05g04890	695	262	-1.30755	2.84895	1.66189e-08	3.15588e-07	expressed protein
LOC_Os05g04900	28	0	-7.76511	-2.05809	7.04324e-08	1.20018e-06	expressed protein
LOC_Os05g07010	17	0	-7.0495	-2.66047	2.86152e-05	0.000291118	myb-like DNA-binding domain containing protein expressed
LOC_Os05g07120	1101	38	-4.75276	3.07549	6.89702e-60	6.82334e-57	basic helix-loop-helix putative expressed
LOC_Os05g07440	74	30	-1.19979	-0.298154	0.00112146	0.00737133	expressed protein
LOC_Os05g07750	10	0	-6.29157	-3.24095	0.00242129	0.0140221	expressed protein
LOC_Os05g07810	186	19	-3.1836	0.635723	4.09705e-19	2.46931e-17	universal stress protein domain containing protein putative expressed
LOC_Os05g07940	5576	2129	-1.2895	5.85232	8.87352e-10	2.00965e-08	glyoxalase family protein putative expressed
LOC_Os05g08460	71	12	-2.45347	-0.618539	5.87626e-08	1.01513e-06	OsFBX164 - F-box domain containing protein expressed
LOC_Os05g08620	773	230	-1.64882	2.91206	1.76448e-12	5.66225e-11	expressed protein
LOC_Os05g08640	5018	2209	-1.08417	5.76292	2.3189e-07	3.60104e-06	transferase family protein putative expressed
LOC_Os05g08770	2074	827	-1.22683	4.44538	1.24205e-08	2.40247e-07	uncharacterized protein At4g06744 precursor putative expressed
LOC_Os05g08860	546	228	-1.15994	2.54638	7.83661e-07	1.10601e-05	expressed protein
LOC_Os05g09280	469	16	-4.7635	1.85271	2.30614e-44	8.35192e-42	AGAP006957-PA putative expressed
LOC_Os05g10240	17	2	-2.91436	-2.52717	0.00118753	0.0077305	transposon protein putative CACTA En Spm sub-class expressed
LOC_Os05g10550	9	0	-6.14161	-3.34712	0.00464266	0.0240905	expressed protein
LOC_Os05g10620	821	354	-1.11386	3.14641	8.02087e-07	1.12888e-05	no apical meristem protein putative expressed
LOC_Os05g11010	1791	528	-1.66243	4.11722	4.65762e-14	1.78061e-12	harpin-induced protein 1 domain containing protein expressed
LOC_Os05g11210	43	17	-1.23342	-1.05088	0.00826295	0.0392783	lachrymatory factor synthase putative expressed
LOC_Os05g11300	64	6	-3.28971	-0.854294	2.77347e-10	6.77441e-09	expressed protein
LOC_Os05g11580	113	3	-5.08046	-0.165694	5.16876e-21	3.75726e-19	expressed protein
LOC_Os05g11600	216	3	-6.01438	0.722225	1.04819e-33	1.89807e-31	expressed protein
LOC_Os05g11610	278	7	-5.18809	1.09557	2.6419e-36	6.26671e-34	expressed protein
LOC_Os05g11620	33	4	-2.90765	-1.6989	9.86585e-06	0.000112695	expressed protein
LOC_Os05g11810	4460	1703	-1.2894	5.53038	1.01122e-09	2.2674e-08	gibberellin 2-beta-dioxygenase 1 putative expressed
LOC_Os05g11910	15130	5087	-1.473	7.241	2.12387e-12	6.73974e-11	GDSL-like lipase acylhydrolase putative expressed
LOC_Os05g12030	9	0	-6.14161	-3.34712	0.00464266	0.0240905	expressed protein
LOC_Os05g12040	1036	115	-3.07048	3.0971	2.9944e-34	5.7023e-32	cytochrome P450 51 putative expressed
LOC_Os05g12320	277	86	-1.58662	1.45825	4.81872e-09	9.91161e-08	nodulin MtN3 family protein putative expressed
LOC_Os05g12330	80	32	-1.21932	-0.195556	0.000644633	0.00457526	uncharacterized protein KIAA1310 putative expressed
LOC_Os05g13910	18	0	-7.13136	-2.59391	1.54285e-05	0.000167597	retrotransposon protein putative unclassified expressed
LOC_Os05g14240	38974	16371	-1.15186	8.69813	2.76423e-08	5.06883e-07	aquaporin protein putative expressed
LOC_Os05g14500	13	0	-6.66582	-2.9629	0.000352487	0.00268366	expressed protein
LOC_Os05g15230	103	44	-1.12542	0.184889	0.000696347	0.00486752	plant protein of unknown function domain containing protein expressed
LOC_Os05g16100	29	7	-1.93288	-1.7304	0.00128011	0.00817569	expressed protein
LOC_Os05g17050	45	10	-2.05725	-1.17344	7.28479e-05	0.000672323	transposon protein putative CACTA En Spm sub-class expressed
LOC_Os05g18860	16	0	-6.96272	-2.73028	5.32834e-05	0.000505918	STIGL2 - Stigma-specific Stig1 family protein precursor putative expressed
LOC_Os05g19000	91	41	-1.04855	0.0351577	0.00245586	0.014176	expressed protein
LOC_Os05g19150	2518	883	-1.41217	4.67192	4.69006e-11	1.27848e-09	hydrolase alpha beta fold family domain containing protein expressed
LOC_Os05g20150	24	0	-7.54382	-2.249	7.44748e-07	1.05809e-05	TKL_IRAK_CrRLK1L-1.11 - The CrRLK1L-1 subfamily has homology to the CrRLK1L homolog expressed
LOC_Os05g20310	8	0	-5.97424	-3.46184	0.00894141	0.0414162	retrotransposon protein putative Ty3-gypsy subclass expressed
LOC_Os05g20450	47	12	-1.85965	-1.07809	0.000156542	0.00132547	retrotransposon protein putative unclassified expressed
LOC_Os05g20460	47	8	-2.43745	-1.17545	2.31642e-06	3.01633e-05	retrotransposon protein putative unclassified expressed
LOC_Os05g20650	11	0	-6.4274	-3.14212	0.00126829	0.00811172	retrotransposon protein putative unclassified
LOC_Os05g22614	4036	1825	-1.04548	5.46146	6.53687e-07	9.4091e-06	PTAC16 putative expressed
LOC_Os05g23890	98	10	-3.17787	-0.259787	8.48593e-13	2.83064e-11	retrotransposon protein putative LINE subclass expressed
LOC_Os05g24500	56	19	-1.45412	-0.750056	0.000811266	0.00556512	terpene synthase N-terminal domain containing protein expressed
LOC_Os05g24650	11545	2545	-2.08197	6.71307	2.42768e-22	1.94993e-20	DUF567 domain containing protein putative expressed
LOC_Os05g24654	8	0	-5.97424	-3.46184	0.00894141	0.0414162	transposon protein putative unclassified expressed
LOC_Os05g25040	127	35	-1.7564	0.314645	1.81671e-07	2.87737e-06	expressed protein
LOC_Os05g25220	31	6	-2.247	-1.69644	0.00023063	0.00185685	expressed protein
LOC_Os05g25370	212	12	-4.0299	0.757442	7.46873e-26	8.17168e-24	TKL_IRAK_CrRLK1L-1.2 - The CrRLK1L-1 subfamily has homology to the CrRLK1L homolog expressed
LOC_Os05g25400	2428	1044	-1.11805	4.70578	1.52474e-07	2.44645e-06	RNA binding protein putative expressed
LOC_Os05g26194	397	162	-1.19304	2.07966	1.1845e-06	1.62702e-05	expressed protein
LOC_Os05g26610	24	7	-1.66119	-1.9207	0.00903825	0.0417762	expressed protein
LOC_Os05g26840	4978	2136	-1.12111	5.73966	9.16158e-08	1.53053e-06	permease domain containing protein putative expressed
LOC_Os05g26940	83	25	-1.62698	-0.24989	1.35612e-05	0.00015021	CAMK_KIN1 SNF1%2FNim1_like.23 - CAMK includes calcium%2Fcalmodulin depedent protein kinases expressed
LOC_Os05g27060	86	18	-2.14936	-0.30627	9.2753e-08	1.54698e-06	retrotransposon protein putative unclassified expressed
LOC_Os05g27560	18	2	-2.99621	-2.46635	0.000700954	0.00489028	transposon protein putative CACTA En Spm sub-class expressed
LOC_Os05g27980	14	0	-6.77172	-2.88107	0.000187	0.00153607	DUF260 domain containing protein putative expressed
LOC_Os05g29000	70	29	-1.16847	-0.366028	0.00186291	0.0112809	expressed protein
LOC_Os05g29030	6339	2327	-1.34624	6.02101	1.56753e-10	3.99635e-09	protein phosphatase 2C putative expressed
LOC_Os05g29790	1584	261	-2.5014	3.77954	5.55492e-27	6.53097e-25	pectinesterase putative expressed
LOC_Os05g29810	4501	355	-3.5644	5.16633	7.52901e-52	4.49105e-49	AP2 domain containing protein expressed
LOC_Os05g30500	2218	362	-2.5153	4.26206	3.07582e-28	3.93569e-26	expressed protein
LOC_Os05g30510	139	16	-3.00994	0.243852	2.92907e-15	1.26124e-13	expressed protein
LOC_Os05g30740	52	22	-1.13719	-0.76561	0.00834948	0.0396465	C2 domain containing protein putative expressed
LOC_Os05g31525	11	0	-6.4274	-3.14212	0.00126829	0.00811172	expressed protein
LOC_Os05g31710	95	39	-1.18245	0.0546969	0.000627583	0.00447382	expressed protein
LOC_Os05g32200	140	53	-1.29991	0.56569	2.17951e-05	0.000228555	expressed protein
LOC_Os05g32420	95	16	-2.46147	-0.218168	1.1639e-09	2.57839e-08	expressed protein
LOC_Os05g32460	722	138	-2.28682	2.68464	1.85316e-20	1.26545e-18	VQ domain containing protein putative expressed
LOC_Os05g32740	109	14	-2.85065	-0.077919	2.12517e-12	6.73974e-11	transposon protein putative Pong sub-class expressed
LOC_Os05g32970	3551	1619	-1.03356	5.2808	9.21459e-07	1.28795e-05	expressed protein
LOC_Os05g32980	74	32	-1.10704	-0.27081	0.00230502	0.0135679	expressed protein
LOC_Os05g33370	49	0	-8.56962	-1.33685	6.97018e-13	2.3385e-11	transposon protein putative unclassified expressed
LOC_Os05g33380	31102	14308	-1.02068	8.41465	8.04355e-07	1.13168e-05	fructose-bisphospate aldolase isozyme putative expressed
LOC_Os05g33430	426	25	-3.98484	1.75109	9.67146e-36	2.16737e-33	xyloglucanase inhibitor putative expressed
LOC_Os05g33490	8	0	-5.97424	-3.46184	0.00894141	0.0414162	retrotransposon protein putative Ty3-gypsy subclass expressed
LOC_Os05g33630	38833	17725	-1.03199	8.73117	6.03262e-07	8.72665e-06	inosine-uridine preferring nucleoside hydrolase family protein putative expressed
LOC_Os05g33830	97	24	-1.91013	-0.0944761	2.49031e-07	3.84515e-06	zinc finger C3HC4 type domain containing protein expressed
LOC_Os05g33960	748	161	-2.11564	2.76575	2.02895e-18	1.15264e-16	peptide transporter PTR2 putative expressed
LOC_Os05g34000	98	0	-9.56772	-0.400326	2.54416e-22	2.03142e-20	POT family protein expressed
LOC_Os05g34530	128	8	-3.88035	0.0577792	3.07962e-18	1.7065e-16	auxin-inducible protein putative expressed
LOC_Os05g34655	15	3	-2.1779	-2.58911	0.0103193	0.046539	expressed protein
LOC_Os05g34730	15	0	-6.87038	-2.80369	9.96168e-05	0.000883977	ethylene-responsive transcription factor ERF020 putative expressed
LOC_Os05g34830	2528	1006	-1.22976	4.72968	8.27853e-09	1.64443e-07	No apical meristem protein putative expressed
LOC_Os05g35160	19	0	-7.20882	-2.53033	8.35118e-06	9.73952e-05	clathrin assembly protein putative expressed
LOC_Os05g35266	2139	810	-1.30131	4.46799	1.5972e-09	3.47935e-08	galactosyltransferase putative expressed
LOC_Os05g35274	9757	4155	-1.13206	6.70665	5.57396e-08	9.67442e-07	RNA recognition motif containing protein putative expressed
LOC_Os05g35470	8053	3742	-1.00619	6.47044	1.33902e-06	1.8226e-05	dienelactone hydrolase family protein expressed
LOC_Os05g35500	4155	1584	-1.29171	5.42759	9.91748e-10	2.22742e-08	MYB family transcription factor putative expressed
LOC_Os05g35690	303	75	-1.91315	1.51247	2.46079e-12	7.74957e-11	GASR6 - Gibberellin-regulated GASA GAST%2FSnakin family protein precursor expressed
LOC_Os05g35750	22	5	-2.01204	-2.09648	0.00432709	0.0229612	transposon protein putative unclassified
LOC_Os05g35760	9	0	-6.14161	-3.34712	0.00464266	0.0240905	serine threonine-protein kinase SAPK4 putative expressed
LOC_Os05g35780	72	14	-2.25327	-0.568696	2.38606e-07	3.69826e-06	expressed protein
LOC_Os05g35800	83	0	-9.32839	-0.628008	1.0122e-19	6.4151e-18	expressed protein
LOC_Os05g35910	26	0	-7.6587	-2.15036	2.27396e-07	3.54211e-06	expressed protein
LOC_Os05g36020	49	9	-2.32987	-1.10379	7.29297e-06	8.67246e-05	expressed protein
LOC_Os05g36040	60	26	-1.10337	-0.559468	0.0057539	0.028953	retrotransposon protein putative unclassified expressed
LOC_Os05g36060	14	1	-3.55673	-2.802	0.00141036	0.00888173	transposon protein putative unclassified expressed
LOC_Os05g36260	906	220	-1.94192	3.0749	1.14349e-16	5.54147e-15	soluble inorganic pyrophosphatase putative expressed
LOC_Os05g36280	7732	2624	-1.45953	6.27639	4.19969e-12	1.28468e-10	histone H3 putative expressed
LOC_Os05g36370	14	0	-6.77172	-2.88107	0.000187	0.00153607	expressed protein
LOC_Os05g36970	54	17	-1.56117	-0.825578	0.000505667	0.00370835	DUF623 domain containing protein expressed
LOC_Os05g37000	96	28	-1.67384	-0.0583654	3.2228e-06	4.08255e-05	expressed protein
LOC_Os05g37050	331	24	-3.67955	1.41126	2.06613e-29	2.8409e-27	MYB family transcription factor putative expressed
LOC_Os05g37060	1891	205	-3.1052	3.95873	1.42312e-38	3.82283e-36	MYB family transcription factor putative expressed
LOC_Os05g37110	8	0	-5.97424	-3.46184	0.00894141	0.0414162	expressed protein
LOC_Os05g37250	1816	762	-1.15327	4.27641	9.04133e-08	1.51168e-06	cytochrome P450 putative expressed
LOC_Os05g37520	26216	7384	-1.72845	7.97053	2.38164e-16	1.12069e-14	expressed protein
LOC_Os05g37530	687	276	-1.21578	2.85916	1.32328e-07	2.147e-06	expressed protein
LOC_Os05g37660	5546	1174	-2.1404	5.64488	4.43382e-23	3.79419e-21	transferase family protein putative expressed
LOC_Os05g37880	845	379	-1.05701	3.20594	2.56923e-06	3.31151e-05	growth regulator related protein putative expressed
LOC_Os05g38280	8	0	-5.97424	-3.46184	0.00894141	0.0414162	expressed protein
LOC_Os05g38300	40	9	-2.03794	-1.3272	9.19403e-05	0.000828177	expressed protein
LOC_Os05g38320	91	12	-2.81094	-0.323603	8.9901e-11	2.36329e-09	avr9 Cf-9 rapidly elicited protein putative expressed
LOC_Os05g38660	4352	1155	-1.81417	5.36145	2.89735e-17	1.48013e-15	expressed protein
LOC_Os05g38680	1005	379	-1.30715	3.37908	5.65441e-09	1.15485e-07	plant-specific domain TIGR01589 family protein expressed
LOC_Os05g38740	723	311	-1.11728	2.96269	9.48066e-07	1.32195e-05	Core histone H2A H2B%2FH3%2FH4 domain containing protein putative expressed
LOC_Os05g38760	10	0	-6.29157	-3.24095	0.00242129	0.0140221	Core histone H2A H2B%2FH3%2FH4 domain containing protein putative expressed
LOC_Os05g38880	529	240	-1.04036	2.53875	9.14234e-06	0.000105453	expressed protein
LOC_Os05g38890	278	121	-1.09981	1.59904	2.27607e-05	0.000237442	transposon protein putative CACTA En Spm sub-class expressed
LOC_Os05g38980	277	113	-1.19319	1.56528	4.43315e-06	5.4689e-05	respiratory burst oxidase putative expressed
LOC_Os05g38990	108	25	-2.00631	0.0364676	2.56332e-08	4.71321e-07	CCT motif family protein expressed
LOC_Os05g39200	13	0	-6.66582	-2.9629	0.000352487	0.00268366	expressed protein
LOC_Os05g39240	7932	3226	-1.1984	6.38755	9.96448e-09	1.9535e-07	ammonium transporter protein putative expressed
LOC_Os05g39250	344	74	-2.1155	1.65392	6.51514e-15	2.6966e-13	phosphatidylethanolamine-binding protein putative expressed
LOC_Os05g39310	2348	23	-6.56668	4.12731	5.87278e-97	4.76423e-93	thiamine pyrophosphate enzyme C-terminal TPP binding domain containing protein expressed
LOC_Os05g39320	1243	73	-3.98805	3.28517	1.0516e-50	5.84316e-48	thiamine pyrophosphate enzyme C-terminal TPP binding domain containing protein expressed
LOC_Os05g39490	20	3	-2.58986	-2.29656	0.00148807	0.00930339	expressed protein
LOC_Os05g39560	396	169	-1.12841	2.09581	3.82999e-06	4.77418e-05	metal cation transporter putative expressed
LOC_Os05g39800	5798	368	-3.87783	5.50919	7.93271e-60	7.66111e-57	NFD4 putative expressed
LOC_Os05g39950	72	23	-1.5419	-0.426476	8.34855e-05	0.000759268	DUF623 domain containing protein expressed
LOC_Os05g40000	292	117	-1.21911	1.63281	2.60623e-06	3.35494e-05	expressed protein
LOC_Os05g40020	1156	535	-1.01186	3.67142	4.0267e-06	4.99941e-05	RING-H2 finger protein putative expressed
LOC_Os05g40030	42	17	-1.19958	-1.07325	0.0107729	0.0482413	expressed protein
LOC_Os05g40384	205	64	-1.57817	1.03227	4.31084e-08	7.64901e-07	cytochrome P450 putative expressed
LOC_Os05g41030	4249	1609	-1.30139	5.45704	7.39858e-10	1.69357e-08	LTPL67 - Protease inhibitor seed storage%2FLTP family protein precursor expressed
LOC_Os05g41090	60	24	-1.21829	-0.592882	0.00269915	0.0153574	CAMK_CAMK_like_CG18020d.1 - CAMK includes calcium calmodulin depedent protein kinases expressed
LOC_Os05g41490	166	77	-1.00761	0.894914	0.000420613	0.00315301	circadian clock coupling factor ZGT putative expressed
LOC_Os05g41610	7084	1439	-2.1999	5.98697	2.43414e-24	2.31769e-22	glycosyl hydrolases family 17 putative expressed
LOC_Os05g41760	2070	875	-1.14266	4.46826	9.55827e-08	1.58894e-06	AP2 domain containing protein expressed
LOC_Os05g41820	99	29	-1.66776	-0.0140733	2.61205e-06	3.35923e-05	expressed protein
LOC_Os05g42060	461	131	-1.71477	2.15533	6.47363e-12	1.93076e-10	UDP-glucoronosyl UDP-glucosyl transferase putative expressed
LOC_Os05g42270	848	241	-1.71503	3.02943	1.64417e-13	5.94392e-12	acyltransferase putative expressed
LOC_Os05g42360	1385	250	-2.36982	3.60685	2.65658e-24	2.51766e-22	expressed protein
LOC_Os05g43120	64	24	-1.31121	-0.529823	0.00102398	0.00681006	GDSL-like lipase acylhydrolase putative expressed
LOC_Os05g43310	403	178	-1.07888	2.13646	9.59809e-06	0.000110008	photosystem II reaction center W protein chloroplast precursor putative expressed
LOC_Os05g43810	9	0	-6.14161	-3.34712	0.00464266	0.0240905	expressed protein
LOC_Os05g43895	8	0	-5.97424	-3.46184	0.00894141	0.0414162	expressed protein
LOC_Os05g43910	284	97	-1.44919	1.52881	4.72593e-08	8.3128e-07	cytochrome P450 putative expressed
LOC_Os05g43940	765	297	-1.26515	2.99903	3.18951e-08	5.79887e-07	O-methyltransferase putative expressed
LOC_Os05g44060	2088	682	-1.51461	4.37496	3.50192e-12	1.08101e-10	expressed protein
LOC_Os05g44090	47	15	-1.5406	-1.00906	0.000993175	0.00661999	DUF623 domain containing protein expressed
LOC_Os05g44180	91	3	-4.76847	-0.455416	2.67711e-17	1.36934e-15	osFTL10 FT-Like10 homologous to Flowering Locus T gene%3B contains Pfam profile PF01161%3A Phosphatidylethanolamine-binding protein expressed
LOC_Os05g44210	5733	2279	-1.23134	5.90947	4.54349e-09	9.36925e-08	trehalose-6-phosphate synthase putative expressed
LOC_Os05g44400	1944	730	-1.31341	4.32683	1.29153e-09	2.85021e-08	GATA zinc finger domain containing protein expressed
LOC_Os05g44600	894	372	-1.16521	3.2529	2.2839e-07	3.55486e-06	pectinesterase putative expressed
LOC_Os05g45020	4157	1601	-1.277	5.43256	1.50663e-09	3.28912e-08	zinc finger CCCH transcription factor putative expressed
LOC_Os05g45060	184	74	-1.21327	0.977266	2.11892e-05	0.000222951	RING-H2 finger protein ATL2M putative expressed
LOC_Os05g45070	190	62	-1.51433	0.940411	2.2874e-07	3.55893e-06	harpin-induced protein 1 domain containing protein expressed
LOC_Os05g45200	13	0	-6.66582	-2.9629	0.000352487	0.00268366	anthocyanidin 53-O-glucosyltransferase putative expressed
LOC_Os05g45460	23	3	-2.79028	-2.1461	0.000339552	0.00261892	POEI52 - Pollen Ole e I allergen and extensin family protein precursor expressed
LOC_Os05g45980	122	48	-1.24418	0.387619	9.85307e-05	0.000880308	expressed protein
LOC_Os05g46240	2235	909	-1.19831	4.56166	2.14652e-08	3.98477e-07	green ripe-like putative expressed
LOC_Os05g46350	2103	936	-1.06827	4.5146	5.71706e-07	8.31465e-06	IQ calmodulin-binding motif domain containing protein expressed
LOC_Os05g46510	4338	1869	-1.11521	5.54312	1.13286e-07	1.86187e-06	polygalacturonase putative expressed
LOC_Os05g46690	138	25	-2.35957	0.31832	1.35549e-11	3.91604e-10	expressed protein
LOC_Os05g46750	88	36	-1.18729	-0.0535964	0.000902423	0.00609154	STE_MEKK_ste11_MAP3K.18 - STE kinases include homologs to sterile 7 sterile 11 and sterile 20 from yeast expressed
LOC_Os05g46830	4079	1896	-1.00571	5.48982	1.66191e-06	2.22623e-05	proline-rich protein putative expressed
LOC_Os05g47540	2441	1096	-1.05564	4.73342	6.85285e-07	9.83252e-06	CPuORF26 - conserved peptide uORF-containing transcript expressed
LOC_Os05g47810	642	269	-1.15511	2.7803	5.88238e-07	8.54282e-06	expressed protein
LOC_Os05g47820	10	0	-6.29157	-3.24095	0.00242129	0.0140221	expressed protein
LOC_Os05g47840	79	22	-1.73931	-0.343598	7.37915e-06	8.76209e-05	IPP transferase putative expressed
LOC_Os05g47860	68	25	-1.3399	-0.453994	0.000593123	0.00427398	expressed protein
LOC_Os05g47940	22	2	-3.28385	-2.24608	0.000143701	0.00122867	RCLEA8 - Root cap and Late embryogenesis related family protein precursor expressed
LOC_Os05g47950	399	64	-2.53849	1.79624	3.44534e-20	2.29098e-18	UDP-glucoronosyl and UDP-glucosyl transferase domain containing protein expressed
LOC_Os05g48040	2324	950	-1.191	4.62013	2.49659e-08	4.59467e-07	MATE efflux family protein putative expressed
LOC_Os05g48180	37	12	-1.51558	-1.32398	0.00408027	0.0218487	expressed protein
LOC_Os05g48630	41349	16845	-1.19602	8.7699	8.23102e-09	1.6358e-07	expressed protein
LOC_Os05g48640	437	157	-1.37668	2.1642	2.01008e-08	3.75381e-07	ATROPGEF7 ROPGEF7 putative expressed
LOC_Os05g48700	90	31	-1.43462	-0.0902246	5.75319e-05	0.000542699	gibberellin 2-beta-dioxygenase putative expressed
LOC_Os05g48890	1812	359	-2.23564	4.01608	6.33442e-23	5.34172e-21	fasciclin domain containing protein expressed
LOC_Os05g48900	18283	7554	-1.17567	7.5989	1.55492e-08	2.95828e-07	fasciclin domain containing protein expressed
LOC_Os05g48930	3900	841	-2.11363	5.14233	4.3063e-22	3.39829e-20	OsGrx_S2 - glutaredoxin subgroup III expressed
LOC_Os05g49240	283	37	-2.83166	1.26801	2.22442e-20	1.50629e-18	homeodomain-related putative expressed
LOC_Os05g49460	15	3	-2.1779	-2.58911	0.0103193	0.046539	CTP synthase putative expressed
LOC_Os05g49630	400	129	-1.53224	1.99647	1.12707e-09	2.50638e-08	expressed protein
LOC_Os05g49640	328	94	-1.70218	1.67169	1.11061e-10	2.87482e-09	expressed protein
LOC_Os05g49684	516	137	-1.81278	2.29466	2.33318e-13	8.26536e-12	expressed protein
LOC_Os05g49700	1552	424	-1.7722	3.88551	2.20965e-15	9.59612e-14	AP2 domain containing protein expressed
LOC_Os05g49730	122	41	-1.47097	0.326087	7.80455e-06	9.21327e-05	protein phosphatase 2C putative expressed
LOC_Os05g49760	551	115	-2.15974	2.31937	1.30995e-17	6.91853e-16	dehydrogenase putative expressed
LOC_Os05g49770	40679	5126	-2.88885	8.40655	1.94076e-39	5.42904e-37	CTP synthase putative expressed
LOC_Os05g49860	8520	3422	-1.21648	6.48522	5.92203e-09	1.20526e-07	Core histone H2A H2B%2FH3%2FH4 domain containing protein putative expressed
LOC_Os05g50230	3525	1559	-1.07744	5.25597	3.2241e-07	4.89858e-06	DUF1645 domain containing protein putative expressed
LOC_Os05g50340	371	79	-2.13029	1.75904	1.77948e-15	7.78633e-14	MYB family transcription factor putative expressed
LOC_Os05g50350	19	0	-7.20882	-2.53033	8.35118e-06	9.73952e-05	MYB family transcription factor putative expressed
LOC_Os05g50600	7767	1742	-2.05703	6.14626	9.73327e-22	7.49148e-20	OsSCP31 - Putative Serine Carboxypeptidase homologue expressed
LOC_Os05g50610	7353	1189	-2.52896	5.98717	6.79012e-31	1.05525e-28	WRKY8 expressed
LOC_Os05g50680	2220	470	-2.14004	4.32562	9.686e-22	7.46927e-20	WRKY83 expressed
LOC_Os05g50700	1016	146	-2.69835	3.11328	2.83258e-28	3.63592e-26	WRKY111 expressed
LOC_Os05g50930	151	68	-1.05011	0.747149	0.000404642	0.00304397	RNA polymerase sigma factor putative expressed
LOC_Os05g51030	11	0	-6.4274	-3.14212	0.00126829	0.00811172	expressed protein
LOC_Os05g51070	2595	1177	-1.04104	4.82632	9.25371e-07	1.29297e-05	inactive receptor kinase At2g26730 precursor putative expressed
LOC_Os05g51150	18889	5952	-1.56658	7.53687	8.62896e-14	3.21403e-12	RNA polymerase sigma factor putative expressed
LOC_Os05g51160	774	220	-1.71478	2.89835	2.46889e-13	8.68543e-12	Myb transcription factor putative expressed
LOC_Os05g51240	205	94	-1.02445	1.18908	0.000200431	0.00163612	hydrolase alpha beta fold family domain containing protein expressed
LOC_Os05g51390	15	0	-6.87038	-2.80369	9.96168e-05	0.000883977	uncharacterized protein PA4923 putative expressed
LOC_Os05g51470	1053	476	-1.04578	3.52604	2.20528e-06	2.89204e-05	2-aminoethanethiol dioxygenase putative expressed
LOC_Os05g51520	6135	2196	-1.38263	5.96367	5.29259e-11	1.43405e-09	expressed protein
LOC_Os05g51630	10664	4141	-1.26517	6.79446	1.40269e-09	3.07378e-08	early-responsive to dehydration protein-related putative expressed
LOC_Os05g51670	10530	4786	-1.03809	6.8467	5.91004e-07	8.57094e-06	NAD dependent epimerase dehydratase family protein putative expressed
LOC_Os05g51740	739	342	-1.01182	3.02806	7.89807e-06	9.31287e-05	receptor protein kinase CLAVATA1 precursor putative expressed
LOC_Os05g51750	24	3	-2.85135	-2.09928	0.000206996	0.00168462	aspartyl protease family protein putative expressed
LOC_Os05g51820	144	21	-2.67113	0.333351	1.00897e-13	3.73072e-12	helix-loop-helix DNA-binding protein putative expressed
LOC_Os06g01070	51	20	-1.24597	-0.822974	0.00480939	0.0248318	expressed protein
LOC_Os06g01210	47123	20763	-1.08291	8.99378	1.67102e-07	2.65908e-06	plastocyanin chloroplast precursor putative expressed
LOC_Os06g01220	13	0	-6.66582	-2.9629	0.000352487	0.00268366	expressed protein
LOC_Os06g01440	5218	2090	-1.22044	5.77702	6.41865e-09	1.29917e-07	integral membrane protein putative expressed
LOC_Os06g01790	1331	608	-1.03072	3.86808	2.30922e-06	3.01179e-05	expressed protein
LOC_Os06g01972	873	394	-1.04805	3.25571	2.81594e-06	3.59849e-05	auxin-induced protein 5NG4 putative expressed
LOC_Os06g02830	1946	840	-1.11244	4.38875	2.26431e-07	3.54066e-06	expressed protein
LOC_Os06g03040	328	105	-1.54271	1.71022	3.09e-09	6.51437e-08	expressed protein
LOC_Os06g03050	378	148	-1.2526	1.99182	4.8568e-07	7.15069e-06	expressed protein
LOC_Os06g03220	1126	477	-1.13944	3.59268	2.51592e-07	3.87611e-06	expressed protein
LOC_Os06g03240	306	119	-1.26221	1.68702	1.0453e-06	1.44766e-05	expressed protein
LOC_Os06g03380	1357	484	-1.38762	3.78845	3.45065e-10	8.33622e-09	expressed protein
LOC_Os06g03540	3672	1660	-1.04583	5.32509	6.7754e-07	9.73172e-06	oligopeptide transporter putative expressed
LOC_Os06g03670	580	148	-1.8701	2.44982	2.43269e-14	9.5894e-13	dehydration-responsive element-binding protein putative expressed
LOC_Os06g03890	98	37	-1.30296	0.0638053	0.000172356	0.00144028	alpha-L-fucosidase 3 precursor putative expressed
LOC_Os06g03900	167	71	-1.13312	0.863885	9.07273e-05	0.00081907	esterase precursor putative expressed
LOC_Os06g04950	312	101	-1.52656	1.64292	5.80572e-09	1.18278e-07	early nodulin 93 ENOD93 protein putative expressed
LOC_Os06g05000	1784	396	-2.0717	4.02365	3.56495e-20	2.36277e-18	early nodulin 93 ENOD93 protein putative expressed
LOC_Os06g05010	1569	110	-3.7333	3.63636	1.17988e-48	5.69739e-46	early nodulin 93 ENOD93 protein putative expressed
LOC_Os06g05020	284	45	-2.55518	1.30932	5.57817e-18	3.04089e-16	early nodulin 93 ENOD93 protein putative expressed
LOC_Os06g05160	4043	1255	-1.58814	5.30841	9.82179e-14	3.6416e-12	sulfate transporter putative expressed
LOC_Os06g05420	970	305	-1.56929	3.25776	5.61024e-12	1.6844e-10	expressed protein
LOC_Os06g05430	2045	224	-3.09034	4.07297	1.20292e-38	3.25286e-36	expressed protein
LOC_Os06g05510	425	33	-3.58259	1.77461	5.60922e-32	9.21138e-30	expressed protein
LOC_Os06g06170	210	66	-1.5686	1.06883	4.69624e-08	8.26776e-07	expressed protein
LOC_Os06g06230	595	9	-5.92841	2.1645	1.98559e-57	1.64366e-54	GDSL-like lipase acylhydrolase putative expressed
LOC_Os06g06250	35622	15195	-1.12966	8.57532	5.02651e-08	8.79954e-07	GDSL-like lipase acylhydrolase putative expressed
LOC_Os06g06290	36536	9705	-1.813	8.43018	8.92521e-18	4.80776e-16	GDSL-like lipase acylhydrolase putative expressed
LOC_Os06g06460	3542	1314	-1.33102	5.18623	3.60097e-10	8.68385e-09	histone H3 putative expressed
LOC_Os06g06490	2140	727	-1.45793	4.42527	1.79875e-11	5.14173e-10	U-box domain containing heat shock protein putative expressed
LOC_Os06g06510	3892	1177	-1.62579	5.24426	2.85334e-14	1.11715e-12	histone H3 putative expressed
LOC_Os06g06710	9	0	-6.14161	-3.34712	0.00464266	0.0240905	expressed protein
LOC_Os06g07240	58	26	-1.05457	-0.591322	0.00895696	0.041474	X8 domain containing protein expressed
LOC_Os06g08100	382	137	-1.37911	1.97104	3.33748e-08	6.05163e-07	jp18 putative expressed
LOC_Os06g08710	212	52	-1.92551	1.00213	7.14285e-11	1.90862e-09	receptor-like protein kinase precursor putative expressed
LOC_Os06g08800	31	9	-1.67155	-1.59221	0.00266073	0.0151793	RNA cap guanine-N2 methyltransferase domain containing protein expressed
LOC_Os06g08820	13	1	-3.45083	-2.87936	0.00250381	0.0143975	RING-H2 finger protein putative expressed
LOC_Os06g09560	95	30	-1.55963	-0.0461263	1.12893e-05	0.000127305	heat shock protein DnaJ putative expressed
LOC_Os06g09717	9	0	-6.14161	-3.34712	0.00464266	0.0240905	ethylene-responsive transcription factor putative expressed
LOC_Os06g09870	19	3	-2.51634	-2.35046	0.0024261	0.0140221	retrotransposon protein putative unclassified expressed
LOC_Os06g09900	18935	7171	-1.30129	7.61206	4.32865e-10	1.03039e-08	expressed protein
LOC_Os06g10020	68	25	-1.3399	-0.453994	0.000593123	0.00427398	expressed protein
LOC_Os06g10130	1379	438	-1.55485	3.76741	2.74968e-12	8.63255e-11	expressed protein
LOC_Os06g10750	1557	345	-2.07421	3.82729	6.33013e-20	4.08858e-18	integral membrane protein DUF6 containing protein expressed
LOC_Os06g10780	66	23	-1.4166	-0.515235	0.000395595	0.00298255	AP2 domain containing protein expressed
LOC_Os06g10820	989	322	-1.51905	3.29841	2.27247e-11	6.43687e-10	helix-loop-helix DNA-binding domain containing protein expressed
LOC_Os06g11030	88	35	-1.2278	-0.0653066	0.000446108	0.00332324	EF hand family protein putative expressed
LOC_Os06g11060	312	145	-1.00539	1.79411	6.02358e-05	0.000565948	expressed protein
LOC_Os06g11260	8	0	-5.97424	-3.46184	0.00894141	0.0414162	12-oxophytodienoate reductase 2 putative expressed
LOC_Os06g11280	195	40	-2.18251	0.835065	2.43795e-12	7.68363e-11	12-oxophytodienoate reductase putative expressed
LOC_Os06g11290	2951	415	-2.73016	4.64335	4.94137e-33	8.52901e-31	12-oxophytodienoate reductase putative expressed
LOC_Os06g11650	192	42	-2.08997	0.829822	1.41275e-11	4.07277e-10	phosphate-induced protein 1 conserved region domain containing protein expressed
LOC_Os06g11660	38134	3089	-3.52631	8.25073	8.52386e-55	5.96112e-52	phosphate-induced protein 1 conserved region domain containing protein expressed
LOC_Os06g11760	156	49	-1.56883	0.647866	3.47171e-07	5.24467e-06	expressed protein
LOC_Os06g11980	3501	636	-2.36094	4.94356	2.05564e-26	2.32259e-24	DUF581 domain containing protein expressed
LOC_Os06g12190	97	38	-1.24983	0.0643647	0.000302024	0.00235771	glutaredoxin putative expressed
LOC_Os06g12310	7383	3220	-1.09761	6.31544	1.45436e-07	2.34746e-06	aquaporin protein putative expressed
LOC_Os06g12320	515	89	-2.4316	2.17708	1.38486e-20	9.5858e-19	transmembrane amino acid transporter protein putative expressed
LOC_Os06g12450	61	22	-1.36696	-0.610665	0.000896798	0.00606626	soluble starch synthase 2-3 chloroplast precursor putative expressed
LOC_Os06g12640	154	71	-1.0163	0.785812	0.000537454	0.00392514	transposon protein putative unclassified expressed
LOC_Os06g12740	1832	714	-1.25978	4.25692	6.08484e-09	1.23654e-07	expressed protein
LOC_Os06g12800	116	52	-1.0563	0.373137	0.000896943	0.00606626	expressed protein
LOC_Os06g12810	83	18	-2.09822	-0.346361	1.69079e-07	2.68632e-06	proteins of unknown function domain containing protein expressed
LOC_Os06g12980	64	28	-1.08985	-0.466492	0.00483422	0.0249441	cyclin putative expressed
LOC_Os06g13040	8	0	-5.97424	-3.46184	0.00894141	0.0414162	glycosyl hydrolases family 16 putative expressed
LOC_Os06g13670	318	115	-1.36696	1.71233	1.26779e-07	2.06274e-06	E2F family transcription factor protein putative expressed
LOC_Os06g13730	8	0	-5.97424	-3.46184	0.00894141	0.0414162	glutamate receptor precursor putative expressed
LOC_Os06g13760	437	128	-1.67105	2.08903	2.69296e-11	7.57502e-10	glycosyl transferase 8 domain containing protein putative expressed
LOC_Os06g13870	2545	760	-1.64393	4.6277	3.64888e-14	1.40423e-12	U-box protein CMPG1 putative expressed
LOC_Os06g14030	939	431	-1.02373	3.36844	4.30972e-06	5.33122e-05	potassium channel SKOR putative expressed
LOC_Os06g14050	1984	795	-1.21976	4.3836	1.51805e-08	2.89085e-07	membrane attack complex component perforin%2Fcomplement C9 putative expressed
LOC_Os06g14350	77	30	-1.25702	-0.259314	0.000576244	0.00417088	caleosin related protein putative expressed
LOC_Os06g15640	11	0	-6.4274	-3.14212	0.00126829	0.00811172	retrotransposon protein putative unclassified expressed
LOC_Os06g16110	15	1	-3.65538	-2.72863	0.000794618	0.00546015	expressed protein
LOC_Os06g16170	362	156	-1.11434	1.97174	7.13006e-06	8.49367e-05	expressed protein
LOC_Os06g16880	89	33	-1.32866	-0.0777139	0.000167163	0.00140139	transposon protein putative CACTA En Spm sub-class expressed
LOC_Os06g17070	74	20	-1.78186	-0.443066	9.03861e-06	0.000104451	retrotransposon protein putative Ty1-copia subclass expressed
LOC_Os06g17090	28	7	-1.88248	-1.76648	0.00190528	0.0114969	UDP-glycosyltransferase putative expressed
LOC_Os06g17220	69	29	-1.14775	-0.379856	0.00232077	0.0136429	UDP-glycosyltransferase putative expressed
LOC_Os06g17570	173	70	-1.20443	0.892467	3.00415e-05	0.000304256	embryogenesis transmembrane protein putative expressed
LOC_Os06g19540	95	29	-1.60834	-0.0577689	6.89246e-06	8.23482e-05	oxidoreductase short chain dehydrogenase reductase family domain containing protein expressed
LOC_Os06g19610	40	0	-8.27769	-1.60288	8.24314e-11	2.17681e-09	oxidoreductase short chain dehydrogenase reductase family putative expressed
LOC_Os06g19800	62	12	-2.2583	-0.774075	1.31272e-06	1.79101e-05	BURP domain containing protein expressed
LOC_Os06g21380	3828	1577	-1.17984	5.34274	2.27187e-08	4.20016e-07	OsCttP3 - Putative C-terminal processing peptidase homologue expressed
LOC_Os06g21590	17187	6748	-1.24927	7.48755	2.00497e-09	4.33274e-08	chlorophyll A-B binding protein putative expressed
LOC_Os06g23030	37	9	-1.92584	-1.41018	0.000287197	0.00225674	ZF-HD protein dimerisation region containing protein expressed
LOC_Os06g23114	1654	527	-1.55036	4.03027	1.88854e-12	6.03174e-11	copper methylamine oxidase precursor putative expressed
LOC_Os06g23230	8	0	-5.97424	-3.46184	0.00894141	0.0414162	transposon protein putative unclassified expressed
LOC_Os06g23350	41	12	-1.66319	-1.22048	0.0011366	0.00745037	late embryogenesis abundant protein D-34 putative expressed
LOC_Os06g25439	519	234	-1.04934	2.50847	8.44399e-06	9.83928e-05	NAD dependent epimerase dehydratase family protein putative expressed
LOC_Os06g25560	10	0	-6.29157	-3.24095	0.00242129	0.0140221	retrotransposon protein putative unclassified expressed
LOC_Os06g27760	1248	474	-1.29694	3.69351	4.46395e-09	9.2146e-08	peptide methionine sulfoxide reductase msrB putative expressed
LOC_Os06g28040	8	0	-5.97424	-3.46184	0.00894141	0.0414162	retrotransposon putative centromere-specific
LOC_Os06g28050	8207	3682	-1.05684	6.48113	3.92649e-07	5.86832e-06	expressed protein
LOC_Os06g28194	8560	2577	-1.63237	6.37902	1.17321e-14	4.74927e-13	expressed protein
LOC_Os06g28630	766	149	-2.2616	2.77381	1.91628e-20	1.30417e-18	expressed protein
LOC_Os06g28780	39	0	-8.24128	-1.63574	1.42164e-10	3.63586e-09	retrotransposon protein putative LINE subclass expressed
LOC_Os06g31300	22	2	-3.28385	-2.24608	0.000143701	0.00122867	PPR repeat domain containing protein putative expressed
LOC_Os06g31800	36	0	-8.1262	-1.73911	7.42892e-10	1.69764e-08	THION2 - Plant thionin family protein precursor expressed
LOC_Os06g31890	76	5	-3.79454	-0.657278	4.05678e-13	1.39332e-11	THION3 - Plant thionin family protein precursor expressed
LOC_Os06g31930	677	33	-4.25412	2.39893	8.56805e-46	3.44096e-43	thionin precursor protein putative expressed
LOC_Os06g31960	652	32	-4.24408	2.34554	4.46281e-45	1.724e-42	THION5 - Plant thionin family protein precursor expressed
LOC_Os06g32020	791	30	-4.61558	2.60609	2.04066e-52	1.27343e-49	THION6 - Plant thionin family protein precursor expressed
LOC_Os06g32160	114	11	-3.25985	-0.0574144	1.38818e-14	5.59715e-13	THION7 - Plant thionin family protein precursor expressed
LOC_Os06g32200	16	0	-6.96272	-2.73028	5.32834e-05	0.000505918	THION8 - Plant thionin family protein precursor putative expressed
LOC_Os06g32240	135	5	-4.62235	0.0964173	1.78216e-21	1.34115e-19	THION9 - Plant thionin family protein precursor expressed
LOC_Os06g32870	26	7	-1.77608	-1.84151	0.00418133	0.0223338	retrotransposon protein putative Ty3-gypsy subclass expressed
LOC_Os06g32880	33	4	-2.90765	-1.6989	9.86585e-06	0.000112695	retrotransposon protein putative Ty3-gypsy subclass expressed
LOC_Os06g32890	118	34	-1.69214	0.225898	8.15997e-07	1.14726e-05	retrotransposon protein putative Ty3-gypsy subclass expressed
LOC_Os06g32910	143	66	-1.01464	0.681512	0.000770584	0.00531211	uncharacterized Cys-rich domain containing protein putative expressed
LOC_Os06g32980	8	0	-5.97424	-3.46184	0.00894141	0.0414162	peroxidase precursor putative expressed
LOC_Os06g33150	13	1	-3.45083	-2.87936	0.00250381	0.0143975	transposon protein putative CACTA En Spm sub-class expressed
LOC_Os06g33350	10	0	-6.29157	-3.24095	0.00242129	0.0140221	plant protein of unknown function domain containing protein expressed
LOC_Os06g33720	652	211	-1.52759	2.69773	9.41056e-11	2.46583e-09	flavin-containing monooxygenase family protein putative expressed
LOC_Os06g33940	23	6	-1.81845	-2.00593	0.00644454	0.031859	NAC domain containing protein putative expressed
LOC_Os06g34400	548	156	-1.71235	2.40352	2.22148e-12	7.03965e-11	zinc finger C3HC4 type domain containing protein expressed
LOC_Os06g34530	13	0	-6.66582	-2.9629	0.000352487	0.00268366	zinc finger C3HC4 type domain containing protein expressed
LOC_Os06g34730	1678	385	-2.02397	3.94475	2.52912e-19	1.55906e-17	expressed protein
LOC_Os06g34830	794	192	-1.94786	2.88416	2.25255e-16	1.06242e-14	amino acid permease family protein putative expressed
LOC_Os06g34950	14	0	-6.77172	-2.88107	0.000187	0.00153607	expressed protein
LOC_Os06g35480	1335	44	-4.81988	3.35003	4.39232e-64	5.93871e-61	peroxidase precursor putative expressed
LOC_Os06g35920	30	0	-7.8642	-1.97142	2.21221e-08	4.09733e-07	expressed protein
LOC_Os06g35940	1470	90	-3.92844	3.52987	1.83106e-51	1.04608e-48	osFTL12 FT-Like12 homologous to Flowering Locus T gene%3B contains Pfam profile PF01161%3A Phosphatidylethanolamine-binding protein expressed
LOC_Os06g36000	42	8	-2.27565	-1.30163	1.71074e-05	0.000184012	AP2 domain containing protein expressed
LOC_Os06g36010	19	0	-7.20882	-2.53033	8.35118e-06	9.73952e-05	plastocyanin-like domain containing protein putative expressed
LOC_Os06g36040	24	3	-2.85135	-2.09928	0.000206996	0.00168462	expressed protein
LOC_Os06g36330	161	42	-1.83611	0.631374	5.72233e-09	1.16755e-07	MATE domain containing protein expressed
LOC_Os06g36660	18	0	-7.13136	-2.59391	1.54285e-05	0.000167597	retrotransposon protein putative unclassified
LOC_Os06g36670	109	47	-1.1121	0.268374	0.00059571	0.0042873	bet v I allergen family protein putative expressed
LOC_Os06g37140	346	121	-1.41536	1.81969	3.06357e-08	5.59247e-07	retrotransposon protein putative Ty3-gypsy subclass expressed
LOC_Os06g37450	2857	1021	-1.38491	4.86139	9.08733e-11	2.38576e-09	GATA zinc finger domain containing protein expressed
LOC_Os06g37500	10	0	-6.29157	-3.24095	0.00242129	0.0140221	cytokinin dehydrogenase precursor putative expressed
LOC_Os06g37750	18	0	-7.13136	-2.59391	1.54285e-05	0.000167597	S-locus-like receptor protein kinase putative expressed
LOC_Os06g38160	445	35	-3.56433	1.84165	2.20389e-32	3.64874e-30	legume lectins beta domain containing protein putative expressed
LOC_Os06g38450	991	245	-1.91608	3.2091	1.54024e-16	7.35002e-15	vignain precursor putative expressed
LOC_Os06g38870	9	0	-6.14161	-3.34712	0.00464266	0.0240905	expressed protein
LOC_Os06g38980	12	0	-6.55153	-3.0497	0.000667207	0.00468141	polyadenylate-binding protein putative expressed
LOC_Os06g39330	445	121	-1.77828	2.09036	1.87772e-12	6.00191e-11	UDP-glucoronosyl and UDP-glucosyl transferase domain containing protein expressed
LOC_Os06g39390	969	317	-1.51215	3.27082	2.97335e-11	8.31759e-10	transferase family protein putative expressed
LOC_Os06g39660	834	282	-1.46445	3.06766	1.94313e-10	4.88334e-09	FAD binding domain containing protein expressed
LOC_Os06g39960	157	60	-1.28652	0.731338	1.43272e-05	0.000157662	bZIP transcription factor domain containing protein expressed
LOC_Os06g40170	4525	742	-2.50873	5.29028	1.30893e-29	1.83712e-27	phospholipase D putative expressed
LOC_Os06g40180	1139	192	-2.46834	3.31022	3.93666e-25	3.99983e-23	phospholipase D putative expressed
LOC_Os06g40360	20000	2865	-2.70384	7.40571	4.05278e-35	8.51755e-33	OsFBL30 - F-box domain and LRR containing protein expressed
LOC_Os06g40440	13440	5805	-1.11165	7.17497	8.92326e-08	1.49317e-06	expressed protein
LOC_Os06g40500	1655	770	-1.00428	4.19048	3.27762e-06	4.14811e-05	expressed protein
LOC_Os06g40570	39	7	-2.35866	-1.41239	2.16324e-05	0.000226967	GRAM and C2 domains containing protein putative expressed
LOC_Os06g40870	21	3	-2.6598	-2.24462	0.000910749	0.00613651	expressed protein
LOC_Os06g40940	31082	11740	-1.30513	8.32588	3.6252e-10	8.73709e-09	glycine dehydrogenase putative expressed
LOC_Os06g41270	29	6	-2.1512	-1.76774	0.000538084	0.00392762	expressed protein
LOC_Os06g41740	88	33	-1.31239	-0.0890111	0.000207922	0.00168988	transposon protein putative CACTA En Spm sub-class expressed
LOC_Os06g41940	80	15	-2.3063	-0.432237	4.08201e-08	7.28441e-07	expressed protein
LOC_Os06g42470	262	93	-1.3936	1.42875	2.06704e-07	3.25226e-06	expressed protein
LOC_Os06g42660	24	4	-2.45032	-2.05257	0.000672116	0.00471178	expressed protein
LOC_Os06g42690	10	0	-6.29157	-3.24095	0.00242129	0.0140221	bZIP transcription factor domain containing protein expressed
LOC_Os06g42754	55	23	-1.15413	-0.693842	0.00599328	0.0300419	expressed protein
LOC_Os06g43020	653	217	-1.48937	2.7098	2.35965e-10	5.83256e-09	expressed protein
LOC_Os06g43090	8540	1880	-2.08393	6.27791	2.86742e-22	2.28056e-20	MYB transcription factor TaMYB1 putative expressed
LOC_Os06g43600	25192	2731	-3.1059	7.69116	2.21745e-44	8.1031e-42	LTPL129 - Protease inhibitor seed storage%2FLTP family protein precursor expressed
LOC_Os06g43800	2972	1128	-1.29807	4.94279	1.08248e-09	2.41515e-08	methyltransferase domain containing protein putative expressed
LOC_Os06g43810	4831	1735	-1.37782	5.62048	7.08803e-11	1.89647e-09	expressed protein
LOC_Os06g44070	9	0	-6.14161	-3.34712	0.00464266	0.0240905	retrotransposon protein putative unclassified expressed
LOC_Os06g44240	8	0	-5.97424	-3.46184	0.00894141	0.0414162	gp176 putative expressed
LOC_Os06g44260	109	12	-3.07099	-0.101779	2.34453e-13	8.29109e-12	synthase putative expressed
LOC_Os06g44320	629	232	-1.33898	2.6968	1.15225e-08	2.23946e-07	expressed protein
LOC_Os06g44420	403	179	-1.07081	2.13904	1.10166e-05	0.000124507	GDU1 putative expressed
LOC_Os06g44500	15207	4418	-1.68374	7.19545	1.43984e-15	6.38982e-14	OsFBK17 - F-box domain and kelch repeat containing protein expressed
LOC_Os06g44750	82	29	-1.39635	-0.209763	0.000120611	0.00104725	AP2 domain containing protein expressed
LOC_Os06g44760	23	6	-1.81845	-2.00593	0.00644454	0.031859	expressed protein
LOC_Os06g44860	777	286	-1.34203	2.99935	5.27818e-09	1.07976e-07	OsSPL10 - SBP-box gene family member expressed
LOC_Os06g45184	140	64	-1.02839	0.647131	0.000638054	0.00453809	retrotransposon protein putative Ty3-gypsy subclass expressed
LOC_Os06g45450	30	4	-2.77071	-1.80733	4.04722e-05	0.000397394	glucan endo-13-beta-glucosidase 12 precursor putative expressed
LOC_Os06g45580	94	28	-1.64351	-0.0807308	5.27826e-06	6.4332e-05	RING-H2 finger protein putative expressed
LOC_Os06g45680	82	21	-1.85974	-0.317465	1.74844e-06	2.33443e-05	expressed protein
LOC_Os06g45930	22	4	-2.3255	-2.14468	0.00169524	0.0104122	expressed protein
LOC_Os06g45950	618	232	-1.31353	2.67868	2.11433e-08	3.9322e-07	OsSAUR25 - Auxin-responsive SAUR gene family member expressed
LOC_Os06g46350	1473	308	-2.15781	3.73188	4.35569e-21	3.17762e-19	PLA IIIA PLP7 putative expressed
LOC_Os06g46410	22961	9576	-1.16218	7.93169	2.18343e-08	4.05143e-07	auxin response factor putative expressed
LOC_Os06g46440	65	30	-1.01305	-0.421442	0.00764158	0.0367852	expressed protein
LOC_Os06g46500	1880	715	-1.29507	4.28389	2.30485e-09	4.91532e-08	monocopper oxidase putative expressed
LOC_Os06g46690	616	191	-1.58925	2.60073	2.4826e-11	7.00761e-10	exostosin family protein putative expressed
LOC_Os06g46740	265	115	-1.10405	1.5294	2.27528e-05	0.000237442	early nodulin 20 precursor putative expressed
LOC_Os06g46920	1002	443	-1.07779	3.4443	1.19732e-06	1.6435e-05	dihydroflavonol-4-reductase putative expressed
LOC_Os06g47270	79	5	-3.8503	-0.607735	1.19593e-13	4.37416e-12	zinc finger C3HC4 type domain containing protein expressed
LOC_Os06g47430	46	0	-8.47872	-1.42014	3.33429e-12	1.03162e-10	expressed protein
LOC_Os06g47600	3926	1068	-1.77853	5.22093	1.25063e-16	6.03907e-15	thaumatin family domain containing protein expressed
LOC_Os06g47620	1885	420	-2.06628	4.10397	3.51807e-20	2.33552e-18	peptidase putative expressed
LOC_Os06g47930	1563	589	-1.3083	4.01418	2.10268e-09	4.53423e-08	expressed protein
LOC_Os06g48030	13701	4226	-1.59739	7.066	3.248e-14	1.25831e-12	peroxidase precursor putative expressed
LOC_Os06g48050	67	6	-3.35567	-0.797578	8.03798e-11	2.1254e-09	expressed protein
LOC_Os06g48160	17602	3483	-2.23779	7.29288	2.07065e-25	2.15911e-23	glycosyl hydrolases family 16 putative expressed
LOC_Os06g48560	345	39	-3.04163	1.52611	2.97535e-24	2.80666e-22	transferase family protein putative expressed
LOC_Os06g48720	229	28	-2.92695	0.956449	4.02711e-19	2.43439e-17	cadmium zinc-transporting ATPase 4 putative expressed
LOC_Os06g48800	212	56	-1.81884	1.02448	4.48633e-10	1.06543e-08	OsHKT2%3B4 - Na%2B transporter expressed
LOC_Os06g48950	6904	2270	-1.50519	6.10103	1.01054e-12	3.34335e-11	auxin response factor 19 putative expressed
LOC_Os06g49470	141	64	-1.03865	0.653912	0.000553123	0.00402724	peptidyl-prolyl cis-trans isomerase putative expressed
LOC_Os06g49640	23346	5467	-1.99483	7.74578	6.66362e-21	4.83523e-19	uncharacterized UPF0114 domain containing protein expressed
LOC_Os06g49660	758	188	-1.91128	2.8251	9.77436e-16	4.41501e-14	transferase family protein putative expressed
LOC_Os06g49690	350	127	-1.36219	1.85062	7.76053e-08	1.31324e-06	expressed protein
LOC_Os06g49750	2593	328	-2.88289	4.438	1.11279e-35	2.46651e-33	kelch motif family protein expressed
LOC_Os06g49760	6397	2722	-1.13319	6.0975	6.09481e-08	1.04931e-06	invertase pectin methylesterase inhibitor family protein putative expressed
LOC_Os06g49780	3141	911	-1.68607	4.92079	4.75548e-15	2.00095e-13	expressed protein
LOC_Os06g49860	31	6	-2.247	-1.69644	0.00023063	0.00185685	methyltransferase putative expressed
LOC_Os06g50600	202	83	-1.1825	1.11891	1.85348e-05	0.00019774	bZIP transcription factor domain containing protein expressed
LOC_Os06g50900	3004	1048	-1.41964	4.92418	3.02536e-11	8.45726e-10	expressed protein
LOC_Os06g50950	46152	2195	-4.29452	8.47766	5.52192e-75	1.59986e-71	GDSL-like lipase acylhydrolase putative expressed
LOC_Os06g50980	8	0	-5.97424	-3.46184	0.00894141	0.0414162	expressed protein
LOC_Os06g51320	1922	322	-2.47753	4.0615	3.34246e-27	4.05919e-25	GASR8 - Gibberellin-regulated GASA GAST%2FSnakin family protein precursor expressed
LOC_Os06g51370	57	13	-2.02288	-0.848156	1.57282e-05	0.000170534	OsSCP38 - Putative Serine Carboxypeptidase homologue expressed
LOC_Os07g01470	54	10	-2.3196	-0.971249	4.03453e-06	5.00608e-05	circumsporozoite protein precursor putative expressed
LOC_Os07g01520	568	125	-2.0834	2.37703	7.01299e-17	3.46481e-15	expressed protein
LOC_Os07g01530	1917	856	-1.06356	4.38273	7.38832e-07	1.05449e-05	expressed protein
LOC_Os07g01820	12	0	-6.55153	-3.0497	0.000667207	0.00468141	OsMADS15 - MADS-box family gene with MIKCc type-box expressed
LOC_Os07g01840	487	214	-1.08638	2.40534	4.81728e-06	5.91043e-05	expressed protein
LOC_Os07g02140	156	64	-1.18438	0.751956	7.12979e-05	0.000659368	flavin-containing monooxygenase family protein putative expressed
LOC_Os07g02150	110	29	-1.81958	0.0996385	1.77288e-07	2.81124e-06	3-5 exonuclease domain-containing protein putative expressed
LOC_Os07g02460	1657	535	-1.53125	4.03776	3.26763e-12	1.01487e-10	expressed protein
LOC_Os07g03120	1255	339	-1.78846	3.57623	3.04027e-15	1.30497e-13	expressed protein
LOC_Os07g03260	598	138	-2.01502	2.46398	3.54401e-16	1.64665e-14	CSLC10 - cellulose synthase-like family C expressed
LOC_Os07g04990	24273	6533	-1.79401	7.84452	2.02296e-17	1.05334e-15	oxidoreductase aldo keto reductase family protein putative expressed
LOC_Os07g05000	1807	754	-1.16133	4.26677	7.60375e-08	1.28939e-06	oxidoreductase aldo keto reductase family protein putative expressed
LOC_Os07g05370	1478	582	-1.24488	3.95216	1.22379e-08	2.36829e-07	TKL_IRAK_CrRLK1L-1.15 - The CrRLK1L-1 subfamily has homology to the CrRLK1L homolog expressed
LOC_Os07g05460	251	112	-1.06387	1.46468	4.8945e-05	0.000471457	flavonol sulfotransferase putative expressed
LOC_Os07g05480	24021	9096	-1.30148	7.95519	4.16107e-10	9.92832e-09	photosystem I reaction center subunit chloroplast precursor putative expressed
LOC_Os07g05570	21216	9534	-1.05449	7.85179	3.60449e-07	5.42506e-06	ERD4 protein putative expressed
LOC_Os07g05720	3505	1285	-1.34806	5.16628	2.20721e-10	5.49868e-09	TCP family transcription factor putative expressed
LOC_Os07g05840	9	0	-6.14161	-3.34712	0.00464266	0.0240905	expressed protein
LOC_Os07g05940	883	188	-2.13146	3.00103	3.2414e-19	1.97711e-17	9-cis-epoxycarotenoid dioxygenase 1 chloroplast precursor putative expressed
LOC_Os07g06430	39	11	-1.7155	-1.29845	0.00118125	0.00769698	expressed protein
LOC_Os07g06460	147	67	-1.03275	0.714705	0.000557496	0.00405181	expressed protein
LOC_Os07g06730	9	0	-6.14161	-3.34712	0.00464266	0.0240905	OsFBX216 - F-box domain containing protein expressed
LOC_Os07g06800	45	15	-1.47804	-1.0528	0.00180168	0.0109845	3-oxo-5-alpha-steroid 4-dehydrogenase putative expressed
LOC_Os07g06860	351	48	-2.76777	1.58241	8.89989e-22	6.87614e-20	gibberellin receptor GID1L2 putative expressed
LOC_Os07g07040	6634	2899	-1.09479	6.16208	1.61206e-07	2.57333e-06	erythrocyte binding protein 3 putative expressed
LOC_Os07g07094	8	0	-5.97424	-3.46184	0.00894141	0.0414162	expressed protein
LOC_Os07g07320	3469	1105	-1.55087	5.0971	4.03857e-13	1.38824e-11	glutathione S-transferase putative expressed
LOC_Os07g07400	13	0	-6.66582	-2.9629	0.000352487	0.00268366	zinc finger A20 and AN1 domain-containing stress-associated protein putative expressed
LOC_Os07g07440	69	7	-3.1797	-0.742189	5.5925e-10	1.30595e-08	versicolorin reductase putative expressed
LOC_Os07g07480	1811	559	-1.59615	4.14935	3.71013e-13	1.2807e-11	HNH endonuclease domain-containing protein putative expressed
LOC_Os07g07540	2929	1321	-1.04921	4.99814	7.07124e-07	1.01244e-05	SHOOT1 protein putative expressed
LOC_Os07g07860	25	7	-1.71978	-1.88056	0.00616054	0.0307436	LTPL76 - Protease inhibitor seed storage%2FLTP family protein precursor expressed
LOC_Os07g07990	4652	1880	-1.20756	5.61536	9.67547e-09	1.90144e-07	uncharacterized protein At4g06744 precursor putative expressed
LOC_Os07g08320	123	38	-1.59202	0.307531	1.78391e-06	2.3771e-05	RNA recognition motif containing protein expressed
LOC_Os07g08800	631	58	-3.34131	2.35955	8.71851e-34	1.58583e-31	expressed protein
LOC_Os07g08860	242	10	-4.48089	0.922663	2.39587e-30	3.63975e-28	S-domain receptor-like protein kinase putative expressed
LOC_Os07g09040	1465	658	-1.0551	3.99823	1.20012e-06	1.6468e-05	peptidyl-prolyl cis-trans isomerase FKBP-type putative expressed
LOC_Os07g09180	43	9	-2.14195	-1.24878	6.81982e-05	0.00063359	transposon protein putative CACTA En Spm sub-class expressed
LOC_Os07g10620	80	21	-1.82417	-0.344288	3.0661e-06	3.89622e-05	expressed protein
LOC_Os07g10750	77	12	-2.5703	-0.523511	7.46299e-09	1.49562e-07	transposon protein putative Pong sub-class expressed
LOC_Os07g11440	9	0	-6.14161	-3.34712	0.00464266	0.0240905	chalcone synthase putative expressed
LOC_Os07g12480	45	18	-1.21692	-0.98489	0.00749061	0.0361879	receptor protein kinase putative expressed
LOC_Os07g13090	28	1	-4.55011	-2.01274	9.08175e-07	1.27026e-05	expressed protein
LOC_Os07g13660	76	25	-1.50007	-0.341527	8.1049e-05	0.000740688	UDP-glucoronosyl and UDP-glucosyl transferase domain containing protein expressed
LOC_Os07g13980	5444	2250	-1.1752	5.85188	2.14489e-08	3.98357e-07	glucose-1-phosphate adenylyltransferase large subunit putative expressed
LOC_Os07g14150	10088	3204	-1.55515	6.63509	1.56734e-13	5.68137e-12	cytidine deaminase putative expressed
LOC_Os07g14850	15216	6451	-1.13848	7.34555	4.33469e-08	7.68797e-07	CESA6 - cellulose synthase expressed
LOC_Os07g14920	199	58	-1.67708	0.966509	8.00502e-09	1.59323e-07	expressed protein
LOC_Os07g15320	9	0	-6.14161	-3.34712	0.00464266	0.0240905	leaf senescence related protein putative expressed
LOC_Os07g15970	109	3	-5.02853	-0.214207	2.32607e-20	1.56727e-18	erythronate-4-phosphate dehydrogenase domain containing protein expressed
LOC_Os07g16610	29	0	-7.81551	-2.0141	3.94049e-08	7.05359e-07	retrotransposon protein putative Ty1-copia subclass expressed
LOC_Os07g16810	127	38	-1.63815	0.341532	7.68229e-07	1.0884e-05	transposon protein putative CACTA En Spm sub-class expressed
LOC_Os07g17290	33	6	-2.33684	-1.62854	9.82733e-05	0.000879163	transposon protein putative unclassified expressed
LOC_Os07g17970	653	267	-1.19037	2.79392	2.76733e-07	4.2454e-06	AMP-binding domain containing protein expressed
LOC_Os07g18560	86	29	-1.46496	-0.161252	5.94916e-05	0.000559364	OsFBLD6 - F-box LRR and FBD domain containing protein expressed
LOC_Os07g19130	60	4	-3.76761	-0.9768	6.52968e-11	1.7517e-09	cytochrome P450 putative expressed
LOC_Os07g19140	10	0	-6.29157	-3.24095	0.00242129	0.0140221	retrotransposon protein putative unclassified expressed
LOC_Os07g19220	45	2	-4.31195	-1.38964	1.05253e-09	2.35222e-08	expressed protein
LOC_Os07g19520	8	0	-5.97424	-3.46184	0.00894141	0.0414162	expressed protein
LOC_Os07g20320	55	23	-1.15413	-0.693842	0.00599328	0.0300419	retrotransposon protein putative Ty3-gypsy subclass expressed
LOC_Os07g23354	29	6	-2.1512	-1.76774	0.000538084	0.00392762	transposon protein putative CACTA En Spm sub-class expressed
LOC_Os07g23570	328	91	-1.74891	1.661	4.23934e-11	1.16501e-09	cytochrome P450 72A1 putative expressed
LOC_Os07g24160	19	3	-2.51634	-2.35046	0.0024261	0.0140221	expressed protein
LOC_Os07g24230	62	28	-1.04414	-0.496326	0.0074317	0.0359505	integral membrane transporter family protein putative expressed
LOC_Os07g24310	15	0	-6.87038	-2.80369	9.96168e-05	0.000883977	retrotransposon protein putative unclassified expressed
LOC_Os07g24830	259	119	-1.02174	1.52297	9.19799e-05	0.00082835	thionin-like peptide putative expressed
LOC_Os07g25150	786	310	-1.24243	3.04461	4.85019e-08	8.51292e-07	myb-related protein 306 putative expressed
LOC_Os07g25430	28332	12760	-1.05129	8.27005	3.81396e-07	5.71278e-06	photosystem I reaction center subunit IV A chloroplast precursor putative expressed
LOC_Os07g25800	411	92	-2.05849	1.91874	3.93307e-15	1.67225e-13	OsFBDUF37 - F-box and DUF domain containing protein expressed
LOC_Os07g25810	555	145	-1.83607	2.39398	8.59927e-14	3.20591e-12	retrotransposon protein putative unclassified expressed
LOC_Os07g25960	40	11	-1.75191	-1.27234	0.000844689	0.00576321	retrotransposon protein putative unclassified expressed
LOC_Os07g26320	23	2	-3.34761	-2.19595	8.47349e-05	0.000768735	retrotransposon protein putative Ty1-copia subclass
LOC_Os07g26540	11	0	-6.4274	-3.14212	0.00126829	0.00811172	hexokinase putative expressed
LOC_Os07g26630	136	50	-1.342	0.513143	1.5946e-05	0.000172499	aquaporin protein putative expressed
LOC_Os07g26660	139	27	-2.25946	0.344642	4.63795e-11	1.26513e-09	aquaporin protein putative expressed
LOC_Os07g26720	76	17	-2.05321	-0.459836	6.80219e-07	9.76329e-06	OsRR7 type-A response regulator expressed
LOC_Os07g26960	65	30	-1.01305	-0.421442	0.00764158	0.0367852	kinesin-like protein identical putative expressed
LOC_Os07g28160	19	3	-2.51634	-2.35046	0.0024261	0.0140221	cytochrome P450 51 putative expressed
LOC_Os07g28300	222	81	-1.35375	1.20385	9.02664e-07	1.26298e-05	leucine rich repeat protein putative expressed
LOC_Os07g28650	59	13	-2.07253	-0.810201	8.06982e-06	9.5043e-05	transposon protein putative unclassified expressed
LOC_Os07g29410	27620	6078	-2.08452	7.97074	1.43394e-22	1.18219e-20	thioredoxin putative expressed
LOC_Os07g29750	13654	1994	-2.67601	6.85892	2.27921e-34	4.38148e-32	glycosyl hydrolases family 16 putative expressed
LOC_Os07g29760	190	33	-2.42167	0.759101	7.54469e-14	2.82835e-12	cysteine proteinase A494 precursor putative expressed
LOC_Os07g30860	10	0	-6.29157	-3.24095	0.00242129	0.0140221	expressed protein
LOC_Os07g30950	164	65	-1.23414	0.808085	2.84402e-05	0.00029087	hydroxylase putative expressed
LOC_Os07g30960	466	155	-1.48784	2.22647	1.29686e-09	2.85826e-08	monooxygenase putative expressed
LOC_Os07g31010	31	9	-1.67155	-1.59221	0.00266073	0.0151793	expressed protein
LOC_Os07g31140	18	0	-7.13136	-2.59391	1.54285e-05	0.000167597	3-oxo-5-alpha-steroid 4-dehydrogenase putative expressed
LOC_Os07g31500	3034	1036	-1.45059	4.93015	1.15782e-11	3.37382e-10	leucine-rich repeat receptor protein kinase EXS precursor putative expressed
LOC_Os07g31650	3886	1787	-1.02119	5.41482	1.18212e-06	1.62429e-05	expressed protein
LOC_Os07g31790	18	0	-7.13136	-2.59391	1.54285e-05	0.000167597	CXE carboxylesterase putative expressed
LOC_Os07g31870	124	46	-1.32885	0.386682	3.48589e-05	0.000347578	expressed protein
LOC_Os07g32680	22	3	-2.72652	-2.19451	0.000556462	0.00404502	retrotransposon protein putative unclassified expressed
LOC_Os07g32710	206	49	-1.96964	0.952557	4.04088e-11	1.11501e-09	retrotransposon protein putative unclassified expressed
LOC_Os07g33120	283	61	-2.11222	1.37636	9.09138e-14	3.38006e-12	expressed protein
LOC_Os07g33270	5207	1671	-1.54017	5.68527	3.85951e-13	1.33007e-11	DUF584 domain containing protein putative expressed
LOC_Os07g33915	211	6	-5.00878	0.710466	3.2157e-30	4.81311e-28	60S ribosomal protein L44 putative expressed
LOC_Os07g34070	1030	208	-2.20783	3.20846	8.01178e-21	5.75175e-19	auxin-induced protein 5NG4 putative expressed
LOC_Os07g34080	13	0	-6.66582	-2.9629	0.000352487	0.00268366	transposon protein putative CACTA En Spm sub-class expressed
LOC_Os07g34170	28	0	-7.76511	-2.05809	7.04324e-08	1.20018e-06	alpha beta hydrolase fold putative expressed
LOC_Os07g34190	332	98	-1.65961	1.69896	2.64967e-10	6.48617e-09	chalcone and stilbene synthases putative expressed
LOC_Os07g34260	25811	2786	-3.11216	7.72553	1.54756e-44	5.70657e-42	chalcone and stilbene synthases putative expressed
LOC_Os07g34370	294	9	-4.91166	1.18287	4.40716e-36	1.02737e-33	gibberellin receptor putative expressed
LOC_Os07g34390	2098	795	-1.30035	4.44038	1.7055e-09	3.7093e-08	ankyrin repeat family protein putative expressed
LOC_Os07g34570	172074	26299	-2.61044	10.5232	2.39176e-33	4.23644e-31	FAD dependent oxidoreductase domain containing protein expressed
LOC_Os07g34640	7046	2229	-1.56085	6.1161	1.55749e-13	5.6507e-12	pyruvate Pi dikinase regulatory protein putative expressed
LOC_Os07g35020	34	7	-2.16142	-1.56255	0.00016937	0.00141767	expressed protein
LOC_Os07g35040	43	13	-1.61732	-1.14651	0.00108952	0.00718431	transposon protein putative unclassified expressed
LOC_Os07g35100	54	19	-1.40177	-0.786472	0.00139798	0.00883115	retrotransposon protein putative unclassified expressed
LOC_Os07g35200	88	13	-2.64827	-0.349818	6.77802e-10	1.56388e-08	expressed protein
LOC_Os07g35270	22	4	-2.3255	-2.14468	0.00169524	0.0104122	retrotransposon protein putative unclassified expressed
LOC_Os07g35520	2095	774	-1.33691	4.42789	6.17098e-10	1.4336e-08	glucan endo-13-beta-glucosidase precursor putative expressed
LOC_Os07g35770	9	0	-6.14161	-3.34712	0.00464266	0.0240905	TKL_IRAK_DUF26-ld.4 - DUF26 kinases have homology to DUF26 containing loci
LOC_Os07g35880	86	35	-1.19468	-0.087798	0.000674933	0.00472908	beta-amylase putative expressed
LOC_Os07g36500	2498	1081	-1.10882	4.74965	1.87148e-07	2.96065e-06	Core histone H2A H2B%2FH3%2FH4 domain containing protein putative expressed
LOC_Os07g36690	33	10	-1.6113	-1.49714	0.00254585	0.0146155	CSLF2 - cellulose synthase-like family F%3B beta13%3B14 glucan synthase expressed
LOC_Os07g36700	94	24	-1.86487	-0.129012	5.54582e-07	8.08589e-06	CSLF1 - cellulose synthase-like family F%3B beta13%3B14 glucan synthase expressed
LOC_Os07g36740	46	18	-1.24854	-0.963856	0.00575891	0.0289678	CSLF4 - cellulose synthase-like family F%3B beta13%3B14 glucan synthase expressed
LOC_Os07g37010	2595	1098	-1.14127	4.79436	8.09011e-08	1.36389e-06	cyclin putative expressed
LOC_Os07g37040	1208	500	-1.17292	3.68349	1.00807e-07	1.66964e-06	PB1 domain containing protein expressed
LOC_Os07g37100	16658	6290	-1.30556	7.42602	3.89749e-10	9.33235e-09	nucleoside transporter putative expressed
LOC_Os07g37210	566	80	-2.72138	2.27107	8.48698e-25	8.35556e-23	MYB family transcription factor putative expressed
LOC_Os07g37230	1206	221	-2.34797	3.41138	1.81783e-23	1.61346e-21	inositol-1-monophosphatase putative expressed
LOC_Os07g37240	9833	4291	-1.09679	6.72898	1.38495e-07	2.24078e-06	chlorophyll A-B binding protein putative expressed
LOC_Os07g37320	68212	10966	-2.53747	9.19879	9.9566e-32	1.62847e-29	transporter family protein putative expressed
LOC_Os07g37330	37	14	-1.29524	-1.26919	0.0112329	0.0499443	hypothetical protein
LOC_Os07g37420	360	132	-1.34715	1.89506	9.34692e-08	1.55764e-06	versicolorin reductase putative expressed
LOC_Os07g37454	507	65	-2.86166	2.09602	8.44383e-26	9.18227e-24	urate anion exchanger putative expressed
LOC_Os07g37510	125	55	-1.08325	0.46992	0.000477304	0.0035252	organic cation transporter-related putative expressed
LOC_Os07g37550	19086	4804	-1.89068	7.47667	4.94473e-19	2.95823e-17	chlorophyll A-B binding protein putative expressed
LOC_Os07g37610	35769	7784	-2.10061	8.34063	6.69178e-23	5.61971e-21	B3 DNA binding domain containing protein putative expressed
LOC_Os07g37620	2015	714	-1.39713	4.35502	1.22001e-10	3.136e-09	fiber expressed protein putative expressed
LOC_Os07g38130	34208	9696	-1.71936	8.35648	3.18181e-16	1.48687e-14	polygalacturonase inhibitor 1 precursor putative expressed
LOC_Os07g38170	31685	9464	-1.64376	8.26392	5.13275e-15	2.15077e-13	remorin putative expressed
LOC_Os07g38230	7860	2033	-1.85135	6.2056	3.77722e-18	2.07604e-16	expressed protein
LOC_Os07g38290	702	311	-1.07476	2.93382	2.40635e-06	3.1274e-05	plastocyanin-like domain containing protein putative expressed
LOC_Os07g38440	3552	1306	-1.34389	5.18665	2.466e-10	6.0769e-09	uncharacterized 50.6 kDa protein in the 5region of gyrA and gyrB putative expressed
LOC_Os07g38450	89	28	-1.56476	-0.138223	1.79837e-05	0.000192469	retrotransposon protein putative unclassified expressed
LOC_Os07g38630	5116	710	-2.74941	5.43375	1.236e-34	2.51932e-32	expressed protein
LOC_Os07g38960	27000	10248	-1.2981	8.12481	4.53611e-10	1.07599e-08	chlorophyll A-B binding protein putative expressed
LOC_Os07g39030	883	139	-2.56678	2.92994	1.84516e-25	1.93394e-23	expressed protein
LOC_Os07g39080	11	0	-6.4274	-3.14212	0.00126829	0.00811172	expressed protein
LOC_Os07g39210	54	24	-1.06664	-0.693024	0.0108903	0.0486705	expressed protein
LOC_Os07g39260	443	187	-1.14425	2.25152	2.17909e-06	2.86232e-05	expressed protein
LOC_Os07g39350	67469	30419	-1.04975	9.52226	3.80971e-07	5.70852e-06	transporter family protein putative expressed
LOC_Os07g39470	16540	7058	-1.12911	7.46883	5.48489e-08	9.54432e-07	gibberellin response modulator protein putative expressed
LOC_Os07g39700	62	16	-1.84686	-0.699574	2.53424e-05	0.000261762	expressed protein
LOC_Os07g39920	1223	497	-1.19941	3.69319	5.34614e-08	9.31486e-07	formin putative expressed
LOC_Os07g39960	16	3	-2.27024	-2.5256	0.00639309	0.0316626	ZOS7-07 - C2H2 zinc finger protein expressed
LOC_Os07g39990	342	137	-1.21959	1.85842	1.22149e-06	1.67442e-05	expressed protein
LOC_Os07g40020	198	40	-2.20452	0.852825	1.33332e-12	4.35795e-11	GRAS family transcription factor domain containing protein expressed
LOC_Os07g40130	16074	5784	-1.37507	7.35487	4.75656e-11	1.29574e-09	retrotransposon protein putative Ty3-gypsy subclass expressed
LOC_Os07g40240	1474	404	-1.7675	3.81236	2.97565e-15	1.27858e-13	GASR9 - Gibberellin-regulated GASA GAST%2FSnakin family protein precursor expressed
LOC_Os07g40250	662	289	-1.09594	2.84282	1.9445e-06	2.57586e-05	sex determination protein tasselseed-2 putative expressed
LOC_Os07g41060	485	121	-1.90242	2.18675	4.41685e-14	1.69175e-12	dihydroflavonol-4-reductase putative expressed
LOC_Os07g41580	776	338	-1.09926	3.07001	1.20991e-06	1.65967e-05	histone-like transcription factor and archaeal histone putative expressed
LOC_Os07g41590	1852	570	-1.60034	4.18055	3.19398e-13	1.11015e-11	gibberellin receptor GID1L2 putative expressed
LOC_Os07g41600	9993	2673	-1.80291	6.56249	2.05408e-17	1.06817e-15	proline-rich protein putative expressed
LOC_Os07g41670	18	4	-2.03786	-2.34895	0.0103994	0.046796	transposon protein putative unclassified
LOC_Os07g42200	3540	1396	-1.24287	5.21101	4.36836e-09	9.03107e-08	tyrosine protein kinase domain containing protein putative expressed
LOC_Os07g42280	6737	1806	-1.79974	5.99465	3.09036e-17	1.57476e-15	von Willebrand factor type A domain containing protein expressed
LOC_Os07g42290	8	0	-5.97424	-3.46184	0.00894141	0.0414162	expressed protein
LOC_Os07g42580	136	55	-1.20481	0.55209	8.01916e-05	0.000733754	expressed protein
LOC_Os07g42790	41	10	-1.92336	-1.27339	0.000302407	0.00235934	caltractin putative expressed
LOC_Os07g42834	68	17	-1.89303	-0.582278	7.81629e-06	9.22445e-05	retrotransposon protein putative unclassified expressed
LOC_Os07g42940	21373	7354	-1.43967	7.74818	5.82828e-12	1.7447e-10	CAMK_CAMK_like.7 - CAMK includes calcium calmodulin depedent protein kinases expressed
LOC_Os07g42980	43	14	-1.51135	-1.12202	0.00191784	0.0115658	transposon protein putative unclassified expressed
LOC_Os07g42994	339	100	-1.66059	1.72851	2.11848e-10	5.29777e-09	hydrolase putative expressed
LOC_Os07g43250	16	0	-6.96272	-2.73028	5.32834e-05	0.000505918	SKP1-like protein 1B putative expressed
LOC_Os07g43260	22	0	-7.41899	-2.35497	2.47519e-06	3.19741e-05	SKP1-like protein 1B putative expressed
LOC_Os07g43400	14	0	-6.77172	-2.88107	0.000187	0.00153607	SWIM zinc finger family protein putative expressed
LOC_Os07g43560	24051	5960	-1.91319	7.80544	1.86268e-19	1.16058e-17	TKL_IRAK_DUF26-lc.24 - DUF26 kinases have homology to DUF26 containing loci expressed
LOC_Os07g43570	16795	3303	-2.24664	7.22364	1.4295e-25	1.51789e-23	TKL_IRAK_DUF26-lc.25 - DUF26 kinases have homology to DUF26 containing loci expressed
LOC_Os07g43580	2224	630	-1.72004	4.41545	4.02735e-15	1.71055e-13	MYB family transcription factor putative expressed
LOC_Os07g43600	10	0	-6.29157	-3.24095	0.00242129	0.0140221	ribonuclease T2 family domain containing protein expressed
LOC_Os07g43810	58143	23715	-1.1943	9.26214	8.48256e-09	1.68331e-07	RNA recognition motif containing protein putative expressed
LOC_Os07g43925	182	79	-1.10333	0.995025	9.51244e-05	0.000854771	expressed protein
LOC_Os07g43970	100	3	-4.90435	-0.329752	7.44104e-19	4.39336e-17	calmodulin-binding protein putative expressed
LOC_Os07g44060	3560	854	-1.95991	5.04095	2.36877e-19	1.46467e-17	haloacid dehalogenase-like hydrolase family protein putative expressed
LOC_Os07g44070	11905	4933	-1.17151	6.98138	1.86904e-08	3.51308e-07	pectinacetylesterase domain containing protein expressed
LOC_Os07g44140	828	162	-2.25328	2.88696	1.03108e-20	7.28615e-19	cytochrome P450 72A1 putative expressed
LOC_Os07g44440	62	24	-1.2655	-0.561004	0.00166818	0.0102771	peroxiredoxin putative expressed
LOC_Os07g44690	611	280	-1.02593	2.75025	8.51158e-06	9.9038e-05	HSF-type DNA-binding domain containing protein expressed
LOC_Os07g44780	2422	894	-1.33823	4.63645	4.29136e-10	1.02271e-08	GDSL-like lipase acylhydrolase putative expressed
LOC_Os07g45260	75	7	-3.29978	-0.638982	5.48047e-11	1.481e-09	glycosyl transferase 8 domain containing protein putative expressed
LOC_Os07g45290	22	0	-7.41899	-2.35497	2.47519e-06	3.19741e-05	cytochrome P450 72A1 putative expressed
LOC_Os07g46510	286	106	-1.33146	1.57082	3.58177e-07	5.40089e-06	expressed protein
LOC_Os07g46550	8	0	-5.97424	-3.46184	0.00894141	0.0414162	annexin putative expressed
LOC_Os07g46650	26	0	-7.6587	-2.15036	2.27396e-07	3.54211e-06	transposon protein putative unclassified expressed
LOC_Os07g46830	121	24	-2.2287	0.1554	5.40176e-10	1.26505e-08	sex determination protein tasselseed-2 putative expressed
LOC_Os07g46920	2114	505	-1.96586	4.28891	8.89586e-19	5.23601e-17	sex determination protein tasselseed-2 putative expressed
LOC_Os07g46930	1726	488	-1.72273	4.04979	7.65498e-15	3.14591e-13	sex determination protein tasselseed-2 putative expressed
LOC_Os07g47330	8	0	-5.97424	-3.46184	0.00894141	0.0414162	AP2 domain containing protein expressed
LOC_Os07g47450	2974	919	-1.59464	4.86423	1.16244e-13	4.25548e-12	flowering promoting factor-like 1 putative expressed
LOC_Os07g47610	16	1	-3.74772	-2.65884	0.000447975	0.00333348	transposon protein putative Ac Ds sub-class expressed
LOC_Os07g47760	339	82	-1.94651	1.66574	3.391e-13	1.17661e-11	POEI50 - Pollen Ole e I allergen and extensin family protein precursor expressed
LOC_Os07g47770	44	8	-2.34256	-1.24982	7.6953e-06	9.1055e-05	expressed protein
LOC_Os07g48040	13330	1553	-3.00195	6.78428	1.1466e-41	3.6053e-39	peroxidase precursor putative expressed
LOC_Os07g48130	6333	2836	-1.0595	6.10647	3.93936e-07	5.88322e-06	potassium transporter putative expressed
LOC_Os07g48150	103	18	-2.40924	-0.0981253	5.75832e-10	1.34312e-08	DUF623 domain containing protein expressed
LOC_Os07g48190	15	3	-2.1779	-2.58911	0.0103193	0.046539	expressed protein
LOC_Os07g48320	1025	58	-4.04111	3.00509	5.18516e-49	2.56489e-46	HAD superfamily phosphatase putative expressed
LOC_Os07g48330	214	70	-1.51107	1.11003	9.97677e-08	1.6531e-06	cytochrome P450 putative expressed
LOC_Os07g48560	461	118	-1.86541	2.12191	1.76615e-13	6.34532e-12	homeobox domain containing protein expressed
LOC_Os07g48620	153	68	-1.06908	0.759774	0.000306247	0.00238793	expressed protein
LOC_Os07g48680	875	290	-1.49334	3.12904	7.18212e-11	1.91785e-09	zinc finger C3HC4 type domain containing protein expressed
LOC_Os07g48710	1647	374	-2.03887	3.91499	1.70096e-19	1.06637e-17	VQ domain containing protein putative expressed
LOC_Os07g48800	8	0	-5.97424	-3.46184	0.00894141	0.0414162	VQ domain containing protein putative expressed
LOC_Os07g48830	5858	1153	-2.24539	5.70496	4.36297e-25	4.40226e-23	glycosyl transferase 8 domain containing protein putative expressed
LOC_Os07g49114	9227	1703	-2.3382	6.34432	3.68818e-27	4.45238e-25	wound-induced protein WI12 putative expressed
LOC_Os08g01210	18	2	-2.99621	-2.46635	0.000700954	0.00489028	harpin-induced protein 1 domain containing protein expressed
LOC_Os08g01520	24	7	-1.66119	-1.9207	0.00903825	0.0417762	cytochrome P450 putative expressed
LOC_Os08g01910	742	157	-2.14029	2.74964	1.06827e-18	6.25269e-17	expressed protein
LOC_Os08g02110	305	134	-1.08639	1.7356	1.91748e-05	0.000204031	peroxidase precursor putative expressed
LOC_Os08g02120	28002	11039	-1.24341	8.1934	2.22847e-09	4.79021e-08	kinase pfkB family putative expressed
LOC_Os08g02180	795	108	-2.77904	2.75067	6.11035e-28	7.74525e-26	expressed protein
LOC_Os08g02210	1180	421	-1.38714	3.58748	4.57358e-10	1.08424e-08	expressed protein
LOC_Os08g02300	1528	659	-1.11365	4.04014	2.96537e-07	4.52355e-06	no apical meristem protein putative expressed
LOC_Os08g02520	110	5	-4.32721	-0.176403	7.3841e-18	3.9829e-16	OsSAUR31 - Auxin-responsive SAUR gene family member expressed
LOC_Os08g02600	354	125	-1.40145	1.85611	3.37974e-08	6.12552e-07	methyltransferase domain containing protein expressed
LOC_Os08g02730	21	0	-7.35228	-2.41106	4.53786e-06	5.57771e-05	plant protein of unknown function domain containing protein expressed
LOC_Os08g04210	180	59	-1.50779	0.865459	2.81856e-07	4.31095e-06	cysteine-rich repeat secretory protein 55 precursor putative expressed
LOC_Os08g04230	142	33	-2.0019	0.42087	2.11766e-09	4.5641e-08	cysteine-rich repeat secretory protein 55 precursor putative expressed
LOC_Os08g04240	189	18	-3.28416	0.64893	6.31227e-20	4.08354e-18	cysteine-rich repeat secretory protein 55 precursor putative expressed
LOC_Os08g04350	290	132	-1.03534	1.6799	4.89344e-05	0.000471457	plastocyanin-like domain containing protein putative expressed
LOC_Os08g04360	46	10	-2.08887	-1.1495	5.08771e-05	0.000488213	plastocyanin-like domain containing protein putative expressed
LOC_Os08g04500	3048	184	-3.9497	4.57814	4.30168e-58	3.71245e-55	terpene synthase putative expressed
LOC_Os08g05420	20	3	-2.58986	-2.29656	0.00148807	0.00930339	transposon protein putative CACTA En Spm sub-class expressed
LOC_Os08g05600	24	0	-7.54382	-2.249	7.44748e-07	1.05809e-05	aquaporin protein putative expressed
LOC_Os08g06210	407	80	-2.24574	1.87082	3.1833e-17	1.61603e-15	expressed protein
LOC_Os08g06415	1744	683	-1.25279	4.18809	7.88717e-09	1.57441e-07	expressed protein
LOC_Os08g06620	370	111	-1.6364	1.85928	1.71052e-10	4.33097e-09	DNA polymerase delta subunit 4 family putative expressed
LOC_Os08g06630	4365	1572	-1.37381	5.47536	8.59789e-11	2.26607e-09	RNA polymerase sigma factor putative expressed
LOC_Os08g07080	1843	83	-4.3713	3.83154	2.07553e-61	2.21546e-58	terpene synthase putative expressed
LOC_Os08g07740	169	53	-1.57128	0.760382	1.63057e-07	2.5998e-06	histone-like transcription factor and archaeal histone putative expressed
LOC_Os08g08250	98	14	-2.69737	-0.207119	6.97392e-11	1.8684e-09	expressed protein
LOC_Os08g09310	127	23	-2.35954	0.201877	5.14056e-11	1.39472e-09	expressed protein
LOC_Os08g09340	12719	5564	-1.09327	7.10128	1.44432e-07	2.33218e-06	bromodomain containing protein expressed
LOC_Os08g09360	8	0	-5.97424	-3.46184	0.00894141	0.0414162	expressed protein
LOC_Os08g09480	11	0	-6.4274	-3.14212	0.00126829	0.00811172	OsFBX268 - F-box domain containing protein expressed
LOC_Os08g09570	98	24	-1.92491	-0.0831466	1.90654e-07	3.01259e-06	expressed protein
LOC_Os08g09790	325	150	-1.01539	1.84918	5.43458e-05	0.000515402	expressed protein
LOC_Os08g09890	11	0	-6.4274	-3.14212	0.00126829	0.00811172	expressed protein
LOC_Os08g10020	75945	24538	-1.53043	9.55329	2.50014e-13	8.78774e-12	photosystem II 10 kDa polypeptide chloroplast precursor putative expressed
LOC_Os08g10304	30	8	-1.79199	-1.65966	0.00188854	0.0114095	expressed protein
LOC_Os08g10980	11	0	-6.4274	-3.14212	0.00126829	0.00811172	retrotransposon protein putative Ty3-gypsy subclass expressed
LOC_Os08g12449	324	29	-3.37695	1.40454	1.3707e-26	1.57057e-24	expressed protein
LOC_Os08g12830	5823	2169	-1.32518	5.90456	3.06289e-10	7.43044e-09	cytidylyltransferase domain containing protein expressed
LOC_Os08g12880	19	4	-2.11532	-2.29507	0.00664724	0.0326383	transposon protein putative CACTA En Spm sub-class expressed
LOC_Os08g12890	11	0	-6.4274	-3.14212	0.00126829	0.00811172	DNA binding protein putative expressed
LOC_Os08g13430	1927	896	-1.00518	4.40933	2.60954e-06	3.35706e-05	expressed protein
LOC_Os08g14310	271	82	-1.62366	1.41805	2.17539e-09	4.68108e-08	expressed protein
LOC_Os08g14700	777	163	-2.15271	2.81352	4.49565e-19	2.69752e-17	glucan endo-13-beta-glucosidase precursor putative expressed
LOC_Os08g15050	931	265	-1.71283	3.16411	1.1456e-13	4.20905e-12	CCT B-box zinc finger protein putative expressed
LOC_Os08g15149	1679	288	-2.44346	3.87217	3.48961e-26	3.88861e-24	oxidoreductase 2OG-Fe oxygenase family protein expressed
LOC_Os08g15230	13715	4935	-1.37511	7.12594	4.92657e-11	1.33846e-09	heat shock protein-related putative expressed
LOC_Os08g15450	35	5	-2.67876	-1.59695	1.36697e-05	0.000151206	nodulin putative expressed
LOC_Os08g15660	8	0	-5.97424	-3.46184	0.00894141	0.0414162	retrotransposon protein putative unclassified expressed
LOC_Os08g16910	177	53	-1.63795	0.809747	4.71758e-08	8.30171e-07	dehydrogenase putative expressed
LOC_Os08g17090	81	23	-1.71154	-0.302886	7.63722e-06	9.04205e-05	retrotransposon protein putative unclassified expressed
LOC_Os08g18970	13	0	-6.66582	-2.9629	0.000352487	0.00268366	pectate lyase family protein expressed
LOC_Os08g19210	1339	517	-1.27322	3.80167	7.36094e-09	1.47663e-07	expressed protein
LOC_Os08g19710	12	0	-6.55153	-3.0497	0.000667207	0.00468141	retrotransposon protein putative Ty3-gypsy subclass expressed
LOC_Os08g19730	11	0	-6.4274	-3.14212	0.00126829	0.00811172	retrotransposon protein putative unclassified expressed
LOC_Os08g20130	357	157	-1.08507	1.96105	1.24732e-05	0.000139415	flavonol sulfotransferase putative expressed
LOC_Os08g20420	39	15	-1.27222	-1.19269	0.0101184	0.0458369	MGD2 putative expressed
LOC_Os08g22604	552	155	-1.73211	2.40939	1.26811e-12	4.14816e-11	expressed protein
LOC_Os08g24320	83	28	-1.46422	-0.210408	7.68395e-05	0.000705789	retrotransposon protein putative unclassified expressed
LOC_Os08g25140	3743	910	-1.94061	5.11716	2.92031e-19	1.78933e-17	ethanol tolerance protein GEKO1 putative expressed
LOC_Os08g25670	11	0	-6.4274	-3.14212	0.00126829	0.00811172	expressed protein
LOC_Os08g25690	60	16	-1.79965	-0.734688	4.68616e-05	0.000453327	expressed protein
LOC_Os08g25710	11	0	-6.4274	-3.14212	0.00126829	0.00811172	CSLD3 - cellulose synthase-like family D expressed
LOC_Os08g26220	79	30	-1.29395	-0.233995	0.000367518	0.00279058	expressed protein
LOC_Os08g26840	1405	379	-1.79047	3.73821	1.68939e-15	7.41613e-14	plant protein of unknown function domain containing protein expressed
LOC_Os08g26860	8	0	-5.97424	-3.46184	0.00894141	0.0414162	expressed protein
LOC_Os08g26880	2327	796	-1.44799	4.5486	2.15235e-11	6.11799e-10	bZIP transcription factor domain containing protein expressed
LOC_Os08g26980	9	0	-6.14161	-3.34712	0.00464266	0.0240905	expressed protein
LOC_Os08g27720	9417	2502	-1.81263	6.47471	1.4704e-17	7.74575e-16	pirin putative expressed
LOC_Os08g28240	532	56	-3.14567	2.13374	1.39924e-29	1.95038e-27	carotenoid cleavage dioxygenase putative expressed
LOC_Os08g28784	2767	1234	-1.0654	4.91089	4.98444e-07	7.32244e-06	expressed protein
LOC_Os08g28880	223	10	-4.363	0.81215	2.59339e-28	3.33947e-26	patatin putative expressed
LOC_Os08g29030	20	0	-7.28233	-2.46945	8.35118e-06	9.73952e-05	expressed protein
LOC_Os08g29040	49	12	-1.91961	-1.03361	7.9848e-05	0.00073094	protein kinase domain containing protein expressed
LOC_Os08g29170	1399	401	-1.70292	3.75208	2.9418e-14	1.14957e-12	dehydrogenase putative expressed
LOC_Os08g29340	22	0	-7.41899	-2.35497	2.47519e-06	3.19741e-05	ligA putative expressed
LOC_Os08g30540	27	6	-2.04858	-1.8428	0.00124544	0.00806992	expressed protein
LOC_Os08g30590	20	0	-7.28233	-2.46945	8.35118e-06	9.73952e-05	C1-like domain containing protein expressed
LOC_Os08g31410	10584	4913	-1.00769	6.8641	1.2276e-06	1.68223e-05	sulfate transporter putative expressed
LOC_Os08g31569	300	111	-1.33395	1.63831	2.74968e-07	4.22152e-06	expressed protein
LOC_Os08g31630	10709	1245	-3.00498	6.46821	1.34584e-41	4.19923e-39	uncharacterized glycosyl hydrolase Rv2006 MT2062 putative expressed
LOC_Os08g31660	259	87	-1.47308	1.39124	5.7993e-08	1.00312e-06	VQ domain containing protein putative expressed
LOC_Os08g32960	76	15	-2.23242	-0.490961	1.47168e-07	2.36977e-06	endonuclease exonuclease%2Fphosphatase family domain containing protein expressed
LOC_Os08g33100	5099	1790	-1.41069	5.68927	2.49734e-11	7.04431e-10	core histone H2A H2B%2FH3%2FH4 putative expressed
LOC_Os08g33690	119	54	-1.03877	0.414603	0.000946097	0.00634412	expressed protein
LOC_Os08g33710	22308	4607	-2.17613	7.6456	2.87337e-24	2.71677e-22	ribonuclease T2 family domain containing protein expressed
LOC_Os08g33740	4891	596	-2.93699	5.346	1.8308e-38	4.88559e-36	CSLA11 - cellulose synthase-like family A expressed
LOC_Os08g33820	8942	3664	-1.18765	6.56367	1.29039e-08	2.47709e-07	chlorophyll A-B binding protein putative expressed
LOC_Os08g34240	846	391	-1.01376	3.22176	6.01662e-06	7.2676e-05	CAMK_KIN1 SNF1%2FNim1_like.33 - CAMK includes calcium%2Fcalmodulin depedent protein kinases expressed
LOC_Os08g34330	66	30	-1.03503	-0.407206	0.00621651	0.0309772	SMP-30 Gluconolaconase%2FLRE-like region containing protein expressed
LOC_Os08g34390	10	0	-6.29157	-3.24095	0.00242129	0.0140221	retrotransposon protein putative unclassified expressed
LOC_Os08g34890	267	97	-1.36018	1.46483	3.56963e-07	5.38457e-06	OsFBDUF46 - F-box and DUF domain containing protein expressed
LOC_Os08g34900	301	18	-3.95517	1.25829	1.17176e-30	1.80034e-28	pectinesterase putative expressed
LOC_Os08g34910	196	89	-1.03847	1.12074	0.000150794	0.00128121	pectinesterase putative expressed
LOC_Os08g35110	729	111	-2.61454	2.64815	4.67647e-25	4.69522e-23	OsSAUR33 - Auxin-responsive SAUR gene family member expressed
LOC_Os08g35160	4156	892	-2.12043	5.23269	1.69144e-22	1.38323e-20	heat shock protein DnaJ putative expressed
LOC_Os08g35420	223	72	-1.52989	1.16379	5.12534e-08	8.94938e-07	photosynthetic reaction center protein putative expressed
LOC_Os08g35600	1162	370	-1.5512	3.52201	5.4973e-12	1.65539e-10	tyrosine protein kinase domain containing protein putative expressed
LOC_Os08g36230	44	9	-2.17502	-1.22357	4.70792e-05	0.000455214	expressed protein
LOC_Os08g36390	364	151	-1.16925	1.96269	2.69671e-06	3.45714e-05	ZOS8-07 - C2H2 zinc finger protein expressed
LOC_Os08g36740	145	60	-1.1719	0.652302	9.55693e-05	0.000858198	bHelix-loop-helix transcription factor putative expressed
LOC_Os08g36820	839	313	-1.32267	3.11513	6.67682e-09	1.34806e-07	expressed protein
LOC_Os08g36910	1611	235	-2.6771	3.77891	4.1594e-30	6.13504e-28	alpha-amylase precursor putative expressed
LOC_Os08g37010	174	41	-1.98272	0.711088	2.458e-10	6.06417e-09	gibberellin receptor GID1L2 putative expressed
LOC_Os08g37020	37	8	-2.09338	-1.44007	0.000124562	0.00107843	expressed protein
LOC_Os08g37130	2028	490	-1.94944	4.23246	1.7843e-18	1.02224e-16	oxidoreductase short chain dehydrogenase reductase family domain containing protein expressed
LOC_Os08g37370	24294	11182	-1.01991	8.05854	8.3292e-07	1.16943e-05	mitochondrial carrier protein putative expressed
LOC_Os08g37432	1759	645	-1.34772	4.17308	5.94015e-10	1.38394e-08	MATE efflux family protein putative expressed
LOC_Os08g37660	5084	1379	-1.78275	5.59257	7.72129e-17	3.7825e-15	plastocyanin-like domain containing protein putative expressed
LOC_Os08g37670	86813	29494	-1.45798	9.76521	2.80432e-12	8.78368e-11	plastocyanin-like domain containing protein putative expressed
LOC_Os08g38020	122	48	-1.24418	0.387619	9.85307e-05	0.000880308	bZIP transcription factor domain containing protein expressed
LOC_Os08g38040	24	5	-2.13687	-2.00729	0.00182283	0.0110851	transposon protein putative unclassified expressed
LOC_Os08g38270	3421	1484	-1.10536	5.2039	1.64603e-07	2.62239e-06	fasciclin domain containing protein expressed
LOC_Os08g38300	8136	3084	-1.29998	6.39411	5.55137e-10	1.29784e-08	Core histone H2A H2B%2FH3%2FH4 domain containing protein putative expressed
LOC_Os08g38460	1485	573	-1.27417	3.95035	5.95171e-09	1.2107e-07	zinc finger C3HC4 type domain containing protein expressed
LOC_Os08g38600	344	75	-2.09616	1.65751	1.00548e-14	4.09482e-13	copine putative expressed
LOC_Os08g38740	31	8	-1.8391	-1.62614	0.00128926	0.00822245	glycosyl transferase 8 domain containing protein putative expressed
LOC_Os08g38910	23081	8109	-1.40959	7.86724	1.50698e-11	4.33826e-10	caffeoyl-CoA O-methyltransferase putative expressed
LOC_Os08g38930	15	0	-6.87038	-2.80369	9.96168e-05	0.000883977	retrotransposon protein putative Ty3-gypsy subclass
LOC_Os08g39330	5078	1459	-1.69969	5.60997	1.60005e-15	7.03919e-14	skin secretory protein xP2 precursor putative expressed
LOC_Os08g39370	8097	1364	-2.46994	6.13501	9.62145e-30	1.37417e-27	citrate transporter putative expressed
LOC_Os08g39630	17248	5064	-1.66855	7.38072	2.40032e-15	1.03797e-13	helix-loop-helix DNA-binding domain containing protein expressed
LOC_Os08g39790	8	0	-5.97424	-3.46184	0.00894141	0.0414162	retrotransposon protein putative unclassified
LOC_Os08g39800	14	0	-6.77172	-2.88107	0.000187	0.00153607	retrotransposon protein putative unclassified
LOC_Os08g39810	499	177	-1.39518	2.34918	7.75387e-09	1.54932e-07	retrotransposon protein putative unclassified expressed
LOC_Os08g39830	289	93	-1.53504	1.53154	8.51937e-09	1.68979e-07	ethylene-insensitive 3 putative expressed
LOC_Os08g39930	127	35	-1.7564	0.314645	1.81671e-07	2.87737e-06	expressed protein
LOC_Os08g39940	8	0	-5.97424	-3.46184	0.00894141	0.0414162	polygalacturonase inhibitor 1 precursor putative expressed
LOC_Os08g40160	6337	2645	-1.16099	6.07526	2.9467e-08	5.38883e-07	thylakoid lumen protein chloroplast precursor putative expressed
LOC_Os08g40480	71	9	-2.86373	-0.67095	2.8254e-09	5.98454e-08	transposon protein putative Pong sub-class expressed
LOC_Os08g40690	364	104	-1.70669	1.81934	4.44997e-11	1.21877e-09	glycosyl hydrolase putative expressed
LOC_Os08g41080	85	12	-2.71268	-0.405887	4.86892e-10	1.14555e-08	expressed protein
LOC_Os08g41160	10	0	-6.29157	-3.24095	0.00242129	0.0140221	transposon protein putative CACTA En Spm sub-class expressed
LOC_Os08g41280	10389	4486	-1.11203	6.80347	9.25913e-08	1.54492e-06	membrane protein putative expressed
LOC_Os08g41290	3238	975	-1.632	4.9776	2.92653e-14	1.1447e-12	AIR12 putative expressed
LOC_Os08g41540	48	20	-1.15873	-0.880908	0.00795583	0.0380682	ubiquitin carboxyl-terminal hydrolase family protein expressed
LOC_Os08g41670	473	174	-1.34264	2.28704	3.10406e-08	5.66127e-07	uncharacterized protein family UPF0016 domain containing protein expressed
LOC_Os08g41720	101	35	-1.4263	0.0728528	4.23578e-05	0.000414104	auxin efflux carrier component putative expressed
LOC_Os08g41860	117	39	-1.48259	0.264365	9.51719e-06	0.000109111	expressed protein
LOC_Os08g41880	6745	2968	-1.08479	6.1892	2.0631e-07	3.24732e-06	nucleotide pyrophosphatase phosphodiesterase putative expressed
LOC_Os08g42080	102	26	-1.86763	-0.0158225	2.28858e-07	3.5594e-06	ACR5 putative expressed
LOC_Os08g42350	2709	1159	-1.12529	4.8613	1.16864e-07	1.91371e-06	nodulin MtN3 family protein putative expressed
LOC_Os08g42670	95	29	-1.60834	-0.0577689	6.89246e-06	8.23482e-05	resistance protein putative expressed
LOC_Os08g42710	13	0	-6.66582	-2.9629	0.000352487	0.00268366	NB-ARC domain containing protein expressed
LOC_Os08g42830	9	0	-6.14161	-3.34712	0.00464266	0.0240905	transposon protein putative unclassified expressed
LOC_Os08g43140	122	48	-1.24418	0.387619	9.85307e-05	0.000880308	expressed protein
LOC_Os08g43180	14480	4930	-1.45488	7.18248	3.87877e-12	1.191e-10	expressed protein
LOC_Os08g43230	668	299	-1.0599	2.86729	3.77026e-06	4.70552e-05	TraB family protein putative expressed
LOC_Os08g43240	11	0	-6.4274	-3.14212	0.00126829	0.00811172	LTPL97 - Protease inhibitor seed storage%2FLTP family protein precursor expressed
LOC_Os08g43250	182	78	-1.12168	0.989349	7.5216e-05	0.000692431	MATE efflux family protein putative expressed
LOC_Os08g43410	335	97	-1.68736	1.70527	1.37183e-10	3.51733e-09	LRP1 putative expressed
LOC_Os08g43654	819	170	-2.16803	2.88631	2.21944e-19	1.37443e-17	MATE efflux family protein putative expressed
LOC_Os08g44190	43	8	-2.30949	-1.27549	1.14762e-05	0.000129126	ZOS8-13 - C2H2 zinc finger protein expressed
LOC_Os08g44300	13	0	-6.66582	-2.9629	0.000352487	0.00268366	retrotransposon protein putative Ty3-gypsy subclass expressed
[truncated: 515 more rows]

## Sheet: mRNA_Up
Gene_ID	Mock_AverExpr	RGSV_AverExpr	logFC	logCPM	PValue	FDR	anno_info
LOC_Os01g01110	11	32	1.62864	-1.47198	0.00179023	0.0109262	expressed protein
LOC_Os01g01430	51	281	2.55847	1.38459	1.5702e-18	9.03412e-17	No apical meristem protein putative expressed
LOC_Os01g02190	18	61	1.85284	-0.64592	1.00223e-05	0.000114288	aquaporin protein putative expressed
LOC_Os01g02550	103	235	1.28845	1.39706	1.29712e-06	1.77091e-05	protein kinase domain containing protein expressed
LOC_Os01g02560	150	641	2.19389	2.626	3.12671e-19	1.91003e-17	Ser Thr receptor-like kinase putative expressed
LOC_Os01g02610	4	19	2.31067	-2.27279	0.00268218	0.0152737	protein kinase domain containing protein expressed
LOC_Os01g02730	35	156	2.25142	0.594771	3.14403e-12	9.77978e-11	TAK14 putative expressed
LOC_Os01g02780	95	350	1.97939	1.79846	5.09224e-14	1.93945e-12	TAK33 putative expressed
LOC_Os01g02790	5	43	3.17105	-1.31755	1.55011e-07	2.48324e-06	protein kinase domain containing protein expressed
LOC_Os01g02810	12	34	1.59165	-1.38253	0.00172226	0.0105399	resistance-related receptor-like kinase putative expressed
LOC_Os01g02860	146	334	1.29263	1.89877	2.77643e-07	4.25775e-06	expressed protein
LOC_Os01g02870	4157	10494	1.43543	6.82269	7.74825e-12	2.29908e-10	auxin-induced protein 5NG4 putative expressed
LOC_Os01g02890	322	775	1.36628	3.08645	2.24612e-09	4.82303e-08	phosphatidylserine synthase putative expressed
LOC_Os01g03360	8274	15478	1.00305	7.51328	1.28884e-06	1.7602e-05	BBTI5 - Bowman-Birk type bran trypsin inhibitor precursor expressed
LOC_Os01g03390	15193	66009	2.21875	9.30237	3.20806e-25	3.286e-23	BBTI7 - Bowman-Birk type bran trypsin inhibitor precursor expressed
LOC_Os01g03900	0	13	6.76438	-2.9402	0.000352487	0.00268366	expressed protein
LOC_Os01g04280	1500	3666	1.38867	5.31876	5.83471e-11	1.57359e-09	calmodulin binding protein putative expressed
LOC_Os01g04370	7	43	2.69605	-1.26458	1.79919e-06	2.39354e-05	hsp20 alpha crystallin family protein putative expressed
LOC_Os01g04440	13	57	2.22073	-0.809746	7.86979e-07	1.10877e-05	expressed protein
LOC_Os01g04460	203	427	1.17175	2.28697	1.14913e-06	1.58218e-05	Ser Thr protein kinase putative expressed
LOC_Os01g04530	18	53	1.65045	-0.794422	0.000117005	0.0010191	expressed protein
LOC_Os01g04540	54	544	3.42895	2.23333	1.26209e-34	2.55965e-32	serine threonine-protein kinase At1g18390 precursor putative expressed
LOC_Os01g04550	192	1057	2.55949	3.28633	1.00285e-26	1.16222e-24	expressed protein
LOC_Os01g04570	34	106	1.73613	0.151205	5.63246e-07	8.20631e-06	Ser Thr protein kinase putative expressed
LOC_Os01g05150	11	45	2.11893	-1.11467	1.54072e-05	0.000167597	expressed protein
LOC_Os01g05250	5	32	2.74617	-1.6645	2.14197e-05	0.000224851	expressed protein
LOC_Os01g05840	1916	4222	1.23928	5.56521	4.06013e-09	8.42819e-08	oxidoreductase short chain dehydrogenase reductase family domain containing family expressed
LOC_Os01g05870	519	1233	1.34765	3.75997	1.00449e-09	2.25355e-08	receptor kinase putative expressed
LOC_Os01g05980	0	14	6.87035	-2.85705	0.000187	0.00153607	receptor kinase putative expressed
LOC_Os01g06220	17	255	3.99614	1.10769	8.63815e-30	1.24248e-27	gibberellin receptor GID1L2 putative expressed
LOC_Os01g06240	0	11	6.52578	-3.12222	0.00126829	0.00811172	protein kinase putative expressed
LOC_Os01g06310	70	176	1.42798	0.945921	6.17951e-07	8.92957e-06	glycine-rich cell wall structural protein precursor putative expressed
LOC_Os01g06340	13	36	1.55954	-1.2983	0.00164801	0.0101621	expressed protein
LOC_Os01g06640	755	2972	2.0762	4.85657	3.2353e-21	2.38601e-19	basic helix-loop-helix putative expressed
LOC_Os01g06660	588	1623	1.56407	4.09801	1.02735e-12	3.39621e-11	thiamine pyrophosphate enzyme C-terminal TPP binding domain containing protein expressed
LOC_Os01g06750	23	56	1.37831	-0.64995	0.000730758	0.00507291	verticillium wilt disease resistance protein precursor putative expressed
LOC_Os01g07660	6	20	1.81439	-2.12193	0.00962572	0.0439782	expressed protein
LOC_Os01g07870	2344	6428	1.55485	6.08449	1.89929e-13	6.8116e-12	ABC transporter family protein putative expressed
LOC_Os01g08020	53	103	1.05626	0.296252	0.00105701	0.00699293	boron transporter protein putative expressed
LOC_Os01g08090	244	1060	2.21801	3.3452	2.17975e-21	1.62827e-19	flavonol-3-O-glycoside-7-O-glucosyltransferase 1 putative expressed
LOC_Os01g08100	121	345	1.61006	1.86037	2.79292e-10	6.81627e-09	flavonol-3-O-glycoside-7-O-glucosyltransferase 1 putative expressed
LOC_Os01g08110	144	318	1.24171	1.84335	8.3503e-07	1.17199e-05	flavonol-3-O-glycoside-7-O-glucosyltransferase 1 putative expressed
LOC_Os01g08190	305	645	1.17965	2.87699	2.71485e-07	4.17121e-06	transcriptional corepressor LEUNIG putative expressed
LOC_Os01g08530	15	41	1.54202	-1.11864	0.00108952	0.00718431	retrotransposon protein putative unclassified expressed
LOC_Os01g08990	8	26	1.78349	-1.77926	0.00401524	0.0215517	expressed protein
LOC_Os01g09150	5	18	1.92031	-2.27428	0.0101133	0.0458289	expressed protein
LOC_Os01g09190	28	65	1.31055	-0.42493	0.000715667	0.00497837	expressed protein
LOC_Os01g09260	10	125	3.72622	0.112584	6.04291e-19	3.58876e-17	cytokinin dehydrogenase precursor putative expressed
LOC_Os01g09500	34	90	1.50035	-0.0216185	2.28023e-05	0.000237765	expressed protein
LOC_Os01g09870	16	38	1.34039	-1.16933	0.00470459	0.024362	expressed protein
LOC_Os01g09990	66	331	2.4235	1.63922	1.89841e-18	1.0815e-16	helix-loop-helix DNA-binding domain containing protein expressed
LOC_Os01g10000	0	20	7.38122	-2.43835	2.47519e-06	3.19741e-05	expressed protein
LOC_Os01g10030	11	43	2.05352	-1.16426	3.24692e-05	0.000326478	expressed protein
LOC_Os01g10710	0	8	6.07221	-3.44653	0.00894141	0.0414162	receptor-like protein kinase putative expressed
LOC_Os01g10810	27	58	1.1987	-0.550617	0.00249928	0.0143877	rho termination factor N-terminal domain containing protein expressed
LOC_Os01g10890	453	1310	1.63121	3.77275	2.42349e-13	8.54053e-12	CAMK_KIN1 SNF1%2FNim1_like.8 - CAMK includes calcium%2Fcalmodulin depedent protein kinases expressed
LOC_Os01g10920	4	23	2.58472	-2.07125	0.000421961	0.0031597	peptide-N4-asparagine amidase A putative expressed
LOC_Os01g11600	527	1524	1.63125	3.99067	1.45718e-13	5.301e-12	expressed protein
LOC_Os01g11650	2622	6134	1.32562	6.07872	2.81421e-10	6.85586e-09	GDSL-like lipase acylhydrolase putative expressed
LOC_Os01g11700	74	148	1.09816	0.795985	0.000151478	0.00128648	GDSL-like lipase acylhydrolase putative expressed
LOC_Os01g11820	17	55	1.78563	-0.774155	3.33746e-05	0.000334257	expressed protein
LOC_Os01g11860	157	307	1.06636	1.84714	1.97393e-05	0.000209325	DJ-1 family protein putative expressed
LOC_Os01g11910	554	1660	1.6825	4.10147	2.47519e-14	9.72854e-13	basic helix-loop-helix putative expressed
LOC_Os01g12100	361	847	1.32956	3.2246	3.93557e-09	8.19901e-08	expressed protein
LOC_Os01g12110	9	38	2.1615	-1.35026	9.19403e-05	0.000828177	expressed protein
LOC_Os01g12270	3717	7254	1.06412	6.4001	3.30671e-07	5.01221e-06	expressed protein
LOC_Os01g12381	363	742	1.13067	3.09359	5.78016e-07	8.40039e-06	GDSL-like lipase acylhydrolase putative expressed
LOC_Os01g12940	0	11	6.52578	-3.12222	0.00126829	0.00811172	phosphorylase domain containing protein putative expressed
LOC_Os01g13180	0	12	6.65001	-3.02837	0.000667207	0.00468141	expressed protein
LOC_Os01g13610	10	68	2.84906	-0.657182	6.09298e-10	1.41711e-08	isoflavone reductase homolog IRL putative expressed
LOC_Os01g14550	77	304	2.0788	1.5772	2.42218e-14	9.55724e-13	pathogen-related protein putative expressed
LOC_Os01g14590	444	2204	2.41066	4.3673	1.27538e-26	1.46966e-24	pathogen-related protein putative expressed
LOC_Os01g14880	76	162	1.19005	0.896006	3.46493e-05	0.000345828	expressed protein
LOC_Os01g15399	182	399	1.23137	2.17165	4.02275e-07	5.99673e-06	expressed protein
LOC_Os01g15540	267	842	1.75599	3.10708	3.02079e-14	1.17817e-12	kinesin motor domain containing protein putative expressed
LOC_Os01g15900	414	911	1.23706	3.35632	3.15738e-08	5.74818e-07	expressed protein
LOC_Os01g16200	7	26	1.97286	-1.81695	0.00190528	0.0114969	serpin domain containing protein putative expressed
LOC_Os01g16370	186	403	1.21441	2.19103	5.19751e-07	7.61174e-06	NBS-LRR type disease resistance protein putative expressed
LOC_Os01g17396	34	104	1.70868	0.130693	8.98231e-07	1.25765e-05	expressed protein
LOC_Os01g18000	6	22	1.9511	-2.02769	0.00429585	0.0228193	retrotransposon protein putative Ty3-gypsy subclass expressed
LOC_Os01g18160	22	89	2.10931	-0.171272	2.89011e-08	5.29248e-07	expressed protein
LOC_Os01g18240	2152	4573	1.18692	5.69614	1.62704e-08	3.09259e-07	MYB family transcription factor putative expressed
LOC_Os01g18840	89	219	1.39726	1.26577	3.64616e-07	5.48371e-06	IF putative expressed
LOC_Os01g18860	84	240	1.61258	1.34061	3.93189e-09	8.19554e-08	S-adenosylmethionine synthetase putative expressed
LOC_Os01g19260	67	458	2.87022	2.04312	6.74802e-26	7.43785e-24	ATPase putative expressed
LOC_Os01g19330	41	162	2.07833	0.679709	3.85975e-11	1.06794e-09	MYB family transcription factor putative expressed
LOC_Os01g19440	214	556	1.47642	2.57915	4.49833e-10	1.06765e-08	pectinesterase putative expressed
LOC_Os01g20204	2	13	2.72289	-2.78177	0.00961124	0.0439417	expressed protein
LOC_Os01g20206	803	7369	3.29729	5.99868	2.05572e-47	9.1631e-45	methyltransferase putative expressed
LOC_Os01g20710	6	35	2.61803	-1.52977	1.76491e-05	0.000189237	expressed protein
LOC_Os01g20950	48	117	1.38251	0.379182	1.39496e-05	0.000154036	sulfotransferase domain containing protein expressed
LOC_Os01g21380	2	13	2.72289	-2.78177	0.00961124	0.0439417	FAD dependent oxidoreductase domain containing protein expressed
LOC_Os01g22249	835	2263	1.53775	4.58369	1.19524e-12	3.92242e-11	peroxidase precursor putative expressed
LOC_Os01g22380	700	1442	1.142	4.04648	1.45556e-07	2.34846e-06	expressed protein
LOC_Os01g23580	76	147	1.04998	0.801748	0.00028371	0.00223367	inorganic H%2B pyrophosphatase putative expressed
LOC_Os01g23970	0	22	7.51793	-2.3218	7.44748e-07	1.05809e-05	cysteine-rich receptor protein kinase putative expressed
LOC_Os01g24030	28	64	1.28822	-0.44015	0.000907958	0.00612483	AMP-binding enzyme putative expressed
LOC_Os01g24490	156	313	1.10348	1.863	9.21937e-06	0.000106207	expressed protein
LOC_Os01g24500	18	69	2.0303	-0.511165	8.26652e-07	1.16144e-05	expressed protein
LOC_Os01g24700	0	10	6.38985	-3.22252	0.00242129	0.0140221	expressed protein
LOC_Os01g24710	10634	62989	2.6659	9.16516	1.65136e-34	3.23586e-32	jacalin-like lectin domain containing protein expressed
LOC_Os01g24980	301	609	1.11585	2.81424	1.17846e-06	1.61981e-05	naringenin2-oxoglutarate 3-dioxygenase putative expressed
LOC_Os01g25500	331	830	1.42543	3.16881	3.65752e-10	8.80453e-09	sterol carrier protein-2 putative expressed
LOC_Os01g25630	0	16	7.06145	-2.70375	5.32834e-05	0.000505918	NB-ARC domain containing protein expressed
LOC_Os01g25679	82	157	1.03541	0.899983	0.000296542	0.00232117	retrotransposon protein putative Ty3-gypsy subclass expressed
LOC_Os01g25688	41	99	1.36852	0.147446	4.09534e-05	0.000401827	retrotransposon protein putative Ty3-gypsy subclass expressed
LOC_Os01g25720	1114	2444	1.2329	4.779	7.19941e-09	1.44781e-07	disease resistance protein RGA4 putative expressed
LOC_Os01g26280	455	856	1.01104	3.33774	5.61382e-06	6.81351e-05	OsWAK8 - OsWAK receptor-like protein kinase expressed
LOC_Os01g26290	0	9	6.23975	-3.33023	0.00464266	0.0240905	expressed protein
LOC_Os01g26300	36	89	1.40209	-0.0113645	6.77845e-05	0.000630469	OsWAK9 - OsWAK receptor-like cytoplasmic kinase OsWAK-RLCK expressed
LOC_Os01g26310	25	112	2.25711	0.125234	4.40063e-10	1.04569e-08	wall-associated kinase-like 2 putative expressed
LOC_Os01g26390	183	474	1.4719	2.35121	1.04667e-09	2.34041e-08	TKL_IRAK_DUF26-lh.1 - DUF26 kinases have homology to DUF26 containing loci expressed
LOC_Os01g27140	70	544	3.05534	2.26909	1.1328e-29	1.601e-27	OsGrx_C7 - glutaredoxin subgroup III expressed
LOC_Os01g27160	0	25	7.70141	-2.16277	1.26331e-07	2.05628e-06	cullin putative expressed
LOC_Os01g27260	50	192	2.03779	0.929094	1.2403e-11	3.60121e-10	glutathione S-transferase putative expressed
LOC_Os01g27340	46	112	1.3808	0.317973	1.71794e-05	0.000184689	glutathione S-transferase putative expressed
LOC_Os01g27880	346	721	1.15843	3.04367	3.37977e-07	5.11722e-06	sucrose-phosphatase putative expressed
LOC_Os01g27890	38	108	1.60317	0.20898	1.59193e-06	2.13673e-05	cytochrome P450 putative expressed
LOC_Os01g28134	43	84	1.0633	0.00718068	0.00161991	0.0100132	expressed protein
LOC_Os01g28450	93	4020	5.53136	5.0159	1.72255e-93	1.1645e-89	SCP-like extracellular protein expressed
LOC_Os01g28474	30	484	4.10563	2.01896	7.78715e-41	2.3749e-38	transferase family protein putative expressed
LOC_Os01g28500	2640	10735	2.12316	6.69967	4.0635e-23	3.49203e-21	SCP-like extracellular protein expressed
LOC_Os01g28580	119	255	1.19816	1.54047	4.97278e-06	6.092e-05	expressed protein
LOC_Os01g28980	26	51	1.06774	-0.688209	0.00868047	0.0409368	proton-dependent oligopeptide transport putative expressed
LOC_Os01g29240	15	36	1.35498	-1.24615	0.005121	0.0261939	expressed protein
LOC_Os01g29280	54	386	2.93407	1.79034	2.44705e-25	2.51922e-23	expressed protein
LOC_Os01g29330	2637	5638	1.19575	5.99536	1.16998e-08	2.27065e-07	expressed protein
LOC_Os01g29640	8	29	1.94034	-1.66818	0.00128926	0.00822245	expressed protein
LOC_Os01g29804	221	598	1.53505	2.66854	8.03428e-11	2.1254e-09	expressed protein
LOC_Os01g29870	22	104	2.33373	0.00811301	3.91932e-10	9.37908e-09	multidrug resistance protein 9 putative expressed
LOC_Os01g30950	22	55	1.41614	-0.684929	0.000588384	0.00424814	retrotransposon protein putative unclassified expressed
LOC_Os01g30956	9	39	2.19886	-1.32187	6.27333e-05	0.000586987	retrotransposon protein putative unclassified expressed
LOC_Os01g31040	5	18	1.92031	-2.27428	0.0101133	0.0458289	retrotransposon protein putative unclassified expressed
LOC_Os01g31370	215	541	1.43025	2.5522	1.60337e-09	3.49092e-08	glycosyltransferase putative expressed
LOC_Os01g31494	27	69	1.44877	-0.379493	0.000172321	0.00144028	expressed protein
LOC_Os01g32670	146	324	1.24879	1.86803	7.00678e-07	1.00427e-05	expressed protein
LOC_Os01g32710	217	407	1.00641	2.27089	2.48738e-05	0.000257643	EDM2 putative expressed
LOC_Os01g32920	44	109	1.40562	0.272894	1.74471e-05	0.000187169	ZOS1-08 - C2H2 zinc finger protein expressed
LOC_Os01g33070	18	43	1.34956	-1.00422	0.00299889	0.016785	pentatricopeptide repeat protein PPR868-14 putative expressed
LOC_Os01g33110	78	148	1.02234	0.820364	0.000394433	0.002976	receptor-like protein kinase 5 precursor putative expressed
LOC_Os01g33160	87	316	1.95875	1.65631	2.02009e-13	7.21928e-12	stress responsive A B Barrel domain containing protein expressed
LOC_Os01g33420	2019	4086	1.1165	5.55563	1.08053e-07	1.78019e-06	glycosyl hydrolase family protein 27 putative expressed
LOC_Os01g33770	0	23	7.58172	-2.26684	4.1078e-07	6.09662e-06	expressed protein
LOC_Os01g33869	3	20	2.78427	-2.27131	0.000556462	0.00404502	expressed protein
LOC_Os01g35840	0	8	6.07221	-3.44653	0.00894141	0.0414162	expressed protein
LOC_Os01g36294	594	1471	1.40757	3.99752	1.3075e-10	3.35662e-09	cytochrome P450 putative expressed
LOC_Os01g36350	955	2078	1.22102	4.54874	1.1597e-08	2.25179e-07	cytochrome P450 putative expressed
LOC_Os01g36790	231	441	1.03198	2.37759	1.39495e-05	0.000154036	TKL_IRAK_DUF26-lf.2 - DUF26 kinases have homology to DUF26 containing loci expressed
LOC_Os01g37000	844	20756	4.71943	7.40635	8.26509e-85	4.19061e-81	carboxyl-terminal peptidase putative expressed
LOC_Os01g37050	1458	4019	1.56226	5.4054	2.12739e-13	7.5827e-12	ribonuclease III domain protein putative expressed
LOC_Os01g37350	409	826	1.1133	3.25333	7.09447e-07	1.01541e-05	retrotransposon protein putative Ty3-gypsy subclass expressed
LOC_Os01g37360	75	171	1.28707	0.94422	6.18046e-06	7.44555e-05	retrotransposon protein putative Ty3-gypsy subclass expressed
LOC_Os01g37380	43	87	1.11385	0.0405032	0.000919812	0.00619038	transposon protein putative unclassified expressed
LOC_Os01g37400	0	9	6.23975	-3.33023	0.00464266	0.0240905	retrotransposon protein putative Ty1-copia subclass
LOC_Os01g37490	63	133	1.17586	0.620299	0.000115244	0.00100701	dynein light chain type 1 domain containing protein expressed
LOC_Os01g37610	88	191	1.21629	1.12252	1.273e-05	0.000142011	retrotransposon protein putative unclassified expressed
LOC_Os01g37810	54	140	1.47169	0.609238	1.84558e-06	2.45283e-05	expressed protein
LOC_Os01g38130	0	9	6.23975	-3.33023	0.00464266	0.0240905	expressed protein
LOC_Os01g38140	93	190	1.12911	1.14167	4.72633e-05	0.000456886	retrotransposon protein putative unclassified expressed
LOC_Os01g39020	151	961	2.76844	3.12082	1.15421e-29	1.6256e-27	HSF-type DNA-binding domain containing protein expressed
LOC_Os01g39030	0	8	6.07221	-3.44653	0.00894141	0.0414162	expressed protein
LOC_Os01g39040	3	41	3.81545	-1.43213	1.8396e-08	3.46255e-07	DUF260 domain containing protein putative expressed
LOC_Os01g39330	1106	3109	1.59049	5.02817	1.0987e-13	4.04406e-12	helix-loop-helix DNA-binding domain containing protein expressed
LOC_Os01g39990	11	71	2.77541	-0.588415	6.45721e-10	1.49582e-08	expressed protein
LOC_Os01g40260	267	1464	2.55393	3.75615	5.59002e-28	7.13026e-26	WRKY77 expressed
LOC_Os01g40290	17	142	3.15208	0.341091	4.11831e-17	2.07511e-15	expressed protein
LOC_Os01g40430	5	37	2.95489	-1.49651	2.26763e-06	2.96518e-05	WRKY27 expressed
LOC_Os01g40580	132	287	1.21921	1.70322	1.7413e-06	2.32721e-05	hypersensitive-induced response protein putative expressed
LOC_Os01g40660	135	255	1.01634	1.59787	7.36336e-05	0.000679264	methyltransferase putative expressed
LOC_Os01g40950	6	62	3.44078	-0.843635	1.21325e-10	3.12456e-09	expressed protein
LOC_Os01g41200	43	88	1.13032	0.0514433	0.000760136	0.00525258	heavy metal-associated domain containing protein expressed
LOC_Os01g41420	593	1526	1.46295	4.03545	2.45818e-11	6.94351e-10	transmembrane amino acid transporter protein putative expressed
LOC_Os01g41430	128	1023	3.09681	3.17272	2.52554e-35	5.36339e-33	UDP-glucoronosyl and UDP-glucosyl transferase putative expressed
LOC_Os01g41730	504	1267	1.42919	3.77662	9.78276e-11	2.55676e-09	serine threonine-protein kinase putative expressed
LOC_Os01g41750	494	967	1.06831	3.49448	1.41588e-06	1.91372e-05	expressed protein
LOC_Os01g41770	18	53	1.65045	-0.794422	0.000117005	0.0010191	leucine rich repeat protein putative expressed
LOC_Os01g41780	228	493	1.21159	2.48117	3.03457e-07	4.62391e-06	expressed protein
LOC_Os01g41810	1064	6682	2.75014	5.9177	1.28232e-35	2.79642e-33	cytochrome P450 72A1 putative expressed
LOC_Os01g41820	407	1188	1.64463	3.62872	2.30169e-13	8.17525e-12	cytochrome P450 72A1 putative expressed
LOC_Os01g41960	0	13	6.76438	-2.9402	0.000352487	0.00268366	retrotransposon protein putative unclassified expressed
LOC_Os01g42200	499	968	1.05528	3.50019	1.89532e-06	2.51317e-05	expressed protein
LOC_Os01g42380	2805	9030	1.78618	6.51938	3.87173e-17	1.9533e-15	pleiotropic drug resistance protein putative expressed
LOC_Os01g42410	2888	5774	1.09897	6.05983	1.47265e-07	2.37038e-06	pleiotropic drug resistance protein putative expressed
LOC_Os01g42780	39	252	2.7873	1.19801	6.40328e-20	4.12925e-18	cysteine proteinase EP-B 2 precursor putative expressed
LOC_Os01g42790	72	212	1.65573	1.15311	3.97852e-09	8.28422e-08	xylem cysteine proteinase 2 precursor putative expressed
LOC_Os01g42860	172	1263	2.97493	3.48935	1.16312e-34	2.38275e-32	inhibitor I family protein putative expressed
LOC_Os01g43620	64	159	1.41057	0.806186	1.47255e-06	1.98569e-05	expressed protein
LOC_Os01g43720	20	50	1.41561	-0.815836	0.000854382	0.00581565	cytochrome P450 72A1 putative expressed
LOC_Os01g43750	59	700	3.66516	2.57696	1.75536e-40	5.12238e-38	cytochrome P450 72A1 putative expressed
LOC_Os01g43890	115	222	1.04759	1.38964	8.23802e-05	0.000750068	OsSCP4 - Putative Serine Carboxypeptidase homologue expressed
LOC_Os01g44120	24	364	4.01506	1.61555	9.41707e-36	2.12209e-33	expressed protein
LOC_Os01g44130	516	1024	1.08808	3.57057	8.24983e-07	1.15949e-05	aspartic proteinase oryzasin-1 precursor putative expressed
LOC_Os01g45110	69	254	1.97765	1.34014	1.47919e-12	4.80376e-11	anthocyanin 3-O-beta-glucosyltransferase putative expressed
LOC_Os01g45460	125	269	1.20434	1.61503	2.89668e-06	3.69481e-05	serine esterase putative expressed
LOC_Os01g45520	69	172	1.41555	0.916567	8.30749e-07	1.16679e-05	D-mannose binding lectin family protein expressed
LOC_Os01g45640	1487	2820	1.02273	5.05124	1.27849e-06	1.74724e-05	tat pathway signal sequence family protein expressed
LOC_Os01g45760	50	94	1.00836	0.182965	0.00209644	0.0124924	YUC4 putative expressed
LOC_Os01g45900	555	1116	1.1071	3.68838	4.69928e-07	6.92883e-06	OsFBX20 - F-box domain containing protein expressed
LOC_Os01g45914	8	54	2.83448	-0.972468	1.27337e-08	2.44905e-07	expressed protein
LOC_Os01g46169	1460	4043	1.56888	5.41231	1.69531e-13	6.10702e-12	GDSL-like lipase acylhydrolase putative expressed
LOC_Os01g47070	663	3294	2.41203	4.94627	2.10706e-27	2.58207e-25	glycosyl hydrolase putative expressed
LOC_Os01g47580	163	311	1.03096	1.87717	3.55331e-05	0.000354039	lipid phosphatase protein putative expressed
LOC_Os01g47830	6	28	2.29734	-1.77671	0.000352577	0.00268366	retrotransposon protein putative unclassified expressed
LOC_Os01g47840	356	911	1.45474	3.2949	1.21663e-10	3.13128e-09	S-locus-like receptor protein kinase putative expressed
LOC_Os01g48110	0	8	6.07221	-3.44653	0.00894141	0.0414162	hypothetical protein
LOC_Os01g48360	309	579	1.00516	2.77746	1.20879e-05	0.000135482	expressed protein
LOC_Os01g48610	196	679	1.89137	2.76786	2.19115e-15	9.52598e-14	expressed protein
LOC_Os01g48620	82	717	3.22575	2.64849	1.27582e-34	2.57461e-32	expressed protein
LOC_Os01g48760	552	1031	1.00064	3.60891	5.30353e-06	6.45624e-05	THAP domain-containing protein 4 putative expressed
LOC_Os01g48790	2788	5673	1.12435	6.02635	7.74105e-08	1.31049e-06	YT521-B-like family domain containing protein expressed
LOC_Os01g48930	14412	28212	1.06854	8.3578	2.46238e-07	3.80927e-06	splicing factor-related putative expressed
LOC_Os01g48940	720	1755	1.38475	4.2581	1.82584e-10	4.60283e-09	expressed protein
LOC_Os01g48950	116	259	1.2574	1.54507	1.52682e-06	2.05477e-05	expressed protein
LOC_Os01g49120	560	1435	1.45684	3.94851	3.30938e-11	9.19418e-10	MATE efflux family protein putative expressed
LOC_Os01g49280	103	290	1.5917	1.61628	1.33322e-09	2.93107e-08	zinc finger family protein putative expressed
LOC_Os01g49320	278	1020	1.97442	3.33601	1.18154e-17	6.27301e-16	glycosyl hydrolase putative expressed
LOC_Os01g49430	49	122	1.41316	0.429986	7.8453e-06	9.25599e-05	DnaK family protein putative expressed
LOC_Os01g49580	49	312	2.76695	1.50588	1.98583e-21	1.48614e-19	Protein kinase domain containing protein expressed
LOC_Os01g49630	27	64	1.34044	-0.454797	0.000593123	0.00427398	proteophosphoglycan ppg4 putative expressed
LOC_Os01g49640	2	20	3.33973	-2.32482	0.000143701	0.00122867	LTPL149 - Protease inhibitor seed storage%2FLTP family protein precursor expressed
LOC_Os01g49820	636	1509	1.34582	4.05142	7.19591e-10	1.65326e-08	lipid phosphatase protein putative expressed
LOC_Os01g50100	2843	21264	3.00237	7.55714	6.17054e-42	1.95539e-39	ABC transporter ATP-binding protein putative expressed
LOC_Os01g50350	44	149	1.85618	0.605959	3.11868e-09	6.5646e-08	expressed protein
LOC_Os01g50420	1363	2596	1.02894	4.92989	1.16023e-06	1.59584e-05	STE_MEKK_ste11_MAP3K.7 - STE kinases include homologs to sterile 7 sterile 11 and sterile 20 from yeast expressed
LOC_Os01g50530	51	294	2.62369	1.44	1.78406e-19	1.11502e-17	cytochrome P450 putative expressed
LOC_Os01g51030	193	399	1.14676	2.19738	2.20047e-06	2.88946e-05	expressed protein
LOC_Os01g51050	9	90	3.40278	-0.323669	3.06381e-14	1.1938e-12	jacalin-like lectin domain containing protein expressed
LOC_Os01g51570	1131	5357	2.3432	5.65856	5.3427e-27	6.29972e-25	glycosyl hydrolases family 17 putative expressed
LOC_Os01g51620	0	14	6.87035	-2.85705	0.000187	0.00153607	KRR1 small subunit processome component putative expressed
LOC_Os01g51670	1460	5110	1.90676	5.67203	5.98402e-19	3.56423e-17	expressed protein
LOC_Os01g51690	115	869	3.01581	2.94665	5.93327e-33	1.01977e-30	WRKY26 expressed
LOC_Os01g52020	0	11	6.52578	-3.12222	0.00126829	0.00811172	subtilase putative expressed
LOC_Os01g52230	961	2138	1.25304	4.58023	4.77131e-09	9.81908e-08	phosphoethanolamine phosphocholine phosphatase putative expressed
LOC_Os01g52260	604	1861	1.72275	4.25669	4.67737e-15	1.97218e-13	serine acetyltransferase protein putative expressed
LOC_Os01g52270	256	974	2.02673	3.25914	2.95891e-18	1.6441e-16	NB-ARC domain containing protein expressed
LOC_Os01g52290	1408	2774	1.07775	5.00962	3.48974e-07	5.26995e-06	expressed protein
LOC_Os01g52320	7	51	2.94158	-1.06282	6.57743e-08	1.12714e-06	NB-ARC domain containing protein expressed
LOC_Os01g52330	20	120	2.67662	0.158707	5.22925e-13	1.77497e-11	NB-ARC domain containing protein expressed
LOC_Os01g52380	12	49	2.11734	-0.998546	8.34737e-06	9.73952e-05	expressed protein
LOC_Os01g52530	1499	2806	1.00396	5.05029	1.97709e-06	2.61477e-05	phosphoribosyl transferase putative expressed
LOC_Os01g52610	98	316	1.78722	1.69301	1.12998e-11	3.29744e-10	membrane associated DUF588 domain containing protein putative expressed
LOC_Os01g52740	174	329	1.01796	1.96204	3.8485e-05	0.00037972	expressed protein
LOC_Os01g52750	916	1818	1.08833	4.39724	3.91826e-07	5.85818e-06	OsSub3 - Putative Subtilisin homologue expressed
LOC_Os01g52790	1885	4305	1.29089	5.57812	9.34432e-10	2.10921e-08	cytochrome P450 72A1 putative expressed
LOC_Os01g52900	0	8	6.07221	-3.44653	0.00894141	0.0414162	expressed protein
LOC_Os01g53040	177	335	1.01938	1.98746	3.68834e-05	0.000365875	WRKY14 expressed
LOC_Os01g53170	3	22	2.92098	-2.1671	0.000206996	0.00168462	retrotransposon protein putative unclassified expressed
LOC_Os01g53350	806	1760	1.22609	4.30789	1.35265e-08	2.58681e-07	anthocyanidin 53-O-glucosyltransferase putative expressed
LOC_Os01g53470	31	82	1.49898	-0.151702	3.70027e-05	0.000366969	harpin-induced protein 1 domain containing protein expressed
LOC_Os01g54270	10	35	1.89329	-1.40987	0.000612799	0.00438616	transposon protein putative unclassified expressed
LOC_Os01g54950	14	50	1.92622	-0.934378	2.88502e-05	0.000293216	expressed protein
LOC_Os01g54990	2034	4540	1.25782	5.66443	2.32224e-09	4.94981e-08	auxin response factor putative expressed
LOC_Os01g55350	96	322	1.84406	1.7074	2.37056e-12	7.48869e-11	phosphoenolpyruvate carboxylase putative expressed
LOC_Os01g56010	15	48	1.76881	-0.956994	0.000114266	0.000999111	serpin domain containing protein putative expressed
LOC_Os01g57004	346	1129	1.80532	3.51808	1.8186e-15	7.94287e-14	adhesive proline-rich protein putative expressed
LOC_Os01g57073	5054	15993	1.76142	7.34946	7.65969e-17	3.76141e-15	insulin-degrading enzyme putative expressed
LOC_Os01g57370	6	24	2.07598	-1.93915	0.00188767	0.0114093	cyclic nucleotide-gated ion channel 2 putative expressed
LOC_Os01g57710	303	844	1.57702	3.15333	5.56178e-12	1.67123e-10	membrane protein putative expressed
LOC_Os01g58170	0	11	6.52578	-3.12222	0.00126829	0.00811172	expressed protein
LOC_Os01g58194	371	1167	1.75246	3.57766	8.46654e-15	3.46889e-13	protein disulfide isomerase putative expressed
LOC_Os01g58240	761	2936	2.0472	4.84461	9.76752e-21	6.91432e-19	OsSub6 - Putative Subtilisin homologue expressed
LOC_Os01g58280	187	867	2.3117	3.03985	4.55844e-22	3.57639e-20	OsSub8 - Putative Subtilisin homologue expressed
LOC_Os01g58290	2381	5374	1.27389	5.9029	1.35108e-09	2.96711e-08	OsSub9 - Putative Subtilisin homologue expressed
LOC_Os01g58300	4	25	2.70441	-1.98002	0.000165623	0.00139147	expressed protein
LOC_Os01g58310	57	222	2.05854	1.13196	1.73869e-12	5.5839e-11	expressed protein
LOC_Os01g58320	60	246	2.13273	1.26445	6.95668e-14	2.61275e-12	expressed protein
LOC_Os01g58350	25	183	2.96486	0.720879	2.73855e-18	1.53215e-16	expressed protein
LOC_Os01g58910	17	61	1.9347	-0.662864	4.98127e-06	6.10034e-05	auxin-induced protein 5NG4 putative expressed
LOC_Os01g59000	140	423	1.69381	2.13241	1.17496e-11	3.4213e-10	cytochrome P450 putative expressed
LOC_Os01g59350	423	1189	1.59023	3.64329	1.13046e-12	3.72189e-11	transcription factor putative expressed
LOC_Os01g59760	162	314	1.05368	1.88352	2.19689e-05	0.0002302	bZIP transcription factor putative expressed
LOC_Os01g60050	0	9	6.23975	-3.33023	0.00464266	0.0240905	HEAT putative expressed
LOC_Os01g60060	79	196	1.40896	1.10434	5.35797e-07	7.82889e-06	leucine-rich repeat family protein putative expressed
LOC_Os01g60680	9	40	2.23527	-1.29402	4.27605e-05	0.00041717	expressed protein
LOC_Os01g60850	1069	3029	1.60197	4.98774	7.72932e-14	2.89489e-12	expressed protein
LOC_Os01g60930	363	1429	2.07608	3.80143	5.49921e-20	3.5804e-18	expressed protein
LOC_Os01g61044	947	1844	1.0608	4.42655	7.06293e-07	1.01196e-05	transmembrane amino acid transporter protein putative expressed
LOC_Os01g61060	462	929	1.10707	3.42439	6.36045e-07	9.1845e-06	SAG20 putative expressed
LOC_Os01g61070	107	317	1.66518	1.72578	1.7662e-10	4.4608e-09	heavy metal-associated domain containing protein expressed
LOC_Os01g61080	1868	4423	1.34297	5.6022	2.00698e-10	5.0316e-09	WRKY24 expressed
LOC_Os01g61510	146	468	1.77914	2.25781	5.37284e-13	1.82066e-11	ammonium transporter protein putative expressed
LOC_Os01g61840	0	12	6.65001	-3.02837	0.000667207	0.00468141	hypothetical protein
LOC_Os01g61990	2875	5860	1.12681	6.07235	7.18431e-08	1.22184e-06	ankyrin repeat-containing protein putative expressed
LOC_Os01g62000	0	15	6.96906	-2.77839	9.96168e-05	0.000883977	pectate lyase 4 precursor putative expressed
LOC_Os01g62430	352	1863	2.50305	4.11086	7.34872e-28	9.19997e-26	C2 domain containing protein putative expressed
LOC_Os01g62490	1097	2104	1.03899	4.62373	1.05648e-06	1.46057e-05	laccase precursor protein putative expressed
LOC_Os01g62830	119	386	1.79603	1.9777	1.54406e-12	4.99443e-11	expressed protein
LOC_Os01g63180	55	273	2.40815	1.36605	7.14903e-17	3.52344e-15	laccase-6 precursor putative expressed
LOC_Os01g63190	2891	7057	1.38695	6.26365	4.12929e-11	1.13708e-09	laccase precursor protein putative expressed
LOC_Os01g63200	0	8	6.07221	-3.44653	0.00894141	0.0414162	laccase precursor protein putative expressed
LOC_Os01g63210	177	373	1.17434	2.09224	1.63419e-06	2.19127e-05	SOUL heme-binding protein putative expressed
LOC_Os01g63960	0	16	7.06145	-2.70375	5.32834e-05	0.000505918	retrotransposon protein putative Ty1-copia subclass expressed
LOC_Os01g64470	899	3363	2.0027	5.04913	4.1192e-20	2.71679e-18	harpin-induced protein 1 domain containing protein expressed
LOC_Os01g64840	0	8	6.07221	-3.44653	0.00894141	0.0414162	aspartic proteinase nepenthesin-1 precursor putative expressed
LOC_Os01g64890	397	1215	1.71292	3.64483	2.45551e-14	9.66057e-13	CorA-like magnesium transporter protein putative expressed
LOC_Os01g65700	435	849	1.06403	3.30858	1.91455e-06	2.53784e-05	expressed protein
LOC_Os01g65760	0	17	7.14828	-2.63274	2.86152e-05	0.000291118	retrotransposon protein putative unclassified expressed
LOC_Os01g65902	51	98	1.03991	0.231379	0.00140418	0.00885655	apocytochrome f precursor putative expressed
LOC_Os01g65904	779	1567	1.10769	4.17702	2.9546e-07	4.50883e-06	expressed protein
LOC_Os01g66020	146	382	1.48629	2.03784	2.62289e-09	5.57598e-08	protein kinase family protein putative expressed
LOC_Os01g66250	26	77	1.66095	-0.279535	1.33242e-05	0.000147974	S-locus-like receptor protein kinase putative expressed
LOC_Os01g66440	48	111	1.30664	0.326042	4.3683e-05	0.000425215	expressed protein
LOC_Os01g66640	4	25	2.70441	-1.98002	0.000165623	0.00139147	S-domain receptor-like protein kinase putative expressed
LOC_Os01g66710	15	114	3.01465	0.0454627	2.2599e-14	8.95175e-13	polygalacturonase putative expressed
LOC_Os01g66740	9	44	2.37238	-1.18766	3.45695e-06	4.35603e-05	inactive receptor kinase At1g27190 precursor putative expressed
LOC_Os01g66830	550	1513	1.55919	3.99814	1.50832e-12	4.88661e-11	pectinacetylesterase domain containing protein expressed
LOC_Os01g67390	46	135	1.65	0.512935	1.76058e-07	2.79283e-06	POEI32 - Pollen Ole e I allergen and extensin family protein precursor expressed
LOC_Os01g67490	738	1566	1.18475	4.15213	4.45878e-08	7.89425e-07	OTU-like cysteine protease family protein putative expressed
LOC_Os01g67810	192	671	1.904	2.74815	1.55808e-15	6.86943e-14	transposon protein putative unclassified expressed
LOC_Os01g67820	23	193	3.16121	0.77564	3.29737e-20	2.20343e-18	exo70 exocyst complex subunit domain containing protein expressed
LOC_Os01g67830	7	39	2.5556	-1.37701	9.45135e-06	0.000108418	B3 DNA binding domain containing protein expressed
LOC_Os01g68240	0	66	9.09764	-0.879337	3.71245e-17	1.87527e-15	expressed protein
LOC_Os01g68460	45	175	2.05572	0.793718	2.17996e-11	6.18778e-10	DC1 putative expressed
LOC_Os01g68650	1140	2433	1.19311	4.78448	2.08305e-08	3.88115e-07	plant-specific domain TIGR01615 family protein expressed
LOC_Os01g68720	67	185	1.56296	0.981773	5.19508e-08	9.06334e-07	keratin type I cytoskeletal 9 putative expressed
LOC_Os01g68730	30	114	2.02082	0.193479	6.36832e-09	1.29027e-07	RNA-binding protein FUS putative expressed
LOC_Os01g68740	148	403	1.54386	2.09969	4.66265e-10	1.10325e-08	keratin type I cytoskeletal 9 putative expressed
LOC_Os01g68870	284	575	1.11682	2.73138	1.37026e-06	1.85639e-05	leucine-rich repeat receptor protein kinase EXS precursor putative expressed
LOC_Os01g69140	123	237	1.04495	1.48389	5.76956e-05	0.000543865	regulatory protein putative expressed
LOC_Os01g70370	0	32	8.05604	-1.84781	2.27269e-09	4.85695e-08	serine palmitoyltransferase 2 putative expressed
LOC_Os01g70490	681	2594	2.02875	4.6697	2.91078e-20	1.95152e-18	potassium transporter putative expressed
LOC_Os01g70500	103	240	1.31881	1.41842	7.1311e-07	1.01957e-05	expressed protein
LOC_Os01g70730	98	225	1.29745	1.33237	1.42928e-06	1.93056e-05	flowering promoting factor-like 1 putative expressed
LOC_Os01g70830	409	841	1.13926	3.27107	3.79294e-07	5.68549e-06	esterase PIR7A putative expressed
LOC_Os01g70850	233	738	1.76223	2.91603	4.98496e-14	1.90037e-12	esterase putative expressed
LOC_Os01g70860	305	677	1.2495	2.9256	5.03864e-08	8.81317e-07	esterase putative expressed
LOC_Os01g71114	498	937	1.01122	3.46779	5.00949e-06	6.13142e-05	disease resistance protein RGA4 putative expressed
LOC_Os01g71256	30	69	1.29745	-0.338189	0.000641377	0.00455933	expressed protein
LOC_Os01g71270	372	722	1.05594	3.07811	2.94707e-06	3.75555e-05	eukaryotic peptide chain release factor subunit 1-1 putative expressed
LOC_Os01g71340	950	8577	3.2738	6.2198	7.51757e-48	3.46509e-45	glycosyl hydrolases family 17 putative expressed
LOC_Os01g71350	454	5590	3.72121	5.56589	1.81168e-56	1.41318e-53	glycosyl hydrolases family 17 putative expressed
LOC_Os01g71380	16	72	2.26023	-0.493666	6.41654e-08	1.10096e-06	glycosyl hydrolases family 17 putative expressed
LOC_Os01g71400	0	9	6.23975	-3.33023	0.00464266	0.0240905	glycosyl hydrolases family 17 putative expressed
LOC_Os01g71474	1696	3179	1.00589	5.22957	1.7766e-06	2.36814e-05	glycosyl hydrolases family 17 putative expressed
LOC_Os01g71570	16	60	1.99768	-0.698199	3.29063e-06	4.16327e-05	expressed protein
LOC_Os01g71670	3104	11583	1.99927	6.83328	7.20856e-21	5.20274e-19	glycosyl hydrolases family 17 putative expressed
LOC_Os01g71680	7	42	2.6622	-1.29189	2.72407e-06	3.48891e-05	glycosyl hydrolases family 17 putative expressed
LOC_Os01g71760	37	612	4.14269	2.35388	1.18252e-44	4.40051e-42	amino acid permease family protein putative expressed
LOC_Os01g71830	96	730	3.02459	2.69501	1.04239e-31	1.69805e-29	glycosyl hydrolases family 17 putative expressed
LOC_Os01g72009	8160	16642	1.12768	7.57757	5.6247e-08	9.7458e-07	expressed protein
LOC_Os01g72170	826	3161	2.0355	4.95334	1.28779e-20	8.95956e-19	glutathione S-transferase putative expressed
LOC_Os01g72340	4534	9323	1.13949	6.73807	4.5388e-08	8.0254e-07	beta-galactosidase putative expressed
LOC_Os01g72460	543	1524	1.58811	4.00131	5.86933e-13	1.98393e-11	NADPH quinone oxidoreductase putative expressed
LOC_Os01g72670	487	940	1.04804	3.46029	2.25594e-06	2.9537e-05	expressed protein
LOC_Os01g72680	0	23	7.58172	-2.26684	4.1078e-07	6.09662e-06	disease resistance protein RPS2 putative expressed
LOC_Os01g73000	2426	4637	1.03408	5.76456	7.84387e-07	1.10665e-05	copine putative expressed
LOC_Os01g73005	12	51	2.17491	-0.954212	4.03453e-06	5.00608e-05	expressed protein
LOC_Os01g73110	563	2220	2.0786	4.43563	7.14563e-21	5.16651e-19	expressed protein
LOC_Os01g73170	11752	26582	1.27704	8.20787	8.37423e-10	1.90295e-08	peroxidase precursor putative expressed
LOC_Os01g73200	3438	7706	1.26388	6.42564	1.5586e-09	3.40032e-08	peroxidase precursor putative expressed
LOC_Os01g73390	17	38	1.25361	-1.14528	0.00764597	0.0367852	expressed protein
LOC_Os01g73590	5	18	1.92031	-2.27428	0.0101133	0.0458289	transporter family protein putative expressed
LOC_Os01g74410	1937	7680	2.08671	6.22353	2.53957e-22	2.03142e-20	MYB family transcription factor putative expressed
LOC_Os01g74490	221	421	1.02885	2.31201	1.6187e-05	0.000174829	heavy metal-associated domain containing protein expressed
LOC_Os01g74500	147	294	1.09883	1.77481	1.41317e-05	0.000155933	expressed protein
LOC_Os02g01060	315	731	1.31367	3.01727	9.24576e-09	1.82317e-07	harpin-induced protein 1 domain containing protein expressed
LOC_Os02g01100	3431	7096	1.14785	6.34178	3.90258e-08	7.01047e-07	transmembrane amino acid transporter protein putative expressed
LOC_Os02g01130	112	224	1.09862	1.38609	3.72679e-05	0.000369148	expressed protein
LOC_Os02g01590	1185	3555	1.68436	5.1986	3.68215e-15	1.57216e-13	glycosyl hydrolases putative expressed
LOC_Os02g01890	248	881	1.92775	3.13477	1.28382e-16	6.17727e-15	cytochrome P450 putative expressed
LOC_Os02g02120	671	2084	1.73428	4.4171	2.39994e-15	1.03797e-13	OsWAK11 - OsWAK receptor-like protein kinase expressed
LOC_Os02g02210	32	7386	7.94429	5.86809	6.98207e-144	1.41603e-139	aminotransferase putative expressed
LOC_Os02g02230	25	1473	5.97286	3.56092	1.2232e-82	4.96155e-79	cytochrome P450 putative expressed
LOC_Os02g02240	0	14	6.87035	-2.85705	0.000187	0.00153607	expressed protein
LOC_Os02g02660	0	18	7.23018	-2.56502	1.54285e-05	0.000167597	retrotransposon protein putative unclassified expressed
LOC_Os02g02780	92	265	1.62442	1.4793	1.17259e-09	2.59621e-08	protein kinase family protein putative expressed
LOC_Os02g03020	758	1863	1.39671	4.34085	1.18672e-10	3.06206e-09	EF hand family protein putative expressed
LOC_Os02g03640	6	25	2.13458	-1.89682	0.00124544	0.00806992	expressed protein
LOC_Os02g04070	0	14	6.87035	-2.85705	0.000187	0.00153607	retrotransposon protein putative unclassified expressed
LOC_Os02g04160	1550	2947	1.02642	5.11353	1.14554e-06	1.57777e-05	transcription elongation factor 1 putative expressed
LOC_Os02g04170	384	3042	3.08492	4.74388	1.41599e-40	4.22319e-38	L-aspartate oxidase 1 putative expressed
LOC_Os02g04230	664	1850	1.57759	4.28321	5.20689e-13	1.76886e-11	CGMC_MAPKCMGC_2.7 - CGMC includes CDA MAPK GSK3 and CLKC kinases expressed
LOC_Os02g04340	84	363	2.20927	1.80716	1.46252e-16	6.99561e-15	NIN-like protein 2 putative expressed
LOC_Os02g04630	10	66	2.80607	-0.693247	1.30045e-09	2.86367e-08	sodium calcium exchanger protein putative expressed
LOC_Os02g04640	1078	2244	1.15712	4.67897	5.66481e-08	9.81111e-07	Myb-like DNA-binding domain containing protein putative expressed
LOC_Os02g04650	610	1148	1.01159	3.76003	3.68526e-06	4.61363e-05	activator of 90 kDa heat shock protein ATPase homolog putative expressed
LOC_Os02g04760	327	668	1.12975	2.9428	7.06867e-07	1.01243e-05	cycloartenol synthase putative expressed
LOC_Os02g04840	2184	5413	1.40891	5.87513	2.39255e-11	6.76755e-10	GHMP kinases ATP-binding protein putative expressed
LOC_Os02g04960	8	31	2.03617	-1.59856	0.00059626	0.00428747	expressed protein
LOC_Os02g05230	0	8	6.07221	-3.44653	0.00894141	0.0414162	retrotransposon protein putative unclassified expressed
LOC_Os02g05270	0	8	6.07221	-3.44653	0.00894141	0.0414162	hypothetical protein
LOC_Os02g05520	65	124	1.02987	0.566991	0.000771331	0.00531635	expressed protein
LOC_Os02g05650	0	17	7.14828	-2.63274	2.86152e-05	0.000291118	expressed protein
LOC_Os02g05910	404	890	1.23869	3.32227	3.2931e-08	5.9765e-07	phytosulfokine receptor precursor putative expressed
LOC_Os02g05970	60	282	2.32968	1.42511	1.64963e-16	7.85356e-15	phytosulfokine receptor precursor putative expressed
LOC_Os02g06070	92	253	1.5576	1.42966	6.46601e-09	1.3081e-07	phytosulfokine receptor precursor putative expressed
LOC_Os02g06130	24	85	1.91823	-0.198246	3.55676e-07	5.36716e-06	phytosulfokine receptor precursor putative expressed
LOC_Os02g06200	123	254	1.14484	1.55118	1.0131e-05	0.000115463	phytosulfokine receptor precursor putative expressed
LOC_Os02g06210	132	494	2.00242	2.28805	1.14985e-15	5.15931e-14	phytosulfokine receptor precursor putative expressed
LOC_Os02g06220	0	12	6.65001	-3.02837	0.000667207	0.00468141	receptor protein kinase-like protein At4g34220 precursor putative expressed
LOC_Os02g06250	31	58	1.00028	-0.489026	0.0102955	0.0464988	phytosulfokine receptor precursor putative expressed
LOC_Os02g06270	124	467	2.01146	2.20557	1.25741e-15	5.62327e-14	phytosulfokine receptor precursor putative expressed
LOC_Os02g06290	105	213	1.11901	1.30779	3.02025e-05	0.000305657	rhodanese-like domain containing protein putative expressed
LOC_Os02g06390	506	1559	1.72266	4.00161	7.48049e-15	3.08044e-13	expressed protein
LOC_Os02g06600	0	26	7.75773	-2.11339	7.04324e-08	1.20018e-06	receptor-like protein kinase 2 precursor putative expressed
LOC_Os02g06990	14	37	1.49304	-1.2451	0.00216503	0.0128445	expressed protein
LOC_Os02g07170	11	89	3.1009	-0.310949	6.86091e-13	2.30756e-11	MYB family transcription factor putative expressed
LOC_Os02g07650	97	208	1.19895	1.2493	9.11876e-06	0.00010527	zinc-binding protein putative expressed
LOC_Os02g08310	36	92	1.44986	0.0224016	2.27007e-05	0.000237011	tubby putative expressed
LOC_Os02g09050	872	1927	1.24334	4.43337	7.74462e-09	1.54824e-07	expressed protein
LOC_Os02g09250	290	547	1.01467	2.69262	1.16335e-05	0.00013075	cytochrome P450 71D10 putative expressed
LOC_Os02g09410	26	58	1.25289	-0.566443	0.00166818	0.0102771	cytochrome P450 putative expressed
LOC_Os02g09660	46	105	1.28779	0.25304	8.11858e-05	0.000741513	expressed protein
LOC_Os02g10190	3877	8211	1.18209	6.54171	1.49791e-08	2.85517e-07	DUF1680 domain containing protein putative expressed
LOC_Os02g11000	569	1153	1.11822	3.73183	3.39006e-07	5.12897e-06	agenet domain containing protein putative expressed
LOC_Os02g11020	121	250	1.14558	1.52826	1.25912e-05	0.000140656	cytochrome P450 72A1 putative expressed
LOC_Os02g11665	0	8	6.07221	-3.44653	0.00894141	0.0414162	transposon protein putative unclassified expressed
LOC_Os02g11700	234	590	1.43321	2.67597	1.13091e-09	2.51216e-08	cytokinin-O-glucosyltransferase 3 putative expressed
LOC_Os02g11760	1115	2332	1.16394	4.73231	4.60485e-08	8.13157e-07	pleiotropic drug resistance protein putative expressed
LOC_Os02g11790	127	318	1.42278	1.79203	2.24279e-08	4.15208e-07	OsFBK4 - F-box domain and kelch repeat containing protein expressed
LOC_Os02g12010	125	276	1.24138	1.6407	1.40265e-06	1.89647e-05	receptor-like protein kinase precursor putative expressed
LOC_Os02g12020	0	27	7.81193	-2.06563	3.94049e-08	7.05359e-07	expressed protein
LOC_Os02g12080	23	68	1.65787	-0.451861	2.84783e-05	0.00029104	expressed protein
LOC_Os02g12090	10	35	1.89329	-1.40987	0.000612799	0.00438616	expressed protein
LOC_Os02g12420	178	1001	2.59012	3.20358	5.00715e-27	5.92129e-25	receptor-like protein kinase precursor putative expressed
LOC_Os02g12480	12305	31484	1.45487	8.4023	3.32184e-12	1.03013e-10	expressed protein
LOC_Os02g12654	297	648	1.22468	2.87004	9.67011e-08	1.60622e-06	expressed protein
LOC_Os02g12680	145	674	2.31517	2.67716	4.01169e-21	2.93722e-19	cytochrome P450 putative expressed
LOC_Os02g12690	107	234	1.2274	1.40889	3.74417e-06	4.67583e-05	cytochrome P450 putative expressed
LOC_Os02g12790	890	2141	1.36578	4.54985	2.30275e-10	5.70582e-09	GATA zinc finger domain containing protein expressed
LOC_Os02g12970	10	30	1.67172	-1.56733	0.00360939	0.0197124	retrotransposon protein putative Ty3-gypsy subclass expressed
LOC_Os02g13020	1381	2724	1.07945	4.98286	3.38765e-07	5.12724e-06	expressed protein
LOC_Os02g13260	6	23	2.01489	-1.98275	0.00285251	0.0160878	F-box family protein putative expressed
LOC_Os02g13360	812	1516	1.00011	4.1643	3.4696e-06	4.36966e-05	expressed protein
LOC_Os02g13370	845	1658	1.07181	4.2698	6.39082e-07	9.21851e-06	expressed protein
LOC_Os02g13420	21	56	1.50879	-0.684109	0.000267908	0.00212244	leucine-rich repeat receptor protein kinase EXS precursor putative expressed
LOC_Os02g13460	40	93	1.31395	0.0747574	9.61562e-05	0.000862514	receptor-like protein kinase 2 precursor putative expressed
LOC_Os02g13500	0	8	6.07221	-3.44653	0.00894141	0.0414162	transposon protein putative unclassified expressed
LOC_Os02g13510	5015	12205	1.38263	7.05499	3.92148e-11	1.08427e-09	receptor-like protein kinase 5 precursor putative expressed
LOC_Os02g13780	28	75	1.51664	-0.280882	6.21505e-05	0.000582744	receptor-like protein kinase 2 precursor putative expressed
LOC_Os02g13800	92	459	2.41665	2.10891	2.14863e-20	1.4574e-18	HSF-type DNA-binding domain containing protein expressed
LOC_Os02g14150	0	10	6.38985	-3.22252	0.00242129	0.0140221	transposon protein putative unclassified expressed
LOC_Os02g14190	145	322	1.24977	1.85887	6.9678e-07	9.99038e-06	spermidine synthase putative expressed
LOC_Os02g14430	294	1186	2.11123	3.52636	4.0913e-20	2.70279e-18	peroxidase precursor putative expressed
LOC_Os02g14630	29	162	2.57603	0.597281	1.85915e-14	7.42965e-13	hydroquinone glucosyltransferase putative expressed
LOC_Os02g15280	57	110	1.04629	0.392254	0.000850693	0.00579375	VQ domain containing protein putative expressed
LOC_Os02g15290	49	209	2.18918	1.02165	2.41249e-13	8.51656e-12	VQ domain containing protein putative expressed
LOC_Os02g15460	42	126	1.68141	0.407834	1.74745e-07	2.77309e-06	expressed protein
LOC_Os02g15790	6	25	2.13458	-1.89682	0.00124544	0.00806992	expressed protein
LOC_Os02g15860	71	134	1.01452	0.681902	0.000609576	0.00436926	expressed protein
LOC_Os02g15930	23	47	1.12614	-0.818448	0.00921389	0.0424215	expressed protein
LOC_Os02g16060	347	648	1.00029	2.94091	1.12244e-05	0.000126608	RGA-1 putative expressed
LOC_Os02g16070	40	156	2.05944	0.62975	7.67919e-11	2.03984e-09	lr1 disease resistance protein putative expressed
LOC_Os02g16080	4	32	3.05903	-1.6993	6.16451e-06	7.43296e-05	retrotransposon protein putative unclassified expressed
LOC_Os02g16850	0	8	6.07221	-3.44653	0.00894141	0.0414162	expansin precursor putative expressed
LOC_Os02g16940	84	1308	4.05825	3.45114	1.39463e-53	8.97922e-51	OsSub13 - Putative Subtilisin homologue expressed
LOC_Os02g17000	22	146	2.82263	0.417122	2.74894e-15	1.1862e-13	OsSub14 - Putative Subtilisin homologue expressed
LOC_Os02g17090	20	67	1.83696	-0.512677	6.1327e-06	7.40341e-05	OsSub17 - Putative Subtilisin homologue expressed
LOC_Os02g17400	113	297	1.49258	1.67566	9.57275e-09	1.88216e-07	leucine rich repeat protein putative expressed
LOC_Os02g17590	25	152	2.69728	0.49021	7.26145e-15	2.99731e-13	expressed protein
LOC_Os02g17620	914	2070	1.27875	4.5261	2.67895e-09	5.68325e-08	isochorismatase family protein putative expressed
LOC_Os02g17730	4	32	3.05903	-1.6993	6.16451e-06	7.43296e-05	BAM2 putative
LOC_Os02g18000	336	1111	1.82443	3.49071	1.02526e-15	4.62587e-14	disease resistance protein RGA2 putative expressed
LOC_Os02g18070	462	3586	3.05556	4.98418	1.74052e-40	5.11587e-38	NB-ARC domain containing protein expressed
LOC_Os02g18080	172	1332	3.05166	3.55749	2.70767e-36	6.38539e-34	NB-ARC domain containing protein expressed
LOC_Os02g18115	26	82	1.75158	-0.21257	2.73538e-06	3.50228e-05	expressed protein
LOC_Os02g18140	123	255	1.15051	1.55504	9.13503e-06	0.000105415	NBS type disease resistance protein putative expressed
LOC_Os02g18180	243	529	1.22138	2.57945	1.88764e-07	2.98504e-06	ATP-binding cassette sub-family E member 1 putative expressed
LOC_Os02g18510	17	49	1.61937	-0.894652	0.000294925	0.00230937	stripe rust resistance protein Yr10 putative expressed
LOC_Os02g18640	325	657	1.11465	2.92368	1.13755e-06	1.56783e-05	OsFBX45 - F-box domain containing protein expressed
LOC_Os02g19450	0	30	7.96329	-1.93108	7.04361e-09	1.41788e-07	ATPase AAA family protein expressed
LOC_Os02g19570	0	8	6.07221	-3.44653	0.00894141	0.0414162	retrotransposon putative centromere-specific expressed
LOC_Os02g19770	948	2863	1.69394	4.88424	3.5632e-15	1.52458e-13	eukaryotic translation initiation factor 1A putative expressed
LOC_Os02g20360	1652	5289	1.7782	5.74971	7.87168e-17	3.85152e-15	tyrosine aminotransferase putative expressed
LOC_Os02g20380	875	1794	1.13521	4.36326	1.32427e-07	2.14774e-06	expressed protein
LOC_Os02g20560	5521	14536	1.49611	7.27653	9.76214e-13	3.23506e-11	fasciclin domain containing protein expressed
LOC_Os02g21470	33	98	1.66595	0.0570959	2.20435e-06	2.89204e-05	expressed protein
LOC_Os02g21790	20	51	1.44411	-0.796147	0.000645307	0.00457764	retrotransposon protein putative unclassified expressed
LOC_Os02g22160	800	2253	1.59312	4.56332	2.07087e-13	7.38775e-12	DNA binding protein putative expressed
LOC_Os02g24280	0	23	7.58172	-2.26684	4.1078e-07	6.09662e-06	transposon protein putative unclassified expressed
LOC_Os02g25900	1774	4169	1.33214	5.51999	2.87366e-10	6.99647e-09	pollen signalling protein with adenylyl cyclase activity putative expressed
LOC_Os02g26014	37	79	1.191	-0.118254	0.000828892	0.00566782	terpene synthase putative expressed
LOC_Os02g27000	349	1085	1.73553	3.47666	1.77045e-14	7.08915e-13	ATP-binding region ATPase-like domain containing protein expressed
LOC_Os02g27130	413	797	1.04771	3.22294	3.08567e-06	3.91985e-05	expressed protein
LOC_Os02g27200	28	98	1.90199	0.00462969	1.36616e-07	2.21214e-06	expressed protein
LOC_Os02g27310	227	821	1.95358	3.02797	9.33927e-17	4.55312e-15	TKL_IRAK_DUF26-lc.6 - DUF26 kinases have homology to DUF26 containing loci expressed
LOC_Os02g27674	62	199	1.7798	1.03411	6.93784e-10	1.59803e-08	expressed protein
LOC_Os02g27790	4	20	2.38421	-2.21974	0.00169524	0.0104122	splicing factor 3B subunit 1 putative expressed
LOC_Os02g27810	155	388	1.42254	2.07719	8.45259e-09	1.67819e-07	MazG nucleotide pyrophosphohydrolase domain containing protein expressed
LOC_Os02g27820	8	33	2.12603	-1.53211	0.000273436	0.00216159	expressed protein
LOC_Os02g28860	76	165	1.2165	0.914144	2.25649e-05	0.000235714	expressed protein
LOC_Os02g29040	0	18	7.23018	-2.56502	1.54285e-05	0.000167597	ankyrin repeat domain containing protein putative expressed
LOC_Os02g29190	3	16	2.4645	-2.50506	0.00639309	0.0316626	ankyrin putative expressed
LOC_Os02g29520	4	17	2.15127	-2.38505	0.0103994	0.046796	hypothetical protein
LOC_Os02g30100	92	316	1.87825	1.67311	1.35979e-12	4.42663e-11	cytochrome P450 putative expressed
LOC_Os02g30114	175	358	1.13153	2.04664	4.23967e-06	5.24617e-05	expressed protein
LOC_Os02g30540	19	270	3.91925	1.19395	5.52572e-30	8.0048e-28	protein kinase putative expressed
LOC_Os02g31030	279	561	1.10688	2.6991	1.79676e-06	2.39187e-05	glycerophosphoryl diester phosphodiesterase family protein putative expressed
LOC_Os02g31280	22	46	1.15896	-0.857801	0.00795583	0.0380682	expressed protein
LOC_Os02g31850	0	8	6.07221	-3.44653	0.00894141	0.0414162	transposon protein putative unclassified expressed
LOC_Os02g31910	112	234	1.16159	1.42881	1.11812e-05	0.000126191	potassium transporter putative expressed
LOC_Os02g32380	40	75	1.00406	-0.132429	0.00425433	0.0226462	expressed protein
LOC_Os02g32680	14	33	1.32855	-1.35572	0.00759456	0.036603	lectin receptor-type protein kinase putative expressed
LOC_Os02g32740	0	21	7.45119	-2.37891	1.3552e-06	1.83783e-05	SNARE domain containing protein putative expressed
LOC_Os02g33090	28	60	1.19529	-0.502671	0.00231748	0.0136294	expressed protein
LOC_Os02g33380	62	920	3.98798	2.94871	2.71349e-48	1.29488e-45	pectinesterase inhibitor domain containing protein putative expressed
LOC_Os02g33590	135	435	1.78658	2.15121	9.75226e-13	3.23443e-11	U-box domain-containing protein putative expressed
LOC_Os02g33830	56	115	1.13582	0.426768	0.000284097	0.00223498	expressed protein
LOC_Os02g34030	0	15	6.96906	-2.77839	9.96168e-05	0.000883977	retrotransposon protein putative unclassified expressed
LOC_Os02g34580	610	1974	1.79353	4.32548	3.64852e-16	1.69327e-14	ammonium transporter protein putative expressed
LOC_Os02g34640	143	268	1.00507	1.67271	8.23813e-05	0.000750068	expressed protein
LOC_Os02g34790	0	11	6.52578	-3.12222	0.00126829	0.00811172	receptor-like protein kinase 5 precursor putative expressed
LOC_Os02g34800	0	9	6.23975	-3.33023	0.00464266	0.0240905	leucine-rich repeat receptor protein kinase EXS precursor putative expressed
LOC_Os02g34930	570	1151	1.11318	3.73092	3.81629e-07	5.71415e-06	expressed protein
LOC_Os02g34970	386	938	1.38019	3.35722	8.08897e-10	1.83915e-08	no apical meristem protein putative expressed
LOC_Os02g35020	94	183	1.05958	1.11023	0.000111296	0.000975565	glycosyl transferase putative expressed
LOC_Os02g35210	118	251	1.18752	1.52109	6.18692e-06	7.45113e-05	resistance protein putative expressed
LOC_Os02g35329	265	1489	2.5892	3.77546	1.16387e-28	1.54278e-26	RING-H2 finger protein ATL3F putative expressed
LOC_Os02g35347	303	1926	2.7672	4.12213	9.27277e-33	1.58034e-30	RING-H2 finger protein ATL3F putative
LOC_Os02g35365	175	1074	2.71617	3.28761	2.0853e-29	2.85756e-27	RING-H2 finger protein ATL3F putative
LOC_Os02g35440	13	63	2.36483	-0.695722	9.37918e-08	1.56237e-06	RING-H2 finger protein ATL4O precursor putative expressed
LOC_Os02g35490	486	1440	1.66628	3.90054	6.0204e-14	2.27374e-12	MLO domain containing protein putative expressed
LOC_Os02g35840	1505	3083	1.13401	5.14403	8.06374e-08	1.36057e-06	expressed protein
LOC_Os02g36000	23	52	1.27164	-0.722448	0.00206394	0.0123205	zinc finger protein putative expressed
LOC_Os02g36020	51	560	3.55302	2.26483	1.60828e-36	3.92982e-34	transposon protein putative CACTA En Spm sub-class expressed
LOC_Os02g36030	35	88	1.42631	-0.033726	5.54993e-05	0.000525359	cytochrome P450 putative expressed
LOC_Os02g36070	28	867	5.04559	2.81822	3.87866e-61	4.03401e-58	cytochrome P450 putative expressed
LOC_Os02g36110	53	457	3.2045	2.00367	4.67636e-30	6.84775e-28	cytochrome P450 putative expressed
LOC_Os02g36140	60	1795	4.99937	3.86733	5.36179e-73	1.20825e-69	terpene synthase putative expressed
LOC_Os02g36190	71	977	3.87952	3.04187	2.68614e-47	1.1591e-44	cytochrome P450 putative expressed
LOC_Os02g36230	0	15	6.96906	-2.77839	9.96168e-05	0.000883977	transposon protein putative unclassified expressed
LOC_Os02g36280	28	133	2.34209	0.353595	1.34795e-11	3.89703e-10	cytochrome P450 putative expressed
LOC_Os02g36285	0	10	6.38985	-3.22252	0.00242129	0.0140221	terpene synthase family metal binding domain containing protein expressed
LOC_Os02g36300	22	68	1.72164	-0.466638	1.59477e-05	0.000172499	zinc finger C3HC4 type domain containing protein expressed
LOC_Os02g36330	150	323	1.20537	1.87656	1.34374e-06	1.82779e-05	RING-H2 finger protein ATL1O putative expressed
LOC_Os02g36400	1300	2501	1.04342	4.87141	8.46002e-07	1.18657e-05	ubiquitin carboxyl-terminal hydrolase domain containing protein expressed
LOC_Os02g36490	1080	2811	1.47945	4.9114	4.59049e-12	1.39577e-10	expressed protein
LOC_Os02g36530	221	618	1.5825	2.70381	1.97799e-11	5.63818e-10	expressed protein
LOC_Os02g36619	54	861	4.09124	2.84744	5.08335e-49	2.54557e-46	exo70 exocyst complex subunit putative expressed
LOC_Os02g36924	148	305	1.14203	1.81384	6.24619e-06	7.51359e-05	OsMADS27 - MADS-box family gene with MIKCc type-box expressed
LOC_Os02g37000	110	429	2.06169	2.07397	9.63819e-16	4.36322e-14	mitochondrial prohibitin complex protein 1 putative expressed
LOC_Os02g37160	571	1079	1.01747	3.66884	3.51078e-06	4.41838e-05	heavy metal transport detoxification protein putative expressed
LOC_Os02g37190	44	273	2.72923	1.31981	5.02003e-20	3.29486e-18	expressed protein
LOC_Os02g37200	129	352	1.54676	1.90499	9.76935e-10	2.19659e-08	hydrophobin putative expressed
LOC_Os02g37250	0	71	9.20281	-0.778922	3.67317e-18	2.02434e-16	hypothetical protein
LOC_Os02g37280	15	56	1.99069	-0.791835	5.7756e-06	6.99522e-05	heavy metal transport detoxification protein putative expressed
LOC_Os02g37290	197	654	1.82992	2.72719	1.70521e-14	6.8414e-13	heavy metal associated domain containing protein expressed
LOC_Os02g37300	574	1443	1.42925	3.96394	7.5391e-11	2.00525e-09	heavy metal associated domain containing protein expressed
LOC_Os02g37330	389	1135	1.64403	3.56316	2.58009e-13	9.06092e-12	heavy metal associated domain containing protein expressed
LOC_Os02g37750	38	79	1.15266	-0.106667	0.000828892	0.00566782	lecithine cholesterol acyltransferase putative expressed
LOC_Os02g38000	0	9	6.23975	-3.33023	0.00464266	0.0240905	retrotransposon protein putative unclassified expressed
LOC_Os02g38010	0	11	6.52578	-3.12222	0.00126829	0.00811172	copper methylamine oxidase precursor putative expressed
LOC_Os02g38710	0	13	6.76438	-2.9402	0.000352487	0.00268366	protein phosphatase 2C containing protein expressed
LOC_Os02g38850	3	20	2.78427	-2.27131	0.000556462	0.00404502	expressed protein
LOC_Os02g39660	28	223	3.08718	0.989005	1.71151e-21	1.29038e-19	receptor kinase putative expressed
LOC_Os02g39710	884	1992	1.27148	4.47288	3.43458e-09	7.20711e-08	CCT B-box zinc finger protein putative expressed
LOC_Os02g39764	29	83	1.61224	-0.163034	1.08685e-05	0.000123004	expressed protein
LOC_Os02g39884	108	268	1.40963	1.55082	8.18608e-08	1.37949e-06	expressed protein
LOC_Os02g39930	2734	5422	1.08728	5.97285	2.01875e-07	3.18122e-06	OsTIL-1 Temperature-induced lipocalin-1 expressed
LOC_Os02g40100	1535	3224	1.17005	5.19732	3.09036e-08	5.63882e-07	plant protein of unknown function DUF869 domain containing protein expressed
LOC_Os02g40130	67	479	2.93488	2.09983	4.41692e-27	5.28493e-25	leucine-rich putative expressed
LOC_Os02g40200	153	293	1.03625	1.79008	3.48442e-05	0.000347517	receptor-like protein kinase precursor putative expressed
LOC_Os02g40710	0	23	7.58172	-2.26684	4.1078e-07	6.09662e-06	ammonium transporter protein putative expressed
LOC_Os02g40770	0	13	6.76438	-2.9402	0.000352487	0.00268366	SET domain containing protein expressed
LOC_Os02g41510	944	1852	1.07163	4.4293	5.45705e-07	7.97079e-06	MYB family transcription factor putative expressed
LOC_Os02g41890	1087	2179	1.10273	4.65367	2.25485e-07	3.5286e-06	phytosulfokine receptor precursor putative expressed
LOC_Os02g42450	2292	4644	1.11822	5.73967	9.77593e-08	1.62313e-06	RIPER1 - Ripening-related family protein precursor expressed
LOC_Os02g42780	29	161	2.5671	0.589771	2.36105e-14	9.34332e-13	lectin receptor-type protein kinase putative expressed
LOC_Os02g43000	29	72	1.40745	-0.309258	0.000206368	0.0016812	cysteine-rich repeat secretory protein 15 precursor putative expressed
LOC_Os02g43100	0	14	6.87035	-2.85705	0.000187	0.00153607	expressed protein
LOC_Os02g43230	19	40	1.16807	-1.05102	0.0107729	0.0482413	expressed protein
LOC_Os02g43280	4845	9747	1.10794	6.81214	1.02326e-07	1.69135e-06	aldehyde dehydrogenase putative expressed
LOC_Os02g43310	0	9	6.23975	-3.33023	0.00464266	0.0240905	expressed protein
LOC_Os02g43470	47	94	1.09739	0.154406	0.000880602	0.00596709	glutamate dehydrogenase protein putative expressed
LOC_Os02g43594	67	144	1.20177	0.725161	4.17386e-05	0.000408444	MSP domain containing protein putative expressed
LOC_Os02g43790	1432	4855	1.86085	5.608	3.77527e-18	2.07604e-16	ethylene-responsive transcription factor putative expressed
LOC_Os02g43810	230	473	1.13927	2.44386	1.53138e-06	2.05977e-05	expressed protein
LOC_Os02g44120	0	11	6.52578	-3.12222	0.00126829	0.00811172	ZOS2-13 - C2H2 zinc finger protein expressed
LOC_Os02g44730	183	682	1.99667	2.7525	8.29187e-17	4.05223e-15	tetracycline transporter protein putative expressed
LOC_Os02g44900	67	141	1.17142	0.704475	6.63109e-05	0.000617755	expressed protein
LOC_Os02g44990	433	1043	1.36754	3.51346	8.91215e-10	2.01623e-08	OsFBDUF13 - F-box and DUF domain containing protein expressed
LOC_Os02g45070	7190	18925	1.49572	7.65724	9.32319e-13	3.09719e-11	PINHEAD putative expressed
LOC_Os02g45450	139	264	1.02427	1.64487	6.20346e-05	0.000581791	dehydration-responsive element-binding protein putative expressed
LOC_Os02g45690	454	928	1.13071	3.4154	3.67891e-07	5.52887e-06	uncharacterized mscS family protein putative expressed
LOC_Os02g46100	46	110	1.35483	0.299715	3.08652e-05	0.000311431	RING-H2 finger protein putative expressed
LOC_Os02g46180	20	72	1.94062	-0.434324	1.37932e-06	1.8668e-05	DUF581 domain containing protein expressed
LOC_Os02g46360	34	76	1.25678	-0.191765	0.000644633	0.00457526	invertase pectin methylesterase inhibitor family protein putative expressed
LOC_Os02g46740	16	52	1.79168	-0.852484	4.42859e-05	0.00043067	RWD domain containing protein expressed
LOC_Os02g47090	60	206	1.87685	1.06216	7.23852e-11	1.93164e-09	peptide transporter PTR2 putative expressed
LOC_Os02g48450	204	396	1.05596	2.21535	1.24448e-05	0.000139136	xylem cysteine proteinase 2 precursor putative expressed
LOC_Os02g49180	0	12	6.65001	-3.02837	0.000667207	0.00468141	RNA polymerase subunit putative expressed
LOC_Os02g49260	109	322	1.66107	1.74917	1.59628e-10	4.06454e-09	transporter-related putative expressed
LOC_Os02g49340	0	10	6.38985	-3.22252	0.00242129	0.0140221	nitrate-induced NOI protein putative expressed
LOC_Os02g49480	395	1277	1.792	3.69841	1.60759e-15	7.0647e-14	helix-loop-helix DNA-binding domain containing protein expressed
LOC_Os02g49560	21	48	1.28692	-0.836672	0.00311624	0.0173675	bZIP transcription factor domain containing protein expressed
LOC_Os02g50330	944	2671	1.59989	4.80694	9.86833e-14	3.65552e-12	RNA-dependent RNA polymerase putative expressed
LOC_Os02g50404	11	42	2.01967	-1.1897	4.70792e-05	0.000455214	expressed protein
LOC_Os02g50450	13	93	2.92581	-0.230425	1.99875e-12	6.36367e-11	hypothetical protein
LOC_Os02g50460	113	251	1.24991	1.50242	2.11373e-06	2.78458e-05	immediate-early fungal elicitor protein CMPG1 putative expressed
LOC_Os02g50690	140	353	1.43291	1.93887	1.19203e-08	2.31013e-07	GDSL-like lipase acylhydrolase putative expressed
LOC_Os02g50730	289	589	1.12635	2.76295	1.11032e-06	1.53186e-05	metalloendoproteinase 1 precursor putative expressed
LOC_Os02g51404	66	154	1.3202	0.785881	6.39644e-06	7.67837e-05	expressed protein
LOC_Os02g51740	109	296	1.53965	1.65868	3.64829e-09	7.624e-08	VQ domain containing protein putative expressed
LOC_Os02g51750	2075	4436	1.1956	5.64964	1.30717e-08	2.50693e-07	annexin putative expressed
LOC_Os02g51760	369	696	1.01471	3.03887	7.19862e-06	8.5678e-05	expressed protein
LOC_Os02g51900	92	186	1.11401	1.11608	6.18562e-05	0.000580252	cytokinin-O-glucosyltransferase 2 putative expressed
LOC_Os02g51910	74	239	1.78913	1.29327	1.20279e-10	3.10157e-09	cytokinin-O-glucosyltransferase 2 putative expressed
LOC_Os02g52910	15	122	3.11239	0.130675	1.40905e-15	6.26687e-14	zinc finger protein putative expressed
LOC_Os02g53100	15	138	3.29002	0.287399	1.17109e-17	6.23384e-16	WRKY32 expressed
LOC_Os02g53130	183	597	1.80466	2.60171	5.6909e-14	2.15532e-12	nitrate reductase putative expressed
LOC_Os02g53240	0	26	7.75773	-2.11339	7.04324e-08	1.20018e-06	expressed protein
LOC_Os02g53280	45	90	1.0973	0.0932932	0.000987517	0.00658919	expressed protein
LOC_Os02g53410	179	658	1.97685	2.70499	1.93247e-16	9.13576e-15	expressed protein
LOC_Os02g53970	154	360	1.32384	1.99723	9.30565e-08	1.5514e-06	OsSub24 - Putative Subtilisin homologue expressed
LOC_Os02g54180	45	166	1.9796	0.733667	1.6391e-10	4.16573e-09	expressed protein
LOC_Os02g54254	2978	10187	1.87377	6.67404	1.22647e-18	7.13743e-17	saccharopine dehydrogenase putative expressed
LOC_Os02g54560	15	42	1.57669	-1.09442	0.000793692	0.00545656	SCP-like extracellular protein expressed
LOC_Os02g54900	101	278	1.55901	1.56401	3.60533e-09	7.53812e-08	STE_PAK_Ste20_STLK.2 - STE kinases include homologs to sterile 7 sterile 11 and sterile 20 from yeast expressed
LOC_Os02g54930	164	307	1.00348	1.86769	5.70109e-05	0.000538588	expressed protein
LOC_Os02g55070	14	55	2.06341	-0.830526	3.69141e-06	4.61776e-05	expressed protein
LOC_Os02g55290	0	10	6.38985	-3.22252	0.00242129	0.0140221	expressed protein
LOC_Os02g55320	2142	5048	1.3362	5.79471	2.26783e-10	5.6296e-09	two-component response regulator putative expressed
LOC_Os02g56070	16	36	1.26264	-1.22077	0.00843262	0.0399639	retrotransposon protein putative unclassified expressed
LOC_Os02g56140	589	1186	1.1091	3.77534	4.19327e-07	6.21665e-06	helix-loop-helix DNA-binding domain containing protein expressed
LOC_Os02g56370	159	460	1.63132	2.2677	2.94092e-11	8.24392e-10	OsWAK20 - OsWAK receptor-like protein kinase expressed
LOC_Os02g56420	9	33	1.95866	-1.50114	0.000608709	0.00436381	OsWAK23 - OsWAK short gene expressed
LOC_Os02g56720	28	81	1.6275	-0.200832	1.3766e-05	0.000152187	cinnamoyl CoA reductase putative expressed
LOC_Os02g57020	216	418	1.05153	2.29435	1.0661e-05	0.000120858	YCF37 putative expressed
LOC_Os02g57060	298	624	1.16539	2.83378	3.97096e-07	5.92605e-06	OsCttP2 - Putative C-terminal processing peptidase homologue expressed
LOC_Os02g57110	2433	5968	1.39397	6.01999	3.60168e-11	9.97891e-10	GDSL-like lipase acylhydrolase putative expressed
LOC_Os02g57120	13703	29316	1.19669	8.37303	8.22304e-09	1.63579e-07	HEAT repeat family protein putative expressed
LOC_Os02g57250	6607	14468	1.23029	7.34421	3.48687e-09	7.30927e-08	OsIAA10 - Auxin-responsive Aux IAA gene family member expressed
LOC_Os02g57700	742	1455	1.0709	4.08195	7.48684e-07	1.06294e-05	protein kinase putative expressed
LOC_Os02g58100	0	8	6.07221	-3.44653	0.00894141	0.0414162	expressed protein
LOC_Os02g58139	2640	5271	1.097	5.92902	1.5962e-07	2.55002e-06	OsSigP1 - Putative Type I Signal Peptidase homologue%3B employs a putative Ser His catalytic dyad expressed
LOC_Os02g58360	219	421	1.04195	2.30773	1.26912e-05	0.000141695	expressed protein
LOC_Os02g58490	3015	5652	1.00608	6.05925	1.43228e-06	1.93396e-05	PINHEAD putative expressed
LOC_Os03g01300	2074	5908	1.6097	5.94911	3.07533e-14	1.19599e-12	LTPL114 - Protease inhibitor seed storage%2FLTP family protein precursor expressed
LOC_Os03g01614	83	157	1.01795	0.905688	0.000369972	0.00280711	expressed protein
LOC_Os03g01720	186	438	1.33453	2.27546	3.23542e-08	5.87971e-07	protein binding protein putative expressed
LOC_Os03g02050	13	37	1.59894	-1.27092	0.00118125	0.00769698	LTPL151 - Protease inhibitor seed storage%2FLTP family protein precursor expressed
LOC_Os03g02230	0	10	6.38985	-3.22252	0.00242129	0.0140221	expressed protein
LOC_Os03g02430	146	325	1.25323	1.87113	6.38847e-07	9.21851e-06	PPR repeat domain containing protein putative expressed
LOC_Os03g02820	282	611	1.2146	2.78855	1.48081e-07	2.38257e-06	expressed protein
LOC_Os03g03440	654	1241	1.0235	3.86826	2.55273e-06	3.29233e-05	expressed protein
LOC_Os03g03724	1738	7730	2.25246	6.20274	1.89129e-25	1.97718e-23	expressed protein
LOC_Os03g04060	1424	3327	1.3237	5.19712	4.33893e-10	1.03223e-08	CHIT16 - Chitinase family protein precursor expressed
LOC_Os03g04620	0	22	7.51793	-2.3218	7.44748e-07	1.05809e-05	CCT motif family protein expressed
LOC_Os03g04660	3449	7066	1.13419	6.33994	5.59387e-08	9.70067e-07	cytochrome P450 86A1 putative expressed
LOC_Os03g04680	2583	5696	1.24036	5.99671	3.40078e-09	7.14357e-08	cytochrome P450 putative expressed
LOC_Os03g05370	27	67	1.40641	-0.409149	0.000283508	0.00223251	expressed protein
LOC_Os03g05610	25	66	1.49523	-0.453328	0.000140823	0.0012066	inorganic phosphate transporter putative expressed
LOC_Os03g05630	138	420	1.70429	2.11974	9.31905e-12	2.74909e-10	expressed protein
LOC_Os03g05910	300	686	1.29238	2.93204	1.78524e-08	3.36962e-07	expressed protein
LOC_Os03g05920	1441	2723	1.01756	5.00249	1.46941e-06	1.98212e-05	expressed protein
LOC_Os03g06080	0	17	7.14828	-2.63274	2.86152e-05	0.000291118	heavy metal-associated domain containing protein expressed
LOC_Os03g06180	0	12	6.65001	-3.02837	0.000667207	0.00468141	expressed protein
LOC_Os03g06330	1313	3997	1.70546	5.36259	1.51112e-15	6.68418e-14	tyrosine protein kinase domain containing protein putative expressed
LOC_Os03g06400	651	1240	1.02897	3.8653	2.25516e-06	2.95363e-05	expressed protein
LOC_Os03g06430	16	89	2.56558	-0.245745	1.82808e-10	4.60563e-09	expressed protein
LOC_Os03g06674	85	221	1.47661	1.25743	8.60799e-08	1.44519e-06	expressed protein
LOC_Os03g06700	35	129	1.97748	0.376627	2.03888e-09	4.40367e-08	3-ketoacyl-CoA synthase putative expressed
LOC_Os03g06705	92	231	1.42642	1.33398	1.16168e-07	1.90384e-06	3-ketoacyl-CoA synthase putative expressed
LOC_Os03g07000	8	24	1.66857	-1.85829	0.00841274	0.0399015	oxidoreductase putative expressed
LOC_Os03g07200	813	1866	1.29799	4.37101	1.86422e-09	4.0415e-08	expressed protein
LOC_Os03g07880	1044	2361	1.27668	4.71628	2.2511e-09	4.83116e-08	nuclear transcription factor Y subunit putative expressed
LOC_Os03g07920	650	1247	1.03931	3.87002	1.79478e-06	2.39001e-05	expressed protein
LOC_Os03g07980	177	369	1.15879	2.08156	2.42484e-06	3.15042e-05	expressed protein
LOC_Os03g08090	12	34	1.59165	-1.38253	0.00172226	0.0105399	hydrolase alpha beta fold family protein putative expressed
LOC_Os03g08200	17	90	2.4949	-0.219828	3.44136e-10	8.31873e-09	DUF567 domain containing protein putative expressed
LOC_Os03g08624	77	514	2.83626	2.2128	2.56354e-26	2.87244e-24	dihydroflavonol-4-reductase putative expressed
LOC_Os03g08660	7	28	2.0793	-1.74003	0.000857787	0.00583491	serine acetyltransferase protein putative expressed
LOC_Os03g08999	816	1793	1.23511	4.33196	1.06529e-08	2.07942e-07	dehydrogenase putative expressed
LOC_Os03g09070	409	1098	1.52391	3.54547	9.55266e-12	2.81186e-10	leucine rich repeat domain containing protein putative expressed
LOC_Os03g09910	80	515	2.78401	2.22211	1.22323e-25	1.3057e-23	aminotransferase classes I and II domain containing protein expressed
LOC_Os03g09970	51	96	1.0102	0.212	0.00196677	0.0118135	sulfate transporter putative expressed
LOC_Os03g10050	81	334	2.14158	1.70014	1.9966e-15	8.70817e-14	serine acetyltransferase protein putative expressed
LOC_Os03g10100	262	1197	2.29072	3.50759	5.96336e-23	5.06037e-21	transporter family protein putative expressed
LOC_Os03g10110	17	46	1.52845	-0.95885	0.000735123	0.00509884	cupin domain containing protein expressed
LOC_Os03g10910	23	77	1.8369	-0.319184	2.31574e-06	3.01633e-05	NB-ARC LRR disease resistance protein putative expressed
LOC_Os03g11030	16	35	1.22214	-1.24719	0.0112329	0.0499443	cyclin putative expressed
LOC_Os03g11160	0	16	7.06145	-2.70375	5.32834e-05	0.000505918	cysteine proteinase inhibitor precursor putative expressed
LOC_Os03g11290	507	971	1.0368	3.51066	2.59733e-06	3.3456e-05	expressed protein
LOC_Os03g11300	506	1062	1.16887	3.59769	1.1694e-07	1.91417e-06	expressed protein
LOC_Os03g11734	254	529	1.15754	2.59888	7.5378e-07	1.0698e-05	MATE efflux protein putative expressed
LOC_Os03g11830	7	36	2.4405	-1.4674	3.27027e-05	0.000328415	transposon protein putative unclassified expressed
LOC_Os03g12500	973	2537	1.48199	4.7629	4.81638e-12	1.45793e-10	cytochrome P450 putative expressed
LOC_Os03g12520	43	88	1.13032	0.0514433	0.000760136	0.00525258	STRUBBELIG-RECEPTOR FAMILY 7 precursor putative expressed
LOC_Os03g12570	6	21	1.88436	-2.07405	0.00644454	0.031859	expressed protein
LOC_Os03g12890	859	4997	2.63965	5.51344	1.62605e-32	2.71423e-30	aminotransferase domain containing protein putative expressed
LOC_Os03g13050	3	70	4.58543	-0.743158	2.13018e-14	8.45443e-13	E2F-related protein putative expressed
LOC_Os03g13120	0	11	6.52578	-3.12222	0.00126829	0.00811172	expressed protein
LOC_Os03g13140	37	123	1.82895	0.340359	2.58432e-08	4.74966e-07	non-symbiotic hemoglobin 2 putative expressed
LOC_Os03g13180	6	22	1.9511	-2.02769	0.00429585	0.0228193	peroxidase precursor putative expressed
LOC_Os03g13274	914	1863	1.12675	4.42029	1.50495e-07	2.41757e-06	peptide transporter PTR2 putative expressed
LOC_Os03g13290	6	30	2.39646	-1.70179	0.000150641	0.00128045	expressed protein
LOC_Os03g13300	282	3616	3.77952	4.93375	4.34341e-56	3.26254e-53	glutamate decarboxylase putative expressed
LOC_Os03g13390	1535	4580	1.67653	5.56575	3.65877e-15	1.56382e-13	oxidoreductase aldo keto reductase family protein putative expressed
LOC_Os03g13600	2395	5041	1.17314	5.84086	2.25118e-08	4.16571e-07	ZOS3-07 - C2H2 zinc finger protein expressed
LOC_Os03g13700	13	31	1.34459	-1.44342	0.00834208	0.039622	retrotransposon protein putative unclassified expressed
LOC_Os03g14615	0	9	6.23975	-3.33023	0.00464266	0.0240905	LTPL117 - Protease inhibitor seed storage%2FLTP family protein precursor expressed
LOC_Os03g14630	44	208	2.33712	0.989412	1.39386e-14	5.61449e-13	LTPL106 - Protease inhibitor seed storage%2FLTP family protein precursor expressed
LOC_Os03g14642	1	57	5.76	-1.05699	6.54767e-14	2.4637e-12	LTPL107 - Protease inhibitor seed storage%2FLTP family protein precursor expressed
LOC_Os03g14654	8350	28529	1.87207	8.15989	9.01243e-19	5.29034e-17	LTPL108 - Protease inhibitor seed storage%2FLTP family protein precursor expressed
LOC_Os03g15180	214	429	1.1024	2.3153	3.6918e-06	4.61776e-05	PH domain containing protein expressed
LOC_Os03g15230	1778	4279	1.36646	5.54787	1.01662e-10	2.64857e-09	DUF292 domain containing protein expressed
LOC_Os03g15780	6332	14723	1.31682	7.34409	2.80077e-10	6.83131e-09	anthranilate synthase component I-1 chloroplast precursor putative expressed
LOC_Os03g16410	17	53	1.73231	-0.813225	6.25423e-05	0.000585605	expressed protein
LOC_Os03g16940	4	52	3.75739	-1.10772	6.06227e-10	1.41077e-08	glyoxalase family protein putative expressed
LOC_Os03g16950	246	1697	2.8851	3.92518	1.94006e-34	3.74727e-32	cysteine-rich repeat secretory protein 55 precursor putative expressed
LOC_Os03g17130	29	67	1.30379	-0.380909	0.0006773	0.00474321	bHelix-loop-helix transcription factor putative expressed
LOC_Os03g17200	147	357	1.37883	1.9698	3.66198e-08	6.61931e-07	plant-specific domain TIGR01589 family protein expressed
LOC_Os03g17370	7	34	2.35832	-1.53094	7.45732e-05	0.000687463	white-brown complex homolog protein putative expressed
LOC_Os03g17410	27	57	1.17366	-0.567218	0.0031579	0.0175828	expressed protein
LOC_Os03g17550	33	108	1.80597	0.161887	2.06177e-07	3.24648e-06	serine threonine-protein kinase putative expressed
LOC_Os03g17700	2758	6202	1.26858	6.11111	1.47634e-09	3.22647e-08	CGMC_MAPKCGMC_2_ERK.2 - CGMC includes CDA MAPK GSK3 and CLKC kinases expressed
LOC_Os03g17790	97	274	1.59634	1.53395	1.78262e-09	3.87287e-08	OsRCI2-5 - Putative low temperature and salt responsive protein expressed
LOC_Os03g17870	319	3020	3.3419	4.70838	6.65382e-46	2.69892e-43	metallothionein putative expressed
LOC_Os03g18729	47	112	1.34986	0.326529	2.50663e-05	0.000259372	expressed protein
LOC_Os03g18740	523	1032	1.07988	3.5844	9.7023e-07	1.35146e-05	oxidoreductase short chain dehydrogenase reductase family putative expressed
LOC_Os03g18790	244	690	1.59871	2.85818	7.55525e-12	2.2451e-10	SAG20 putative expressed
LOC_Os03g18850	3078	5879	1.03305	6.10713	7.45972e-07	1.05946e-05	pathogenesis-related Bet v I family protein putative expressed
LOC_Os03g20080	196	1017	2.47412	3.2435	3.41924e-25	3.49348e-23	retrotransposon protein putative unclassified expressed
LOC_Os03g20210	183	389	1.18686	2.14865	1.0285e-06	1.42772e-05	aspartic proteinase nepenthesin precursor putative expressed
LOC_Os03g20330	1544	6710	2.21905	6.0045	9.78351e-25	9.56237e-23	VQ domain containing protein putative expressed
LOC_Os03g20420	2105	3966	1.01332	5.54601	1.35849e-06	1.84169e-05	alpha-N-arabinofuranosidase A putative expressed
LOC_Os03g20600	343	897	1.48605	3.26432	5.71428e-11	1.54316e-09	expressed protein
LOC_Os03g20970	103	351	1.86702	1.82594	7.07236e-13	2.36886e-11	phospholipid-transporting ATPase 1 putative expressed
LOC_Os03g21260	6	28	2.29734	-1.77671	0.000352577	0.00268366	23-bisphosphoglycerate-independent phosphoglycerate mutase putative expressed
LOC_Os03g21710	71	389	2.55121	1.85123	6.90432e-21	5.00094e-19	WRKY79 expressed
LOC_Os03g22010	1862	5651	1.70109	5.86295	1.25554e-15	5.62112e-14	peroxidase precursor putative expressed
LOC_Os03g22120	5825	17542	1.68996	7.4994	1.06355e-15	4.78267e-14	sucrose synthase putative expressed
LOC_Os03g22390	17	70	2.13288	-0.51041	2.79526e-07	4.28177e-06	universal stress protein domain containing protein putative expressed
LOC_Os03g22620	1543	18058	3.64822	7.26244	1.20417e-57	1.01757e-54	terpene synthase family metal binding domain containing protein expressed
LOC_Os03g24680	31	89	1.61699	-0.0664268	6.89246e-06	8.23482e-05	terpene synthase putative expressed
LOC_Os03g24760	328	630	1.04087	2.88703	4.91667e-06	6.02689e-05	terpene synthase putative expressed
LOC_Os03g24820	39	379	3.37584	1.71946	9.59145e-30	1.37417e-27	expressed protein
LOC_Os03g25040	24	72	1.67913	-0.377371	1.67344e-05	0.000180335	GDSL-like lipase acylhydrolase putative expressed
LOC_Os03g25130	107	216	1.11199	1.32995	3.26713e-05	0.000328185	OB-fold nucleic acid binding domain containing protein putative expressed
LOC_Os03g25440	730	1715	1.33159	4.2398	8.66889e-10	1.9677e-08	expressed protein
LOC_Os03g25470	140	271	1.05168	1.67336	3.84993e-05	0.000379769	ctr copper transporter family protein putative expressed
LOC_Os03g25480	1157	2284	1.08059	4.72856	3.71867e-07	5.5824e-06	cytochrome P450 putative expressed
LOC_Os03g25490	0	12	6.65001	-3.02837	0.000667207	0.00468141	cytochrome P450 72A1 putative expressed
LOC_Os03g25750	547	1356	1.40904	3.87987	1.53427e-10	3.91403e-09	SNARE associated Golgi protein putative expressed
LOC_Os03g26250	0	11	6.52578	-3.12222	0.00126829	0.00811172	expressed protein
LOC_Os03g26490	73	148	1.11776	0.789824	0.000117522	0.00102295	expressed protein
LOC_Os03g26650	87	368	2.17845	1.83228	1.85461e-16	8.77792e-15	heavy metal-associated domain containing protein expressed
LOC_Os03g26930	114	253	1.24866	1.51413	2.11525e-06	2.78567e-05	OsSCP13 - Putative Serine Carboxypeptidase homologue expressed
LOC_Os03g27090	0	16	7.06145	-2.70375	5.32834e-05	0.000505918	MYB family transcription factor putative expressed
LOC_Os03g27730	0	12	6.65001	-3.02837	0.000667207	0.00468141	transposon protein putative CACTA En Spm sub-class expressed
LOC_Os03g28120	28	102	1.95963	0.0490271	4.86513e-08	8.53545e-07	potassium channel protein putative expressed
LOC_Os03g28389	0	45	8.54633	-1.39871	1.97336e-12	6.29271e-11	expressed protein
LOC_Os03g29250	16	35	1.22214	-1.24719	0.0112329	0.0499443	SPX domain-containing protein putative expressed
LOC_Os03g29850	3456	6671	1.04828	6.28441	4.98563e-07	7.32244e-06	metal cation transporter putative expressed
LOC_Os03g29930	300	1124	2.00464	3.46969	2.42903e-18	1.36274e-16	expressed protein
LOC_Os03g30120	212	499	1.33395	2.46279	1.94571e-08	3.64536e-07	expressed protein
LOC_Os03g30240	59	117	1.08555	0.466884	0.000477304	0.0035252	expressed protein
LOC_Os03g30400	0	9	6.23975	-3.33023	0.00464266	0.0240905	early light-induced protein chloroplast precursor putative expressed
LOC_Os03g30470	435	1483	1.86862	3.89698	6.4453e-17	3.18822e-15	CHIT4 - Chitinase family protein precursor expressed
LOC_Os03g30600	0	20	7.38122	-2.43835	2.47519e-06	3.19741e-05	expressed protein
LOC_Os03g31280	0	14	6.87035	-2.85705	0.000187	0.00153607	expressed protein
LOC_Os03g31690	455	886	1.06073	3.37103	1.82247e-06	2.4237e-05	GCN5-related N-acetyltransferase putative expressed
LOC_Os03g31750	222	630	1.60373	2.72617	1.06456e-11	3.11549e-10	pyruvate phosphate dikinase chloroplast precursor putative expressed
LOC_Os03g32190	6	21	1.88436	-2.07405	0.00644454	0.031859	transposon protein putative unclassified expressed
LOC_Os03g32230	261	1168	2.26086	3.47739	2.10226e-22	1.69527e-20	ZOS3-12 - C2H2 zinc finger protein expressed
LOC_Os03g32460	46	106	1.30145	0.262496	6.69775e-05	0.000623821	retrotransposon putative centromere-specific expressed
LOC_Os03g32470	3167	6085	1.04161	6.15399	6.00823e-07	8.69447e-06	leucoanthocyanidin dioxygenase putative expressed
LOC_Os03g33520	3	18	2.63323	-2.38352	0.0024261	0.0140221	exo70 exocyst complex subunit putative expressed
LOC_Os03g34250	0	10	6.38985	-3.22252	0.00242129	0.0140221	retrotransposon protein putative unclassified
LOC_Os03g35886	31	71	1.2915	-0.296698	0.000607742	0.00435842	expressed protein
LOC_Os03g36000	6	20	1.81439	-2.12193	0.00962572	0.0439782	retrotransposon protein putative unclassified expressed
LOC_Os03g36130	4	135	5.13171	0.157123	1.74437e-25	1.83304e-23	retrotransposon protein putative unclassified expressed
LOC_Os03g36140	0	10	6.38985	-3.22252	0.00242129	0.0140221	retrotransposon protein putative unclassified expressed
LOC_Os03g36470	0	11	6.52578	-3.12222	0.00126829	0.00811172	retrotransposon protein putative unclassified expressed
LOC_Os03g36490	3	18	2.63323	-2.38352	0.0024261	0.0140221	retrotransposon protein putative Ty3-gypsy subclass expressed
LOC_Os03g37020	0	10	6.38985	-3.22252	0.00242129	0.0140221	expressed protein
LOC_Os03g37140	14	38	1.53139	-1.2187	0.00157061	0.00975011	expressed protein
LOC_Os03g37920	0	10	6.38985	-3.22252	0.00242129	0.0140221	transposon protein putative unclassified expressed
LOC_Os03g37930	0	15	6.96906	-2.77839	9.96168e-05	0.000883977	potassium transporter putative expressed
LOC_Os03g37960	32	127	2.08374	0.333821	9.4444e-10	2.13061e-08	acyl CoA binding protein putative expressed
LOC_Os03g38250	28	61	1.21909	-0.486788	0.00183787	0.0111582	disease resistance RPP13-like protein 1 putative expressed
LOC_Os03g38600	0	31	8.01041	-1.88885	3.99443e-09	8.30031e-08	secretory carrier-associated membrane protein putative expressed
LOC_Os03g38800	75	664	3.2435	2.5364	5.82164e-34	1.0832e-31	AAA family ATPase putative expressed
LOC_Os03g39690	4	59	3.93919	-0.946801	1.7453e-11	4.99246e-10	cytochrome P450 putative expressed
LOC_Os03g40170	130	249	1.0364	1.55726	6.11756e-05	0.000574001	zinc finger C3HC4 type domain containing protein expressed
LOC_Os03g42070	452	1278	1.59872	3.74512	7.01e-13	2.34992e-11	cyclin putative expressed
LOC_Os03g42370	31	59	1.02489	-0.473296	0.00836984	0.0397345	B3 DNA binding domain containing protein expressed
LOC_Os03g42420	26	55	1.17643	-0.61739	0.00342381	0.0188384	B3 DNA binding domain containing protein expressed
LOC_Os03g42600	1738	10786	2.73307	6.61053	1.46451e-35	3.15977e-33	expressed protein
LOC_Os03g42730	229	522	1.28772	2.54076	4.95036e-08	8.67372e-07	expressed protein
LOC_Os03g42760	115	342	1.67075	1.83316	9.57313e-11	2.50681e-09	zinc finger protein-related putative expressed
LOC_Os03g42810	182	724	2.09077	2.82006	2.91327e-18	1.62096e-16	endonuclease exonuclease%2Fphosphatase family domain containing protein expressed
LOC_Os03g43350	0	12	6.65001	-3.02837	0.000667207	0.00468141	expressed protein
LOC_Os03g44100	43	116	1.52839	0.328476	2.24878e-06	2.94812e-05	phosphonate metabolism protein-related putative expressed
LOC_Os03g44130	13	59	2.27038	-0.770737	3.87196e-07	5.79323e-06	expressed protein
LOC_Os03g44250	33	82	1.40914	-0.128068	9.08665e-05	0.000819961	expressed protein
LOC_Os03g44620	30356	63213	1.15774	9.49345	2.29659e-08	4.24007e-07	chaperone protein dnaJ putative expressed
LOC_Os03g44636	31	60	1.04909	-0.457735	0.00679035	0.0332726	zinc finger C3HC4 type domain containing protein expressed
LOC_Os03g44840	519	990	1.03101	3.54045	2.99162e-06	3.80873e-05	choline transporter-related putative expressed
LOC_Os03g45210	41	277	2.85178	1.32515	2.49086e-21	1.85044e-19	2-aminoethanethiol dioxygenase putative expressed
LOC_Os03g45330	55	121	1.23506	0.468682	7.5784e-05	0.000697357	hsp20 alpha crystallin family protein putative expressed
LOC_Os03g45619	16825	32174	1.03479	8.55836	5.6606e-07	8.2414e-06	cytochrome P450 putative expressed
LOC_Os03g45850	4	55	3.83813	-1.03657	1.01667e-10	2.64857e-09	OsSAUR16 - Auxin-responsive SAUR gene family member expressed
LOC_Os03g45860	14	122	3.21105	0.12084	4.15472e-16	1.91722e-14	OsSAUR17 - Auxin-responsive SAUR gene family member expressed
LOC_Os03g45960	137	2563	4.3238	4.40648	3.63442e-65	5.26498e-62	thaumatin putative expressed
LOC_Os03g46040	45	85	1.01495	0.0393646	0.00245586	0.014176	expressed protein
LOC_Os03g46052	0	16	7.06145	-2.70375	5.32834e-05	0.000505918	expressed protein
LOC_Os03g46060	61	685	3.58593	2.55176	3.72669e-39	1.02831e-36	thaumatin family domain containing protein expressed
LOC_Os03g46070	105	3362	5.09864	4.76884	3.58011e-83	1.61352e-79	thaumatin putative expressed
LOC_Os03g46100	5	19	1.9978	-2.22121	0.00662995	0.032589	cupin domain containing protein expressed
LOC_Os03g46200	224	807	1.94796	3.00438	1.25996e-16	6.07688e-15	acetyltransferase GNAT family putative expressed
LOC_Os03g46350	19	63	1.82183	-0.594701	1.05863e-05	0.000120078	transcription factor putative expressed
LOC_Os03g47010	209	465	1.25271	2.38497	1.42032e-07	2.29618e-06	glycosyl hydrolase family 10 protein putative expressed
LOC_Os03g47160	15	94	2.73667	-0.192437	1.31701e-11	3.81303e-10	expressed protein
LOC_Os03g47230	47	177	2.00954	0.818895	4.43717e-11	1.21608e-09	phytosulfokines precursor putative expressed
LOC_Os03g47530	448	861	1.0418	3.336	2.81232e-06	3.59686e-05	glycosyl transferase 8 domain containing protein putative expressed
LOC_Os03g47650	0	9	6.23975	-3.33023	0.00464266	0.0240905	ankyrin putative expressed
LOC_Os03g47730	31	68	1.22932	-0.338883	0.00119501	0.00777292	homeobox domain containing protein expressed
LOC_Os03g48010	196	368	1.00788	2.12593	3.36132e-05	0.000336397	exostosin putative expressed
LOC_Os03g48020	93	192	1.14421	1.1519	2.93375e-05	0.000297572	expressed protein
LOC_Os03g48380	2607	5066	1.05792	5.88437	4.27296e-07	6.33247e-06	expressed protein
LOC_Os03g48626	11306	21910	1.054	7.99783	3.61065e-07	5.43232e-06	expressed protein
LOC_Os03g48760	6	29	2.34775	-1.73877	0.00023063	0.00185685	Cupin domain containing protein expressed
LOC_Os03g48770	292	940	1.78574	3.25875	7.09531e-15	2.93374e-13	Cupin domain containing protein expressed
LOC_Os03g48780	643	2150	1.84074	4.43812	5.1332e-17	2.56736e-15	Cupin domain containing protein expressed
LOC_Os03g48970	5089	11668	1.29659	7.01446	5.36638e-10	1.25749e-08	nuclear transcription factor Y subunit putative expressed
LOC_Os03g49190	3	16	2.4645	-2.50506	0.00639309	0.0316626	oleosin putative expressed
LOC_Os03g49260	149	297	1.09399	1.79088	1.5118e-05	0.00016569	lipoxygenase putative expressed
LOC_Os03g49560	12	36	1.67383	-1.32511	0.000864433	0.0058749	expressed protein
LOC_Os03g50180	0	8	6.07221	-3.44653	0.00894141	0.0414162	retrotransposon protein putative unclassified expressed
LOC_Os03g50364	15	78	2.46786	-0.415537	3.57751e-09	7.4838e-08	expressed protein
LOC_Os03g50710	0	17	7.14828	-2.63274	2.86152e-05	0.000291118	expressed protein
LOC_Os03g50720	0	8	6.07221	-3.44653	0.00894141	0.0414162	expressed protein
LOC_Os03g50990	3	21	2.85424	-2.21828	0.000339552	0.00261892	expressed protein
LOC_Os03g51030	3105	6856	1.24224	6.26347	3.00111e-09	6.33686e-08	phytochrome A putative expressed
LOC_Os03g51479	115	322	1.58385	1.76805	8.84418e-10	2.00524e-08	maf putative expressed
LOC_Os03g52070	1950	4427	1.2823	5.62091	1.17576e-09	2.60181e-08	OsSCP20 - Putative Serine Carboxypeptidase homologue expressed
LOC_Os03g52080	4	17	2.15127	-2.38505	0.0103994	0.046796	OsSCP21 - Putative Serine Carboxypeptidase homologue expressed
LOC_Os03g52320	540	1259	1.32054	3.79772	1.99075e-09	4.30659e-08	GRF-interacting factor 1 putative expressed
LOC_Os03g52390	214	1510	2.91761	3.75316	1.60892e-34	3.16801e-32	PIII1 - Proteinase inhibitor II family protein precursor expressed
LOC_Os03g53170	457	1017	1.25332	3.50991	1.72164e-08	3.26019e-07	pentatricopeptide putative expressed
LOC_Os03g53780	7	30	2.17842	-1.66696	0.000382556	0.00289393	ammonium transporter 2 putative expressed
LOC_Os03g54040	741	1471	1.08862	4.09201	4.86002e-07	7.15284e-06	ribosomal protein L6 putative expressed
LOC_Os03g54930	67	137	1.12994	0.676427	0.000142372	0.0012191	VIP4 putative expressed
LOC_Os03g55010	654	1446	1.24404	4.01944	1.11773e-08	2.17549e-07	UDP-glucoronosyl and UDP-glucosyl transferase domain containing protein expressed
LOC_Os03g55590	2008	5601	1.57937	5.8797	9.05665e-14	3.37024e-12	MYB family transcription factor putative expressed
LOC_Os03g56160	748	3378	2.27436	5.00524	6.77722e-25	6.72121e-23	lectin-like receptor kinase 7 putative expressed
LOC_Os03g56500	61	276	2.27487	1.40358	7.48826e-16	3.40897e-14	expressed protein
LOC_Os03g56540	222	582	1.48942	2.64139	2.7741e-10	6.77441e-09	heat shock protein DnaJ putative expressed
LOC_Os03g56710	0	14	6.87035	-2.85705	0.000187	0.00153607	expressed protein
LOC_Os03g56860	203	613	1.69328	2.66523	9.4438e-13	3.13469e-11	expressed protein
LOC_Os03g57680	569	1076	1.01852	3.66448	3.42287e-06	4.3198e-05	aldehyde oxidase putative expressed
LOC_Os03g57690	2462	9811	2.09402	6.57533	1.51231e-22	1.24427e-20	aldehyde oxidase putative expressed
LOC_Os03g57790	34449	68100	1.08269	9.62453	1.65332e-07	2.63297e-06	ubiquitin-conjugating enzyme putative expressed
LOC_Os03g58020	221	845	2.03377	3.05333	5.69497e-18	3.09236e-16	acetyltransferase GNAT family putative expressed
LOC_Os03g58790	1584	3655	1.30573	5.33783	6.79112e-10	1.56601e-08	ATPase putative expressed
LOC_Os03g58850	848	1801	1.18604	4.35317	3.69087e-08	6.66558e-07	uncharacterized PE-PGRS family protein PE_PGRS3 precursor putative expressed
LOC_Os03g58940	1611	4132	1.45831	5.47238	6.11646e-12	1.82962e-10	LTPL83 - Protease inhibitor seed storage%2FLTP family protein precursor putative expressed
LOC_Os03g59030	40	88	1.23433	0.0201004	0.000269446	0.00213421	UDP-rhamnose rhamnosyltransferase putative expressed
LOC_Os03g59070	758	1606	1.18257	4.18913	4.64872e-08	8.19832e-07	phosphatase putative expressed
LOC_Os03g59100	143	347	1.37762	1.92942	4.05282e-08	7.23869e-07	pheophorbide a oxygenase chloroplast precursor putative expressed
LOC_Os03g59120	23	68	1.65787	-0.451861	2.84783e-05	0.00029104	pheophorbide a oxygenase chloroplast precursor putative expressed
LOC_Os03g59770	59	194	1.81451	0.99015	6.82506e-10	1.57294e-08	EF hand family protein putative expressed
LOC_Os03g59790	1	13	3.63784	-2.85877	0.00250381	0.0143975	EF hand family protein putative expressed
LOC_Os03g61160	1588	3261	1.13754	5.22385	7.11907e-08	1.21176e-06	expressed protein
LOC_Os03g61290	0	12	6.65001	-3.02837	0.000667207	0.00468141	ATCHX putative expressed
LOC_Os03g61620	3368	6849	1.12347	6.29831	7.45912e-08	1.26646e-06	expressed protein
LOC_Os03g61829	144	447	1.7328	2.20249	3.1403e-12	9.77978e-11	haloacid dehalogenase-like hydrolase family protein putative expressed
LOC_Os03g61910	1405	8215	2.64708	6.22934	1.53519e-33	2.75533e-31	retrotransposon protein putative unclassified expressed
LOC_Os03g61920	1408	2761	1.07098	5.00503	4.12403e-07	6.11846e-06	electron transfer flavoprotein subunit alpha mitochondrial precursor putative expressed
LOC_Os03g62060	3	21	2.85424	-2.21828	0.000339552	0.00261892	hydrolase putative expressed
LOC_Os03g62200	290	710	1.39087	2.95365	1.58633e-09	3.45753e-08	ammonium transporter protein putative expressed
LOC_Os03g62210	0	14	6.87035	-2.85705	0.000187	0.00153607	subtilisin N-terminal Region family protein expressed
LOC_Os03g62480	29	71	1.3873	-0.323309	0.000262323	0.0020843	anthocyanidin 53-O-glucosyltransferase putative expressed
LOC_Os03g62539	20	44	1.23166	-0.939893	0.00575891	0.0289678	expressed protein
LOC_Os03g62810	0	11	6.52578	-3.12222	0.00126829	0.00811172	transposon protein putative unclassified expressed
LOC_Os03g63210	0	11	6.52578	-3.12222	0.00126829	0.00811172	expressed protein
LOC_Os03g63240	4	19	2.31067	-2.27279	0.00268218	0.0152737	disease resistance protein putative expressed
LOC_Os03g63310	701	1657	1.34043	4.18772	7.19802e-10	1.65326e-08	cytochrome P450 71E1 putative expressed
LOC_Os03g64100	51	146	1.61444	0.632556	1.51637e-07	2.434e-06	expressed protein
LOC_Os03g64310	21	49	1.31659	-0.816707	0.00182998	0.0111202	expressed protein
LOC_Os04g01470	126	269	1.19285	1.6185	3.55024e-06	4.46388e-05	O-methyltransferase putative expressed
LOC_Os04g01740	0	13	6.76438	-2.9402	0.000352487	0.00268366	heat shock protein putative expressed
LOC_Os04g01810	38	8138	7.83716	6.00837	1.91321e-144	7.76038e-140	terpene synthase putative expressed
LOC_Os04g01850	0	29	7.91458	-1.97456	1.24618e-08	2.40473e-07	hypothetical protein
LOC_Os04g02030	124	241	1.05742	1.50376	4.62447e-05	0.000447893	rp1 putative expressed
LOC_Os04g02040	3	17	2.55133	-2.44303	0.00394482	0.0212383	NBS-LRR putative expressed
LOC_Os04g02360	21	44	1.16171	-0.919382	0.00878151	0.0413604	transposon protein putative CACTA En Spm sub-class expressed
LOC_Os04g02450	0	14	6.87035	-2.85705	0.000187	0.00153607	rust-resistance protein Lr21 putative expressed
LOC_Os04g02620	1615	3130	1.05407	5.19134	5.76564e-07	8.38229e-06	oxidoreductase short chain dehydrogenase reductase family putative expressed
LOC_Os04g02754	1522	5544	1.96437	5.77764	5.53864e-20	3.6003e-18	amidase family protein putative expressed
LOC_Os04g02970	36	76	1.17462	-0.167477	0.00132842	0.00844566	subtilisin-like protease precursor putative expressed
LOC_Os04g03100	4	164	5.41222	0.425449	1.10956e-29	1.57364e-27	OsSub35 - Putative Subtilisin homologue expressed
LOC_Os04g03164	516	3685	2.93541	5.03683	5.27655e-38	1.38082e-35	expressed protein
LOC_Os04g03180	697	1361	1.0648	3.98772	9.43736e-07	1.31636e-05	disease resistance protein putative expressed
LOC_Os04g03210	0	106	9.78017	-0.221888	9.00946e-25	8.8271e-23	receptor kinase putative expressed
LOC_Os04g03370	171	508	1.66959	2.40095	6.58476e-12	1.96102e-10	cysteine-rich receptor-like protein kinase 41 precursor putative expressed
LOC_Os04g03380	57	163	1.61314	0.789243	8.02968e-08	1.35539e-06	legume lectins beta domain containing protein putative expressed
LOC_Os04g03830	111	227	1.13072	1.39499	1.96414e-05	0.000208614	OsWAK29 - OsWAK receptor-like protein kinase expressed
LOC_Os04g03850	0	21	7.45119	-2.37891	1.3552e-06	1.83783e-05	OsSub39 - Putative Subtilisin homologue expressed
LOC_Os04g04240	24	49	1.12505	-0.760943	0.00657299	0.0324093	sterol 3-beta-glucosyltransferase putative expressed
LOC_Os04g04740	0	11	6.52578	-3.12222	0.00126829	0.00811172	expressed protein
LOC_Os04g04800	7	40	2.59202	-1.34808	6.24409e-06	7.51328e-05	protein kinase domain containing protein expressed
LOC_Os04g05470	0	25	7.70141	-2.16277	1.26331e-07	2.05628e-06	protein kinase putative expressed
LOC_Os04g05560	0	8	6.07221	-3.44653	0.00894141	0.0414162	kinase putative expressed
LOC_Os04g05580	53	256	2.36875	1.28049	4.56724e-16	2.10041e-14	kinase putative expressed
LOC_Os04g06500	0	25	7.70141	-2.16277	1.26331e-07	2.05628e-06	expressed protein
LOC_Os04g08280	594	1248	1.17041	3.82959	8.78717e-08	1.47344e-06	retrotransposon protein putative Ty3-gypsy subclass expressed
LOC_Os04g08290	29	59	1.1207	-0.503423	0.00422381	0.022537	ZOS4-04 - C2H2 zinc finger protein expressed
LOC_Os04g08630	5	46	3.26808	-1.23569	4.09254e-08	7.29678e-07	expressed protein
LOC_Os04g08640	10	76	3.00926	-0.521256	3.03057e-11	8.46598e-10	cadmium tolerance factor putative expressed
LOC_Os04g08824	5	629	7.03793	2.32474	7.51902e-68	1.27078e-64	cytochrome P450 putative expressed
LOC_Os04g08828	484	3393	2.90865	4.92093	2.9814e-37	7.46491e-35	cytochrome P450 putative expressed
LOC_Os04g09260	57	209	1.97154	1.06311	1.66688e-11	4.78162e-10	transferase family protein putative expressed
LOC_Os04g09390	37	350	3.33673	1.6089	1.85078e-28	2.39845e-26	HEV3 - Hevein family protein precursor expressed
LOC_Os04g09430	39	243	2.73485	1.15281	3.60454e-19	2.18873e-17	cytochrome P450 putative expressed
LOC_Os04g09590	7	31	2.22554	-1.63174	0.000254748	0.00203048	transferase family protein putative expressed
LOC_Os04g09800	55	158	1.61964	0.743397	8.73139e-08	1.4653e-06	SWI SNF-related matrix-associated actin-dependent regulator of chromatin subfamily A putative expressed
LOC_Os04g09900	98	2787	4.92745	4.50359	1.57661e-77	5.81367e-74	ent-kaurene synthase chloroplast precursor putative expressed
LOC_Os04g09920	53	258	2.37997	1.2898	3.23946e-16	1.51033e-14	cytochrome P450 putative expressed
LOC_Os04g10000	35	339	3.37056	1.56017	1.7369e-28	2.26534e-26	sex determination protein tasselseed-2 putative expressed
LOC_Os04g10010	48	879	4.29058	2.86685	1.06625e-51	6.17848e-49	sex determination protein tasselseed-2 putative expressed
LOC_Os04g10060	153	1959	3.77689	4.05048	3.45335e-52	2.12235e-49	ent-kaurene synthase chloroplast precursor putative expressed
LOC_Os04g10150	0	11	6.52578	-3.12222	0.00126829	0.00811172	expressed protein
LOC_Os04g10160	23	603	4.80416	2.30389	8.35438e-52	4.91117e-49	cytochrome P450 putative expressed
LOC_Os04g10530	142	387	1.54508	2.04129	6.55141e-10	1.51504e-08	amidase putative expressed
LOC_Os04g10569	1	14	3.7438	-2.78008	0.00141036	0.00888173	glutamyl-tRNA amidotransferase putative expressed
LOC_Os04g10940	1230	4462	1.95842	5.46577	9.2535e-20	5.88308e-18	expressed protein
LOC_Os04g11780	0	46	8.57795	-1.36928	1.17118e-12	3.84971e-11	resistance protein LR10 putative expressed
LOC_Os04g12010	268	1000	1.99868	3.30262	5.67287e-18	3.08449e-16	glycosyltransferase putative expressed
LOC_Os04g12669	40	140	1.90345	0.507621	3.06244e-09	6.463e-08	expressed protein
LOC_Os04g12720	0	23	7.58172	-2.26684	4.1078e-07	6.09662e-06	indole-3-acetate beta-glucosyltransferase putative expressed
LOC_Os04g12830	92	194	1.17473	1.15729	2.28398e-05	0.000238034	expressed protein
LOC_Os04g12960	0	53	8.78181	-1.17845	3.27725e-14	1.26722e-12	UDP-glucoronosyl UDP-glucosyl transferase putative expressed
LOC_Os04g12970	31	203	2.8055	0.887388	2.81411e-18	1.5701e-16	UDP-glucoronosyl UDP-glucosyl transferase putative expressed
LOC_Os04g13210	427	1149	1.52729	3.60996	7.98887e-12	2.36702e-10	multidrug resistance-associated protein putative expressed
LOC_Os04g13220	646	1545	1.35733	4.08214	4.84859e-10	1.14143e-08	ABC transporter family protein putative expressed
LOC_Os04g14680	1051	2069	1.07658	4.58737	4.41956e-07	6.54017e-06	OsAPx3 - Peroxisomal Ascorbate Peroxidase encoding gene 58 expressed
LOC_Os04g15530	163	685	2.16985	2.72576	4.22326e-19	2.5416e-17	retrotransposon protein putative Ty1-copia subclass expressed
LOC_Os04g15570	20	52	1.47206	-0.776721	0.000486586	0.00358527	retrotransposon protein putative unclassified expressed
LOC_Os04g15580	759	2898	2.0322	4.82876	1.79406e-20	1.22716e-18	serine threonine-protein kinase receptor precursor putative expressed
LOC_Os04g15600	25	56	1.25867	-0.616596	0.00178899	0.0109219	receptor kinase putative expressed
LOC_Os04g15690	2048	4444	1.21709	5.64574	7.2804e-09	1.46192e-07	DSBA-like thioredoxin domain containing protein expressed
LOC_Os04g16160	0	14	6.87035	-2.85705	0.000187	0.00153607	expressed protein
LOC_Os04g16782	18	39	1.20911	-1.09738	0.00913405	0.0421448	chloroplast 50S ribosomal protein L23 putative
LOC_Os04g16822	8	26	1.78349	-1.77926	0.00401524	0.0215517	chloroplast 50S ribosomal protein L22 putative expressed
LOC_Os04g19740	358	787	1.23561	3.14624	4.56645e-08	8.06726e-07	transketolase chloroplast precursor putative expressed
LOC_Os04g20510	13	34	1.47736	-1.35463	0.00318237	0.0176754	retrotransposon protein putative unclassified expressed
LOC_Os04g21790	117	219	1.00313	1.38479	0.000162113	0.00136537	OsWAK34 - OsWAK receptor-like protein kinase expressed
LOC_Os04g22080	150	357	1.34971	1.97792	5.51544e-08	9.59337e-07	retrotransposon protein putative unclassified expressed
LOC_Os04g22120	115	576	2.42262	2.43396	8.67785e-22	6.71738e-20	protein kinase putative expressed
LOC_Os04g23600	27	70	1.46949	-0.364888	0.000134138	0.00115469	D-mannose binding lectin family protein expressed
LOC_Os04g24600	3811	8179	1.20123	6.53026	8.89047e-09	1.75824e-07	cysteine proteinase 1 precursor putative expressed
LOC_Os04g25060	343	1630	2.34766	3.94276	9.92091e-25	9.67336e-23	cysteine-rich receptor-like protein kinase putative expressed
LOC_Os04g25650	266	895	1.84946	3.17409	1.3163e-15	5.87366e-14	cysteine-rich receptor-like protein kinase putative expressed
LOC_Os04g25784	630	1237	1.07277	3.84757	8.67865e-07	1.21681e-05	expressed protein
LOC_Os04g26870	1058	2699	1.45048	4.86049	1.18963e-11	3.45905e-10	oxidoreductase aldo keto reductase family protein putative expressed
LOC_Os04g27020	16	275	4.19181	1.20471	2.19398e-32	3.64722e-30	cytochrome P450 putative expressed
LOC_Os04g27430	239	2478	3.47289	4.41198	1.15023e-47	5.24221e-45	terpene synthase putative expressed
LOC_Os04g27540	3	95	5.02535	-0.333732	5.03433e-19	3.0074e-17	terpene synthase putative expressed
LOC_Os04g27660	14	32	1.28432	-1.38474	0.0103064	0.0465325	retrotransposon protein putative unclassified expressed
LOC_Os04g27670	5970	33324	2.58024	8.25864	1.41556e-32	2.38248e-30	terpene synthase family metal binding domain containing protein expressed
LOC_Os04g27890	0	9	6.23975	-3.33023	0.00464266	0.0240905	retrotransposon protein putative unclassified expressed
LOC_Os04g28390	0	11	6.52578	-3.12222	0.00126829	0.00811172	expressed protein
LOC_Os04g28520	629	4206	2.84057	5.23879	2.42815e-36	5.79357e-34	male sterility protein putative expressed
LOC_Os04g28580	9	67	2.97768	-0.692422	2.56916e-10	6.31577e-09	transposon protein putative unclassified expressed
LOC_Os04g28830	25	102	2.12234	0.0175888	6.58985e-09	1.33183e-07	RALFL34 - Rapid ALkalinization Factor RALF family protein precursor putative expressed
LOC_Os04g29770	216	911	2.17525	3.13486	3.00046e-20	2.00833e-18	wall-associated receptor kinase-like 3 precursor putative expressed
LOC_Os04g29790	54	196	1.95676	0.974606	4.62108e-11	1.26138e-09	OsWAK40 - OsWAK receptor-like protein OsWAK-RLP expressed
LOC_Os04g29800	14	148	3.48951	0.36911	1.72566e-19	1.08019e-17	retrotransposon protein putative Ty1-copia subclass expressed
LOC_Os04g29810	159	711	2.2594	2.76346	1.65929e-20	1.14075e-18	expressed protein
LOC_Os04g29840	5	29	2.60471	-1.77543	8.2223e-05	0.000749635	expressed protein
LOC_Os04g30010	111	295	1.50857	1.66183	7.06452e-09	1.42138e-07	OsWAK45 - OsWAK receptor-like protein kinase expressed
LOC_Os04g30060	10	32	1.76447	-1.50229	0.00179023	0.0109262	wall-associated receptor kinase-like 10 precursor putative expressed
LOC_Os04g30110	14	103	2.96707	-0.0919376	2.34453e-13	8.29109e-12	wall-associated receptor kinase 3 precursor putative expressed
LOC_Os04g30210	118	222	1.01048	1.40179	0.000142553	0.00122039	OsFBL15 - F-box domain and LRR containing protein expressed
LOC_Os04g30240	780	2921	2.00424	4.8457	5.55011e-20	3.60198e-18	OsWAK60 - OsWAK receptor-like protein kinase expressed
LOC_Os04g30250	1070	3360	1.75023	5.10191	3.77949e-16	1.75004e-14	wall-associated receptor kinase-like 5 precursor putative expressed
LOC_Os04g30260	0	20	7.38122	-2.43835	2.47519e-06	3.19741e-05	OsWAK47 - OsWAK receptor-like protein kinase expressed
LOC_Os04g30300	0	9	6.23975	-3.33023	0.00464266	0.0240905	retrotransposon protein putative unclassified expressed
LOC_Os04g30330	50	104	1.15403	0.279226	0.000369208	0.00280236	OsWAK59 - OsWAK receptor-like cytoplasmic kinase OsWAK-RLCK expressed
LOC_Os04g30340	40	85	1.18436	-0.0137073	0.00049519	0.00364138	wall-associated receptor kinase putative expressed
LOC_Os04g30490	840	3424	2.12655	5.05115	2.89975e-22	2.30175e-20	MATE efflux family protein putative expressed
LOC_Os04g30540	23	62	1.52486	-0.547542	0.000147133	0.00125405	Leucine Rich Repeat family protein expressed
LOC_Os04g30930	225	532	1.3405	2.5529	1.42606e-08	2.72207e-07	NB-ARC domain containing protein expressed
LOC_Os04g31120	1253	2458	1.07152	4.8373	4.38891e-07	6.49956e-06	OsFBK14 - F-box domain and kelch repeat containing protein expressed
LOC_Os04g32070	0	10	6.38985	-3.22252	0.00242129	0.0140221	dehydrogenase reductase putative expressed
LOC_Os04g32080	0	18	7.23018	-2.56502	1.54285e-05	0.000167597	11-beta-hydroxysteroid dehydrogenase putative expressed
LOC_Os04g32740	88	208	1.33923	1.20837	1.18937e-06	1.63314e-05	hydrolase NUDIX family domain containing protein expressed
LOC_Os04g32800	230	761	1.82518	2.94609	7.6868e-15	3.15579e-13	basic proline-rich protein putative expressed
LOC_Os04g32960	6	22	1.9511	-2.02769	0.00429585	0.0228193	TUDOR protein with multiple SNc domains putative expressed
LOC_Os04g33330	29	55	1.01963	-0.568768	0.0101038	0.0458289	expressed protein
LOC_Os04g33560	112	247	1.23956	1.48252	2.6412e-06	3.39241e-05	expressed protein
LOC_Os04g34390	0	19	7.30767	-2.50031	8.35118e-06	9.73952e-05	serine threonine-protein kinase receptor precursor putative expressed
LOC_Os04g34900	0	21	7.45119	-2.37891	1.3552e-06	1.83783e-05	expressed protein
LOC_Os04g35030	0	8	6.07221	-3.44653	0.00894141	0.0414162	CSLH3 - cellulose synthase-like family H expressed
LOC_Os04g35060	3666	8360	1.28877	6.53585	7.39236e-10	1.69311e-08	nicotinate phosphoribosyltransferase family domain containing protein expressed
LOC_Os04g35250	36	77	1.19345	-0.154855	0.00108111	0.00713502	MONOCULM 1 putative expressed
LOC_Os04g35270	56	127	1.27888	0.524364	3.71327e-05	0.000367899	alpha-14-fucosyltransferase putative expressed
LOC_Os04g35680	38	149	2.06701	0.563175	1.06107e-10	2.75362e-09	U-box domain containing protein expressed
LOC_Os04g35790	830	1844	1.25103	4.36765	6.56658e-09	1.32779e-07	GLTP domain containing protein putative expressed
LOC_Os04g35940	117	227	1.05486	1.41909	6.39442e-05	0.000597628	OsFBX135 - F-box domain containing protein expressed
LOC_Os04g36680	40	77	1.04197	-0.107898	0.00290926	0.0163578	MLO domain containing protein putative expressed
LOC_Os04g36900	0	14	6.87035	-2.85705	0.000187	0.00153607	expressed protein
LOC_Os04g37500	656	1236	1.01327	3.86583	3.19533e-06	4.04901e-05	glutamate decarboxylase putative expressed
LOC_Os04g37760	319	788	1.40378	3.10001	7.94661e-10	1.80881e-08	expressed protein
LOC_Os04g37970	30	66	1.23344	-0.381617	0.00127473	0.00814389	transporter family protein putative expressed
LOC_Os04g38060	0	8	6.07221	-3.44653	0.00894141	0.0414162	retrotransposon protein putative unclassified expressed
LOC_Os04g38230	0	16	7.06145	-2.70375	5.32834e-05	0.000505918	expressed protein
LOC_Os04g38530	152	1511	3.41175	3.70438	1.65613e-43	5.74152e-41	aldose 1-epimerase putative expressed
LOC_Os04g38540	29	231	3.08761	1.03922	8.21387e-22	6.37038e-20	aldose 1-epimerase putative expressed
LOC_Os04g39320	1623	3186	1.07253	5.21093	3.65712e-07	5.49814e-06	expressed protein
LOC_Os04g39350	421	1953	2.31295	4.20898	1.32912e-24	1.28362e-22	heavy metal associated domain containing protein expressed
LOC_Os04g39540	823	2294	1.57825	4.59303	3.15304e-13	1.09686e-11	expressed protein
LOC_Os04g40090	3079	6371	1.14853	6.18614	3.96278e-08	7.08723e-07	zinc finger ZZ type family protein expressed
LOC_Os04g40140	81	298	1.97711	1.56865	3.06959e-13	1.07058e-11	expressed protein
LOC_Os04g40450	6	38	2.73628	-1.43551	4.8473e-06	5.94546e-05	retrotransposon protein putative unclassified expressed
LOC_Os04g40470	19	55	1.62631	-0.737787	0.000116767	0.00101747	cytochrome P450 putative expressed
LOC_Os04g40990	1645	3538	1.20429	5.32087	1.17379e-08	2.27696e-07	malate synthase glyoxysomal putative expressed
LOC_Os04g41050	12	38	1.75158	-1.26987	0.000430003	0.00321093	zinc finger C3HC4 type domain containing protein expressed
LOC_Os04g41370	31	177	2.60789	0.718544	1.24394e-15	5.57532e-14	Leucine Rich Repeat family protein expressed
LOC_Os04g41380	77	350	2.282	1.74227	3.70184e-17	1.87224e-15	Leucine Rich Repeat family protein expressed
LOC_Os04g41400	277	625	1.27308	2.80377	3.76685e-08	6.79374e-07	peptide transporter PTR2 putative expressed
LOC_Os04g41410	84	181	1.20577	1.04907	1.74379e-05	0.000187169	expressed protein
LOC_Os04g41450	151	305	1.1131	1.82289	8.79905e-06	0.00010209	TGF-beta receptor type I II extracellular region putative expressed
LOC_Os04g41620	8899	32916	1.98656	8.34242	8.34391e-21	5.96906e-19	CHIT2 - Chitinase family protein precursor expressed
LOC_Os04g41680	5447	17590	1.7907	7.48014	2.44028e-17	1.25453e-15	CHIT3 - Chitinase family protein precursor expressed
LOC_Os04g42360	30	69	1.29745	-0.338189	0.000641377	0.00455933	expressed protein
LOC_Os04g42470	7408	14077	1.02567	7.36893	7.56389e-07	1.0731e-05	regulatory subunit putative expressed
LOC_Os04g42520	2368	4996	1.17656	5.82688	2.06268e-08	3.8485e-07	phosphoribosyl transferase putative expressed
LOC_Os04g42570	0	8	6.07221	-3.44653	0.00894141	0.0414162	AP2 EREBP transcription factor BABY BOOM putative expressed
LOC_Os04g42620	7175	15342	1.19592	7.43917	9.02593e-09	1.78242e-07	uncharacterized protein At4g06744 precursor putative expressed
LOC_Os04g42760	157	297	1.0186	1.81528	4.60108e-05	0.000446054	sialyltransferase family domain containing protein expressed
LOC_Os04g42830	3	20	2.78427	-2.27131	0.000556462	0.00404502	transferase family protein putative expressed
LOC_Os04g43200	249	1246	2.42198	3.54391	3.6733e-25	3.74363e-23	caleosin related protein putative expressed
LOC_Os04g43440	531	2133	2.10533	4.37295	2.93895e-21	2.17536e-19	NB-ARC LRR disease resistance protein putative expressed
LOC_Os04g43650	1611	3702	1.29978	5.35796	7.98616e-10	1.8168e-08	L-allo-threonine aldolase putative expressed
LOC_Os04g43660	27	94	1.89416	-0.0522468	2.09485e-07	3.29219e-06	expressed protein
LOC_Os04g43710	729	2120	1.6394	4.46426	5.45644e-14	2.07232e-12	CAMK_CAMK_like.3 - CAMK includes calcium calmodulin depedent protein kinases expressed
LOC_Os04g43730	0	14	6.87035	-2.85705	0.000187	0.00153607	OsWAK51 - OsWAK receptor-like protein kinase expressed
LOC_Os04g43820	216	430	1.09235	2.32184	4.48337e-06	5.52581e-05	expressed protein
LOC_Os04g44190	149	329	1.24156	1.89211	7.79865e-07	1.10142e-05	expressed protein
LOC_Os04g44760	0	18	7.23018	-2.56502	1.54285e-05	0.000167597	expressed protein
LOC_Os04g45130	333	872	1.48795	3.22315	5.76814e-11	1.55667e-09	heavy-metal-associated domain-containing protein putative expressed
LOC_Os04g45480	34	74	1.21837	-0.21778	0.000990729	0.00660845	heat shock protein STI putative expressed
LOC_Os04g45970	6081	14911	1.39348	7.34085	2.66689e-11	7.50689e-10	glutamate dehydrogenase protein putative expressed
LOC_Os04g46200	32	71	1.24588	-0.283577	0.000899355	0.00607386	oleosin putative expressed
LOC_Os04g46880	1570	5112	1.80254	5.69517	3.27521e-17	1.65854e-15	transporter major facilitator family putative expressed
LOC_Os04g46970	1821	6905	2.02234	6.0826	4.14071e-21	3.02622e-19	glucosyltransferase putative expressed
LOC_Os04g46990	529	4137	3.06644	5.1891	4.44202e-41	1.36498e-38	cis-zeatin O-glucosyltransferase putative expressed
LOC_Os04g47080	22	67	1.7003	-0.482317	2.1164e-05	0.000222801	anthocyanin regulatory Lc protein putative expressed
LOC_Os04g47320	147	311	1.17989	1.83007	3.04297e-06	3.86925e-05	uncharacterized mscS family protein putative expressed
LOC_Os04g47360	368	1021	1.57137	3.42872	3.33268e-12	1.03162e-10	OsPOP9 - Putative Prolyl Oligopeptidase homologue expressed
LOC_Os04g47870	9201	28601	1.73569	8.19389	1.74977e-16	8.32052e-15	PINHEAD putative expressed
LOC_Os04g48200	104	654	2.75068	2.5696	6.01058e-27	7.04628e-25	cytochrome P450 putative expressed
LOC_Os04g48220	21	48	1.28692	-0.836672	0.00311624	0.0173675	expressed protein
LOC_Os04g48460	868	2016	1.3151	4.4775	1.04643e-09	2.34041e-08	cytochrome P450 putative expressed
LOC_Os04g48850	173	979	2.59914	3.17032	4.41079e-27	5.28493e-25	aminotransferase classes I and II domain containing protein expressed
LOC_Os04g49194	140	1363	3.38159	3.55853	2.6879e-42	8.79247e-40	naringenin2-oxoglutarate 3-dioxygenase putative expressed
LOC_Os04g49320	160	452	1.59697	2.25096	7.38801e-11	1.97023e-09	tRNA-splicing endonuclease positive effector-related putative expressed
LOC_Os04g49440	62	119	1.03858	0.50591	0.000769985	0.00531012	RNA recognition motif containing protein putative expressed
LOC_Os04g49450	1224	5276	2.20723	5.65987	2.28336e-24	2.18438e-22	MYB family transcription factor putative expressed
LOC_Os04g49480	0	18	7.23018	-2.56502	1.54285e-05	0.000167597	legume lectins beta domain containing protein putative expressed
LOC_Os04g49490	325	610	1.00758	2.85161	1.10002e-05	0.000124356	protein phosphatase 2C putative expressed
LOC_Os04g49950	346	701	1.11786	3.01587	8.76639e-07	1.22826e-05	OsFBX150 - F-box domain containing protein expressed
LOC_Os04g50940	7	1790	8.07158	3.82425	6.09929e-105	6.18499e-101	peptide transporter PTR2 putative expressed
LOC_Os04g51000	22	51	1.30745	-0.759246	0.00170861	0.0104753	transcription factor FL putative expressed
LOC_Os04g51030	241	647	1.52373	2.78463	7.00885e-11	1.87652e-09	wall-associated kinase 1 putative expressed
LOC_Os04g51050	1924	3594	1.00094	5.40811	1.88542e-06	2.50086e-05	OsWAK53b - OsWAK receptor-like protein kinase expressed
LOC_Os04g51150	1311	2702	1.14279	4.95113	7.04507e-08	1.20018e-06	transposon protein putative unclassified expressed
LOC_Os04g51160	154	3790	4.71953	4.95384	1.55919e-76	4.8649e-73	transposon protein putative unclassified expressed
LOC_Os04g51290	13	34	1.47736	-1.35463	0.00318237	0.0176754	expressed protein
LOC_Os04g51796	0	11	6.52578	-3.12222	0.00126829	0.00811172	DNA repair ATPase-related putative expressed
LOC_Os04g51990	303	614	1.11809	2.82529	1.12138e-06	1.5466e-05	transferase family domain containing protein expressed
LOC_Os04g52190	1148	2626	1.29315	4.86481	1.27937e-09	2.82493e-08	vacuolar-sorting receptor precursor putative expressed
LOC_Os04g52450	8104	15967	1.07788	7.53367	2.04434e-07	3.22029e-06	aminotransferase putative expressed
LOC_Os04g52640	2821	5582	1.08404	6.01583	2.16811e-07	3.40073e-06	SHR5-receptor-like kinase putative expressed
LOC_Os04g52810	387	1143	1.66159	3.56903	1.47821e-13	5.37267e-12	no apical meristem protein putative expressed
LOC_Os04g52920	189	749	2.08533	2.86991	2.76906e-18	1.54709e-16	remorin family protein putative expressed
LOC_Os04g52930	0	13	6.76438	-2.9402	0.000352487	0.00268366	hypothetical protein
LOC_Os04g52950	190	367	1.04878	2.10861	1.63008e-05	0.000175849	nitrate-induced NOI protein expressed
LOC_Os04g53000	165	345	1.16301	1.98387	2.47104e-06	3.19741e-05	NBS-LRR disease resistance protein putative expressed
LOC_Os04g53370	45	93	1.14454	0.124717	0.000565006	0.0041033	acyltransferase putative expressed
LOC_Os04g53720	389	1560	2.10284	3.92268	1.28997e-20	8.95956e-19	SNF2 family N-terminal domain containing protein expressed
LOC_Os04g53790	41	93	1.27844	0.0848908	0.000140644	0.00120558	retrotransposon protein putative unclassified expressed
LOC_Os04g53800	464	1105	1.35111	3.60119	1.20631e-09	2.66505e-08	leucoanthocyanidin reductase putative expressed
LOC_Os04g53830	148	392	1.50394	2.07028	1.29334e-09	2.85267e-08	3-beta hydroxysteroid dehydrogenase isomerase family protein putative expressed
LOC_Os04g54080	131	317	1.37355	1.80102	6.23542e-08	1.07079e-06	serine threonine-protein kinase receptor precursor putative expressed
LOC_Os04g54120	0	24	7.64281	-2.21388	2.27396e-07	3.54211e-06	serine threonine-protein kinase receptor precursor putative expressed
LOC_Os04g54180	48	95	1.08235	0.174038	0.000995102	0.00662998	serine threonine-protein kinase receptor precursor putative expressed
LOC_Os04g54200	814	2695	1.82652	4.76686	5.03697e-17	2.52234e-15	diacylglycerol kinase putative expressed
LOC_Os04g54250	13	34	1.47736	-1.35463	0.00318237	0.0176754	retrotransposon protein putative Ty1-copia subclass expressed
LOC_Os04g54590	596	1221	1.13401	3.80938	2.17031e-07	3.40286e-06	expressed protein
LOC_Os04g55100	84	334	2.08919	1.70994	7.26384e-15	2.99731e-13	expressed protein
LOC_Os04g55280	133	284	1.19318	1.69603	3.15005e-06	3.99788e-05	expressed protein
LOC_Os04g55440	29	149	2.45544	0.496483	4.27633e-13	1.465e-11	Cf-4A protein putative expressed
LOC_Os04g55505	4	25	2.70441	-1.98002	0.000165623	0.00139147	expressed protein
LOC_Os04g55600	127	745	2.65068	2.77021	2.32003e-26	2.61403e-24	expressed protein
LOC_Os04g55740	9	73	3.10121	-0.586846	2.5454e-11	7.1699e-10	peroxidase precursor putative expressed
LOC_Os04g55840	189	373	1.07977	2.12186	8.46893e-06	9.857e-05	expressed protein
LOC_Os04g56040	35	258	2.9768	1.20902	7.20245e-22	5.59666e-20	glycine rich protein family protein putative expressed
LOC_Os04g56390	142	1244	3.22935	3.44097	5.57697e-39	1.52847e-36	expressed protein
LOC_Os04g56420	6	53	3.21498	-1.03849	7.90326e-09	1.57607e-07	retrotransposon protein putative unclassified expressed
LOC_Os04g56430	1826	21643	3.66655	7.52233	3.34141e-58	3.01187e-55	cysteine-rich receptor-like protein kinase putative expressed
LOC_Os04g56560	0	10	6.38985	-3.22252	0.00242129	0.0140221	proton-dependent oligopeptide transport putative expressed
LOC_Os04g56570	33	62	1.00647	-0.398525	0.00855414	0.040435	heavy metal-associated domain containing protein expressed
LOC_Os04g56930	0	14	6.87035	-2.85705	0.000187	0.00153607	glycosyl hydrolases putative expressed
LOC_Os04g57090	9	26	1.61612	-1.74255	0.00778622	0.0374111	jasmonate O-methyltransferase putative expressed
LOC_Os04g57130	104	206	1.08462	1.27098	5.45058e-05	0.000516678	dirigent-like protein pDIR17 putative expressed
LOC_Os04g57200	2219	7430	1.8429	6.22554	5.04143e-18	2.75594e-16	heavy metal transport detoxification protein putative expressed
LOC_Os04g57400	4528	9653	1.19158	6.77218	1.1103e-08	2.16207e-07	methylthioribose kinase putative expressed
LOC_Os04g57530	33	65	1.07451	-0.354616	0.00464257	0.0240905	transcription factor putative expressed
LOC_Os04g57860	8	46	2.60371	-1.16122	1.5521e-06	2.08505e-05	endoglucanase precursor putative expressed
LOC_Os04g58090	108	439	2.12136	2.0957	1.41811e-16	6.79919e-15	harpin-induced protein 1 domain containing protein expressed
LOC_Os04g58340	24	65	1.53183	-0.483807	0.0001104	0.000969484	expressed protein
LOC_Os04g58370	0	8	6.07221	-3.44653	0.00894141	0.0414162	expressed protein
LOC_Os04g58400	56	196	1.90442	0.98543	1.21748e-10	3.13148e-09	tRNA synthetase putative expressed
LOC_Os04g59390	8	25	1.72718	-1.81824	0.00582377	0.0292682	transposon protein putative unclassified expressed
LOC_Os05g01030	1913	3626	1.022	5.41391	1.15024e-06	1.58318e-05	phospholipid-transporting ATPase putative expressed
LOC_Os05g01256	324	631	1.06085	2.88282	3.56639e-06	4.48002e-05	helix-loop-helix DNA-binding domain containing protein expressed
LOC_Os05g01580	20	45	1.264	-0.918471	0.00441553	0.0233718	integral membrane protein DUF6 containing protein expressed
LOC_Os05g01610	490	1320	1.52894	3.80932	5.3784e-12	1.62079e-10	FYVE zinc finger domain containing protein expressed
LOC_Os05g02060	331	758	1.29454	3.07494	1.25158e-08	2.41172e-07	mitochondrial import inner membrane translocase subunit Tim17 putative expressed
LOC_Os05g02140	163	455	1.57974	2.26475	1.10976e-10	2.87445e-09	clathrin assembly protein putative expressed
LOC_Os05g02200	98	393	2.10172	1.94065	7.15325e-16	3.26378e-14	cysteine-rich repeat secretory protein 55 precursor putative expressed
LOC_Os05g02390	21	49	1.31659	-0.816707	0.00182998	0.0111202	ZOS5-02 - C2H2 zinc finger protein expressed
LOC_Os05g02420	4361	9996	1.29617	6.79149	5.64764e-10	1.31806e-08	expressed protein
LOC_Os05g02480	0	8	6.07221	-3.44653	0.00894141	0.0414162	expressed protein
LOC_Os05g02790	33	100	1.69506	0.0786675	1.37467e-06	1.86174e-05	KIP1 putative expressed
LOC_Os05g02940	1517	3145	1.15127	5.16736	5.11502e-08	8.9352e-07	calcium-transporting ATPase 2 endoplasmic reticulum-type putative expressed
LOC_Os05g03460	132	260	1.07673	1.60602	2.72446e-05	0.000279417	protein kinase putative expressed
LOC_Os05g03480	9364	18000	1.04229	7.71808	4.90886e-07	7.2221e-06	acyl-coenzyme A dehydrogenase mitochondrial precursor putative expressed
LOC_Os05g03520	8	32	2.0818	-1.56496	0.00040416	0.00304204	expressed protein
LOC_Os05g04170	9593	23901	1.41651	8.01514	1.18604e-11	3.45108e-10	AMP-binding enzyme putative expressed
LOC_Os05g04210	12	45	1.9948	-1.09147	3.54976e-05	0.000353772	MYB family transcription factor putative expressed
LOC_Os05g04600	210	461	1.23337	2.3783	2.18174e-07	3.41815e-06	ABC transmembrane transporter domain containing protein expressed
LOC_Os05g04610	827	2010	1.3806	4.45474	1.61886e-10	4.11946e-09	ABC transporter ATP-binding protein putative expressed
LOC_Os05g04930	3	167	5.83841	0.442699	2.74334e-31	4.36374e-29	transferase family protein putative expressed
LOC_Os05g05060	3768	7924	1.17191	6.49352	1.9919e-08	3.72673e-07	expressed protein
LOC_Os05g05070	62	126	1.12096	0.560614	0.000261446	0.00207896	expressed protein
LOC_Os05g05080	9	228	4.74265	0.913317	1.04717e-32	1.7772e-30	expressed protein
LOC_Os05g05110	4	30	2.96629	-1.77415	1.5793e-05	0.000171142	expressed protein
LOC_Os05g05670	635	4001	2.75479	5.17753	1.80226e-34	3.51457e-32	1-aminocyclopropane-1-carboxylate oxidase putative expressed
LOC_Os05g05680	1233	14984	3.70254	6.98932	6.42682e-59	5.92465e-56	1-aminocyclopropane-1-carboxylate oxidase putative expressed
LOC_Os05g06380	1	27	4.68539	-2.02077	5.23325e-07	7.65769e-06	transferase family protein putative expressed
LOC_Os05g06660	732	1781	1.38212	4.28002	1.96071e-10	4.92144e-09	OsSCP26 - Putative Serine Carboxypeptidase homologue expressed
LOC_Os05g07090	3962	7430	1.00661	6.45353	1.32341e-06	1.80317e-05	acyl-coenzyme A dehydrogenase mitochondrial precursor putative expressed
LOC_Os05g07220	343	807	1.33354	3.15387	4.17386e-09	8.65099e-08	kelch repeat-containing protein putative expressed
LOC_Os05g07450	8	65	3.10142	-0.747386	1.48981e-10	3.803e-09	S-domain receptor-like protein kinase putative expressed
LOC_Os05g07680	1163	2314	1.09196	4.74373	2.79731e-07	4.2833e-06	KIP1 putative expressed
LOC_Os05g07720	8	31	2.03617	-1.59856	0.00059626	0.00428747	alliin lyase precursor putative expressed
LOC_Os05g07840	0	9	6.23975	-3.33023	0.00464266	0.0240905	expressed protein
LOC_Os05g08480	0	14	6.87035	-2.85705	0.000187	0.00153607	cytokinin-O-glucosyltransferase 1 putative expressed
LOC_Os05g08500	0	18	7.23018	-2.56502	1.54285e-05	0.000167597	transposon protein putative unclassified expressed
LOC_Os05g08554	7328	17621	1.36529	7.58956	6.20892e-11	1.67007e-09	expressed protein
LOC_Os05g08750	1186	2719	1.29638	4.91404	1.1303e-09	2.51216e-08	UDP-glucoronosyl and UDP-glucosyl transferase domain containing protein expressed
LOC_Os05g08830	18	54	1.67736	-0.77501	8.63371e-05	0.000782221	expressed protein
LOC_Os05g09020	2111	8686	2.1402	6.39102	2.30978e-23	2.01917e-21	WRKY67 expressed
LOC_Os05g09480	388	935	1.36812	3.35597	1.12045e-09	2.49302e-08	OsIAA16 - Auxin-responsive Aux IAA gene family member expressed
LOC_Os05g10650	254	476	1.00527	2.49604	1.87345e-05	0.00019966	6-phosphofructokinase putative expressed
LOC_Os05g10980	205	434	1.18107	2.30745	8.6936e-07	1.21849e-05	REX1 DNA Repair family protein expressed
LOC_Os05g11100	0	12	6.65001	-3.02837	0.000667207	0.00468141	expressed protein
LOC_Os05g11190	0	9	6.23975	-3.33023	0.00464266	0.0240905	BTB2 - Bric-a-Brac Tramtrack Broad Complex BTB domain expressed
LOC_Os05g11510	204	565	1.56858	2.57846	4.01058e-11	1.1074e-09	B-box zinc finger family protein putative expressed
LOC_Os05g12400	872	2755	1.75901	4.81372	5.30048e-16	2.4321e-14	BURP domain containing protein expressed
LOC_Os05g12460	36	98	1.54089	0.0876689	5.84812e-06	7.07249e-05	expressed protein
LOC_Os05g12640	155	1595	3.46163	3.77809	8.89848e-45	3.40509e-42	BURP domain containing protein expressed
LOC_Os05g13320	75	269	1.94031	1.42975	1.80621e-12	5.78701e-11	C4-dicarboxylate transporter malic acid transport protein expressed
LOC_Os05g13360	0	12	6.65001	-3.02837	0.000667207	0.00468141	expressed protein
LOC_Os05g13630	25	125	2.41538	0.254205	1.04091e-11	3.05217e-10	RNA recognition motif containing protein putative expressed
LOC_Os05g13970	8	92	3.60182	-0.308894	3.18383e-15	1.36514e-13	phosphorylase domain containing protein putative expressed
LOC_Os05g14260	4	24	2.6458	-2.02492	0.000264517	0.00209804	peroxidase precursor putative expressed
LOC_Os05g15300	8	38	2.32887	-1.37811	3.79475e-05	0.000374782	expressed protein
LOC_Os05g15660	0	10	6.38985	-3.22252	0.00242129	0.0140221	retrotransposon protein putative unclassified expressed
LOC_Os05g15770	9742	174662	4.26369	10.4986	2.07955e-74	5.27191e-71	glycosyl hydrolase putative expressed
LOC_Os05g15810	2	24	3.60132	-2.11624	1.7433e-05	0.000187167	retrotransposon protein putative Ty1-copia subclass expressed
LOC_Os05g15880	12	171	3.91795	0.543433	1.03755e-23	9.35228e-22	glycosyl hydrolase putative expressed
LOC_Os05g16220	10	41	2.12083	-1.24092	2.91206e-05	0.000295667	expressed protein
LOC_Os05g16420	205	1667	3.12226	3.87318	8.60579e-39	2.34274e-36	SHR5-receptor-like kinase putative expressed
LOC_Os05g16430	204	1567	3.04006	3.79275	5.71496e-37	1.40491e-34	SHR5-receptor-like kinase putative expressed
LOC_Os05g16930	285	615	1.20876	2.79969	1.68544e-07	2.67888e-06	protein kinase domain containing protein expressed
LOC_Os05g17604	197	810	2.1385	2.97253	2.89372e-19	1.77572e-17	SHR5-receptor-like kinase putative expressed
LOC_Os05g18090	0	10	6.38985	-3.22252	0.00242129	0.0140221	SHR5-receptor-like kinase putative expressed
LOC_Os05g18294	367	732	1.0953	3.08525	1.2646e-06	1.72884e-05	SEC14 cytosolic factor family protein putative expressed
LOC_Os05g18470	1472	3567	1.37636	5.2827	8.65201e-11	2.27885e-09	CRAL TRIO domain containing protein expressed
LOC_Os05g18524	417	837	1.10444	3.27516	7.73898e-07	1.0949e-05	expressed protein
LOC_Os05g18780	6	53	3.21498	-1.03849	7.90326e-09	1.57607e-07	rpp14 family protein expressed
LOC_Os05g19110	257	726	1.59722	2.93168	6.39386e-12	1.90837e-10	expressed protein
LOC_Os05g19910	132	1155	3.22752	3.33427	2.60734e-38	6.91234e-36	transferase family protein putative expressed
LOC_Os05g20020	12	48	2.08766	-1.02123	1.19985e-05	0.000134548	polygalacturonase putative expressed
LOC_Os05g21120	3	15	2.37211	-2.56985	0.0103193	0.046539	retrotransposon protein putative unclassified expressed
LOC_Os05g23140	26	70	1.52367	-0.378785	8.23172e-05	0.000750068	retrotransposon protein putative LINE subclass expressed
LOC_Os05g23440	440	956	1.21877	3.43117	4.67511e-08	8.24129e-07	solute carrier family 35 member F1 putative expressed
LOC_Os05g23924	309	592	1.03718	2.79881	6.38833e-06	7.67403e-05	glycosyl hydrolase family 10 protein putative expressed
LOC_Os05g24870	7	25	1.91655	-1.85698	0.00282728	0.0159633	expressed protein
LOC_Os05g25480	190	490	1.46566	2.40052	1.04626e-09	2.34041e-08	OsMan06 - Endo-Beta-Mannanase expressed
LOC_Os05g25920	882	2159	1.39089	4.55494	1.08084e-10	2.80135e-09	expressed protein
LOC_Os05g27010	574	1469	1.45501	3.98273	3.45424e-11	9.58351e-10	peptide transporter PTR3-A putative expressed
LOC_Os05g27050	162	417	1.46282	2.16976	2.56489e-09	5.45553e-08	peptide transporter putative expressed
LOC_Os05g27090	41	105	1.45331	0.20742	1.16939e-05	0.000131357	basic helix-loop-helix domain containing protein expressed
LOC_Os05g28780	262	516	1.07693	2.58852	4.03727e-06	5.00795e-05	GCRP10 - Glycine and cysteine rich family protein precursor expressed
LOC_Os05g29150	5	18	1.92031	-2.27428	0.0101133	0.0458289	expressed protein
LOC_Os05g29710	88	231	1.49046	1.31697	4.79803e-08	8.43597e-07	RING-H2 finger protein putative expressed
LOC_Os05g29750	71	136	1.03587	0.695938	0.000458967	0.0034034	cytochrome P450 71E1 putative expressed
LOC_Os05g29974	2042	4117	1.11107	5.56824	1.23599e-07	2.01748e-06	lipase putative expressed
LOC_Os05g30220	1563	3578	1.29427	5.31044	9.58294e-10	2.15946e-08	disease resistance RPP13-like protein 1 putative expressed
LOC_Os05g30280	182	405	1.25289	2.18668	2.32508e-07	3.60926e-06	Os5bglu20 - beta-glucosidase homologue similar to G. max isohydroxyurate hydrolase expressed
LOC_Os05g30300	0	10	6.38985	-3.22252	0.00242129	0.0140221	Os5bglu21 - beta-glucosidase homologue similar to G. max isohydroxyurate hydrolase expressed
LOC_Os05g30660	33	153	2.30799	0.557628	1.54552e-12	4.99518e-11	leucine zipper protein-like putative expressed
LOC_Os05g30780	0	13	6.76438	-2.9402	0.000352487	0.00268366	esterase PIR7A putative expressed
LOC_Os05g31020	139	297	1.19413	1.75979	2.56598e-06	3.30837e-05	eukaryotic peptide chain release factor subunit 1-1 putative expressed
LOC_Os05g31140	1265	9071	2.9415	6.33516	4.05518e-40	1.16657e-37	glycosyl hydrolases family 17 putative expressed
LOC_Os05g31220	22	46	1.15896	-0.857801	0.00795583	0.0380682	cell division control protein 48 homolog B putative expressed
LOC_Os05g31254	34	68	1.09659	-0.298734	0.00348621	0.0191324	acetyltransferase GNAT family putative expressed
LOC_Os05g31730	0	10	6.38985	-3.22252	0.00242129	0.0140221	transporter monovalent cation%3Aproton antiporter-2 family putative expressed
LOC_Os05g32474	803	1812	1.27348	4.33582	3.70618e-09	7.741e-08	expressed protein
LOC_Os05g33130	164	2363	3.94729	4.3097	4.95675e-57	3.94227e-54	CHIT17 - Chitinase family protein precursor expressed
LOC_Os05g33160	12	40	1.82535	-1.21663	0.000212314	0.00172272	inactive receptor kinase At1g27190 precursor putative expressed
LOC_Os05g33554	0	32	8.05604	-1.84781	2.27269e-09	4.85695e-08	methyl-binding domain protein MBD putative expressed
LOC_Os05g34325	0	15	6.96906	-2.77839	9.96168e-05	0.000883977	cytochrome P450 51 putative expressed
LOC_Os05g34780	162	335	1.14704	1.94665	3.78927e-06	4.72778e-05	retrotransposon protein putative Ty3-gypsy subclass expressed
LOC_Os05g35080	5	18	1.92031	-2.27428	0.0101133	0.0458289	expressed protein
LOC_Os05g35370	3	16	2.4645	-2.50506	0.00639309	0.0316626	expressed protein
LOC_Os05g36010	1196	2817	1.33535	4.95392	3.58193e-10	8.64308e-09	OsSub47 - Putative Subtilisin homologue expressed
LOC_Os05g36140	30	111	1.98239	0.163487	1.72727e-08	3.26932e-07	expressed protein
LOC_Os05g36184	130	269	1.14781	1.6323	7.78887e-06	9.19744e-05	expressed protein
LOC_Os05g36320	2110	4005	1.02402	5.55659	1.05243e-06	1.45582e-05	expressed protein
LOC_Os05g36330	26	67	1.46059	-0.423483	0.000177466	0.00147932	expressed protein
LOC_Os05g36930	493	1082	1.23333	3.60503	2.54856e-08	4.6882e-07	histone deacetylase putative expressed
LOC_Os05g38230	3104	6554	1.17772	6.21797	1.80407e-08	3.40041e-07	oxidoreductase aldo keto reductase family protein putative expressed
LOC_Os05g38264	310	656	1.1806	2.90101	2.64501e-07	4.06853e-06	expressed protein
LOC_Os05g38410	785	2110	1.52583	4.48586	2.02767e-12	6.44565e-11	laccase precursor protein putative expressed
LOC_Os05g38420	1065	2687	1.43454	4.85836	1.95355e-11	5.57249e-10	laccase precursor protein putative expressed
LOC_Os05g38530	77	177	1.29889	0.989893	4.59092e-06	5.63782e-05	DnaK family protein putative expressed
LOC_Os05g38690	13	43	1.81509	-1.11666	0.000153408	0.00130097	expressed protein
LOC_Os05g38790	15	47	1.73852	-0.979019	0.000158433	0.0013384	IQ calmodulin-binding motif domain containing protein expressed
LOC_Os05g39330	19	40	1.16807	-1.05102	0.0107729	0.0482413	retrotransposon protein putative unclassified expressed
LOC_Os05g39720	335	978	1.6448	3.34867	4.60058e-13	1.56946e-11	WRKY70 expressed
LOC_Os05g39980	14	36	1.45364	-1.27198	0.00297647	0.0166779	expressed protein
LOC_Os05g40310	0	9	6.23975	-3.33023	0.00464266	0.0240905	expressed protein
LOC_Os05g40330	74	145	1.06864	0.776296	0.000231375	0.00186248	auxin efflux carrier component putative expressed
LOC_Os05g40400	48	143	1.67175	0.589324	7.26616e-08	1.23525e-06	harpin-induced protein 1 domain containing protein expressed
LOC_Os05g41220	5143	13126	1.45123	7.14124	4.36644e-12	1.33267e-10	SNF1-related protein kinase regulatory subunit beta-1 putative expressed
LOC_Os05g41280	3	18	2.63323	-2.38352	0.0024261	0.0140221	transcription factor HBP-1b putative expressed
LOC_Os05g41420	8	46	2.60371	-1.16122	1.5521e-06	2.08505e-05	auxin-induced protein 5NG4 putative expressed
LOC_Os05g41460	3286	6362	1.05262	6.2146	4.53926e-07	6.70507e-06	cysteine proteinase inhibitor precursor protein putative expressed
LOC_Os05g41520	39	88	1.27073	0.0094971	0.000185617	0.00153607	zinc finger C3HC4 type domain containing protein expressed
LOC_Os05g41830	4	19	2.31067	-2.27279	0.00268218	0.0152737	retrotransposon protein putative Ty1-copia subclass expressed
LOC_Os05g41840	0	9	6.23975	-3.33023	0.00464266	0.0240905	expressed protein
LOC_Os05g43090	0	23	7.58172	-2.26684	4.1078e-07	6.09662e-06	GDSL-like lipase acylhydrolase putative expressed
LOC_Os05g43110	12	35	1.63333	-1.35354	0.00122165	0.00792587	GDSL-like lipase acylhydrolase putative expressed
LOC_Os05g43300	1304	2784	1.19364	4.97857	1.84124e-08	3.46402e-07	expressed protein
LOC_Os05g43390	317	1743	2.55803	4.00682	1.15641e-28	1.53791e-26	signal recognition particle 54 kDa protein putative expressed
LOC_Os05g44300	139	339	1.38488	1.89399	4.08739e-08	7.29079e-07	plant-specific domain TIGR01615 family protein expressed
LOC_Os05g44620	79	162	1.13429	0.913105	7.4853e-05	0.000689416	transposon protein putative unclassified expressed
LOC_Os05g44770	3911	8706	1.25395	6.60454	1.99416e-09	4.31168e-08	receptor-like protein kinase 5 precursor putative expressed
LOC_Os05g44780	4	23	2.58472	-2.07125	0.000421961	0.0031597	expressed protein
LOC_Os05g44880	3	16	2.4645	-2.50506	0.00639309	0.0316626	retrotransposon protein putative unclassified expressed
LOC_Os05g45090	108	379	1.9094	1.92693	1.35794e-13	4.95775e-12	anthocyanidin 53-O-glucosyltransferase putative expressed
LOC_Os05g45100	26	558	4.51634	2.20345	1.96941e-47	8.87593e-45	anthocyanidin 53-O-glucosyltransferase putative expressed
LOC_Os05g45140	44	153	1.89436	0.635418	1.36591e-09	2.99643e-08	glucosyl transferase putative expressed
LOC_Os05g45350	954	2158	1.27702	4.5866	2.4534e-09	5.22661e-08	dnaJ domain containing protein expressed
LOC_Os05g45370	0	37	8.26476	-1.65836	1.42164e-10	3.63586e-09	cell cycle control protein putative expressed
LOC_Os05g45380	0	20	7.38122	-2.43835	2.47519e-06	3.19741e-05	expressed protein
LOC_Os05g45410	638	1863	1.6453	4.27661	6.03397e-14	2.27674e-12	HSF-type DNA-binding domain containing protein expressed
LOC_Os05g45450	289	915	1.76175	3.22539	1.95564e-14	7.79219e-13	DUF584 domain containing protein putative expressed
LOC_Os05g45610	37	86	1.31331	-0.0349112	0.00013009	0.00112144	expressed protein
LOC_Os05g45690	7	38	2.51824	-1.40652	1.43018e-05	0.000157552	expressed protein
LOC_Os05g45750	723	1379	1.03093	4.01768	1.95176e-06	2.58378e-05	ATP-dependent Clp protease ATP-binding subunit clpX putative expressed
LOC_Os05g45870	28	113	2.10722	0.164554	2.85326e-09	6.03409e-08	OsFBL25 - F-box domain and LRR containing protein expressed
LOC_Os05g46020	1271	6694	2.49629	5.95576	3.08194e-30	4.62998e-28	WRKY7 expressed
LOC_Os05g46110	0	11	6.52578	-3.12222	0.00126829	0.00811172	retrotransposon protein putative unclassified expressed
LOC_Os05g46310	4	20	2.38421	-2.21974	0.00169524	0.0104122	expressed protein
LOC_Os05g46480	18	78	2.20688	-0.37313	4.92361e-08	8.63057e-07	late embryogenesis abundant protein group 3 putative expressed
LOC_Os05g46790	113	708	2.74553	2.68431	1.55807e-27	1.93267e-25	expressed protein
LOC_Os05g46800	0	9	6.23975	-3.33023	0.00464266	0.0240905	expressed protein
LOC_Os05g47670	2928	6235	1.18994	6.14228	1.31891e-08	2.52585e-07	zinc finger C3HC4 type domain containing protein expressed
LOC_Os05g47700	498	2900	2.64102	4.72875	1.46855e-31	2.37321e-29	LTPL152 - Protease inhibitor seed storage%2FLTP family protein precursor expressed
LOC_Os05g47730	317	720	1.28267	3.00441	1.99957e-08	3.73936e-07	LTPL153 - Protease inhibitor seed storage%2FLTP family protein precursor expressed
LOC_Os05g47740	10	28	1.5726	-1.63538	0.00718023	0.0349047	retrotransposon protein putative Ty1-copia subclass expressed
LOC_Os05g47750	334	846	1.43996	3.19235	2.32625e-10	5.75702e-09	Ser Thr protein kinase putative expressed
LOC_Os05g47960	381	778	1.12922	3.1622	5.52184e-07	8.05382e-06	expressed protein
LOC_Os05g48300	6	36	2.65853	-1.49767	1.14745e-05	0.000129126	purine permease putative expressed
LOC_Os05g48416	356	946	1.50913	3.33483	2.45e-11	6.92521e-10	lipase-related putative expressed
LOC_Os05g48660	1081	2022	1.00283	4.57838	2.48163e-06	3.20471e-05	MRH1 putative expressed
LOC_Os05g48740	24	52	1.21057	-0.70481	0.00316175	0.0175994	expressed protein
LOC_Os05g48780	18	61	1.85284	-0.64592	1.00223e-05	0.000114288	expressed protein
LOC_Os05g49280	19	44	1.30517	-0.960706	0.00366341	0.0199323	GATA zinc finger domain containing protein expressed
LOC_Os05g49480	22	51	1.30745	-0.759246	0.00170861	0.0104753	transcription factor-related putative expressed
LOC_Os05g49620	63	355	2.59143	1.71439	9.0364e-21	6.41917e-19	WRKY19 expressed
LOC_Os05g49840	4	85	4.46504	-0.468937	3.31442e-16	1.54351e-14	phospholipase putative expressed
LOC_Os05g50100	1008	4799	2.35059	5.49873	4.66238e-27	5.5459e-25	expressed protein
LOC_Os05g50190	1922	4508	1.32932	5.63352	2.96991e-10	7.2135e-09	protein kinase domain containing protein expressed
LOC_Os05g50240	0	11	6.52578	-3.12222	0.00126829	0.00811172	expressed protein
LOC_Os05g50270	23	55	1.35238	-0.66774	0.000949785	0.00636569	GATA zinc finger domain containing protein expressed
LOC_Os05g50410	52	111	1.19146	0.359773	0.000167574	0.00140379	Rad21 Rec8 like protein putative expressed
LOC_Os05g50470	166	351	1.17916	2.00362	1.76908e-06	2.35889e-05	expressed protein
LOC_Os05g50570	185	559	1.69413	2.53253	1.71414e-12	5.51379e-11	OsSCP29 - Putative Serine Carboxypeptidase homologue expressed
LOC_Os05g50770	16	88	2.5493	-0.259215	2.52312e-10	6.21013e-09	C4-dicarboxylate transporter malic acid transport protein expressed
LOC_Os05g50800	2438	5278	1.21375	5.89476	7.35318e-09	1.4758e-07	expressed protein
LOC_Os05g50850	199	522	1.49018	2.4849	4.62458e-10	1.09569e-08	expressed protein
LOC_Os06g01050	0	30	7.96329	-1.93108	7.04361e-09	1.41788e-07	expressed protein
LOC_Os06g01340	0	27	7.81193	-2.06563	3.94049e-08	7.05359e-07	CCT B-box zinc finger protein putative expressed
LOC_Os06g01660	269	686	1.44967	2.88823	3.75529e-10	9.01849e-09	integral membrane protein DUF6 domain containing protein expressed
LOC_Os06g01950	854	1614	1.01773	4.2487	2.27984e-06	2.97633e-05	phosphoglycerate mutase putative expressed
LOC_Os06g01966	2499	5138	1.13932	5.87882	5.44651e-08	9.4816e-07	auxin-induced protein 5NG4 putative expressed
LOC_Os06g02019	288	546	1.02201	2.68756	1.00819e-05	0.000114936	cytochrome P450 putative expressed
LOC_Os06g02330	20	58	1.62926	-0.665301	8.68484e-05	0.000786327	expressed protein
LOC_Os06g02930	682	1822	1.51701	4.27667	3.41897e-12	1.05621e-10	expressed protein
LOC_Os06g02940	245	756	1.72458	2.95934	1.37517e-13	5.01166e-12	expressed protein
LOC_Os06g03810	158	1250	3.08239	3.46272	2.16566e-36	5.22878e-34	expressed protein
LOC_Os06g03830	436	2207	2.43884	4.36483	3.78595e-27	4.55684e-25	retinol dehydrogenase putative expressed
LOC_Os06g04020	21675	44089	1.12389	8.98423	5.75912e-08	9.96593e-07	histone H1 putative expressed
LOC_Os06g04220	261	1464	2.5867	3.75142	1.44436e-28	1.89599e-26	expressed protein
LOC_Os06g04240	360	1456	2.11505	3.821	1.18892e-20	8.30032e-19	expressed protein
LOC_Os06g04330	731	1483	1.11994	4.09378	2.40647e-07	3.72846e-06	expressed protein
LOC_Os06g05284	27	89	1.81541	-0.11207	7.76786e-07	1.09822e-05	transferase family protein putative expressed
LOC_Os06g05300	0	11	6.52578	-3.12222	0.00126829	0.00811172	transferase family protein putative expressed
LOC_Os06g05359	270	585	1.21459	2.72606	1.60373e-07	2.56104e-06	NBS-LRR disease resistance protein putative expressed
LOC_Os06g05410	23	66	1.61488	-0.483062	4.94045e-05	0.000475432	expressed protein
LOC_Os06g05440	3665	8973	1.39125	6.60889	3.28953e-11	9.15158e-10	expressed protein
LOC_Os06g05450	171	320	1.00303	1.92724	5.0871e-05	0.000488213	expressed protein
LOC_Os06g05480	1123	3479	1.7307	5.15658	7.27977e-16	3.31777e-14	expressed protein
LOC_Os06g05550	7355	17803	1.37481	7.60172	4.61528e-11	1.26064e-09	GDSL-like lipase acylhydrolase putative expressed
LOC_Os06g05690	0	17	7.14828	-2.63274	2.86152e-05	0.000291118	cysteine synthase chloroplast chromoplast precursor putative expressed
LOC_Os06g05700	1076	2059	1.03568	4.59366	1.15896e-06	1.59463e-05	cysteine synthase putative expressed
LOC_Os06g05710	10	56	2.5695	-0.88834	5.98948e-08	1.03293e-06	pollen-specific protein putative expressed
LOC_Os06g06000	0	13	6.76438	-2.9402	0.000352487	0.00268366	expressed protein
LOC_Os06g06080	955	1972	1.14548	4.49638	8.55145e-08	1.43748e-06	serine esterase family protein putative expressed
LOC_Os06g06100	0	15	6.96906	-2.77839	9.96168e-05	0.000883977	dihydroneopterin aldolase putative expressed
LOC_Os06g06260	0	8	6.07221	-3.44653	0.00894141	0.0414162	GDSL-like lipase acylhydrolase putative expressed
LOC_Os06g06340	47	167	1.9257	0.753199	3.88942e-10	9.31852e-09	LTPL20 - Protease inhibitor seed storage%2FLTP family protein precursor putative expressed
LOC_Os06g06350	740	1553	1.16882	4.145	6.64449e-08	1.13671e-06	AMP-binding enzyme putative expressed
LOC_Os06g06470	1569	4332	1.56461	5.51294	1.83427e-13	6.5842e-12	U-box domain containing heat shock protein putative expressed
LOC_Os06g06610	45	115	1.45051	0.336488	6.38903e-06	7.67403e-05	expressed protein
LOC_Os06g06920	122	237	1.05672	1.48007	5.76956e-05	0.000543865	S-locus-like receptor protein kinase putative expressed
LOC_Os06g06930	130	256	1.07638	1.58397	2.80815e-05	0.000287419	receptor-like protein kinase putative expressed
LOC_Os06g06970	23	56	1.37831	-0.64995	0.000730758	0.00507291	AP2 domain containing protein expressed
LOC_Os06g07040	42	119	1.59903	0.346863	7.68229e-07	1.0884e-05	OsIAA20 - Auxin-responsive Aux IAA gene family member expressed
LOC_Os06g07200	3660	8259	1.2736	6.52274	1.15265e-09	2.55484e-08	syntaxin putative expressed
LOC_Os06g07300	193	567	1.65359	2.5626	4.96145e-12	1.4996e-10	jacalin-like lectin domain containing protein expressed
LOC_Os06g07820	949	1780	1.0068	4.39337	2.49972e-06	3.22705e-05	BSD domain containing protein expressed
LOC_Os06g07932	2737	6096	1.25473	6.09033	2.20524e-09	4.7428e-08	flavonol synthase flavanone 3-hydroxylase putative expressed
LOC_Os06g08032	2903	7258	1.42149	6.29468	1.38809e-11	4.00454e-10	flavonol synthase flavanone 3-hydroxylase putative expressed
LOC_Os06g08154	410	782	1.03082	3.20113	4.38876e-06	5.42073e-05	receptor-like protein kinase 5 precursor putative expressed
LOC_Os06g08550	137	282	1.14028	1.70216	8.1261e-06	9.56781e-05	BTBN14 - Bric-a-Brac Tramtrack Broad Complex BTB domain with non-phototropic hypocotyl 3 NPH3 domain expressed
LOC_Os06g08640	13	57	2.22073	-0.809746	7.86979e-07	1.10877e-05	transferase family protein putative expressed
LOC_Os06g09310	1002	1943	1.05481	4.50386	7.77573e-07	1.09857e-05	zinc finger C3HC4 type domain containing protein expressed
LOC_Os06g09620	15	60	2.09002	-0.715782	1.50939e-06	2.03335e-05	expressed protein
LOC_Os06g09940	112	216	1.04618	1.35099	8.8337e-05	0.000799092	expressed protein
LOC_Os06g09970	0	10	6.38985	-3.22252	0.00242129	0.0140221	expressed protein
LOC_Os06g09980	249	567	1.28626	2.65997	3.82831e-08	6.88925e-07	expressed protein
LOC_Os06g10000	44	107	1.37893	0.254054	2.60615e-05	0.000268506	expressed protein
LOC_Os06g10040	12	42	1.89554	-1.16528	0.000104191	0.000920338	expressed protein
LOC_Os06g10300	56	140	1.41935	0.62318	3.84535e-06	4.79039e-05	OsFBL29 - F-box domain and LRR containing protein expressed
LOC_Os06g10310	29	90	1.72889	-0.077094	1.87973e-06	2.49413e-05	growth regulating factor protein putative expressed
LOC_Os06g10700	6	32	2.48921	-1.63053	6.40444e-05	0.000598426	expressed protein
LOC_Os06g10850	8	54	2.83448	-0.972468	1.27337e-08	2.44905e-07	lipase putative expressed
LOC_Os06g10990	61	124	1.12131	0.537853	0.000272119	0.00215369	DnaK family protein putative expressed
LOC_Os06g11210	880	2167	1.3995	4.5579	8.8083e-11	2.31851e-09	12-oxophytodienoate reductase putative expressed
LOC_Os06g11240	998	2194	1.23585	4.62259	7.38416e-09	1.48055e-07	12-oxophytodienoate reductase putative expressed
LOC_Os06g11520	366	992	1.53767	3.3958	9.57975e-12	2.81779e-10	LMBR1 integral membrane protein putative expressed
LOC_Os06g12140	33	65	1.07451	-0.354616	0.00464257	0.0240905	expressed protein
LOC_Os06g12250	443	953	1.20443	3.43097	6.13547e-08	1.05542e-06	sphingolipid C4-hydroxylase SUR2 putative expressed
LOC_Os06g12370	8	36	2.25112	-1.43777	8.39027e-05	0.000762208	OsFtsH6 FtsH protease homologue of AtFtsH6 expressed
LOC_Os06g13240	6	141	4.62456	0.235222	2.38726e-24	2.27841e-22	BURP domain containing protein expressed
LOC_Os06g13320	5	18	1.92031	-2.27428	0.0101133	0.0458289	protein kinase putative expressed
LOC_Os06g13390	5	584	6.93086	2.21894	3.01985e-65	4.53671e-62	SAM dependent carboxyl methyltransferase putative expressed
LOC_Os06g13410	17	50	1.64844	-0.873865	0.000159196	0.00134387	OsSCP33 - Putative Serine Carboxypeptidase homologue expressed
LOC_Os06g13430	2	18	3.18868	-2.44147	0.000700954	0.00489028	retrotransposon protein putative unclassified expressed
LOC_Os06g13460	180	1546	3.20105	3.75671	8.23358e-40	2.35191e-37	SAM dependent carboxyl methyltransferase family protein putative expressed
LOC_Os06g13560	3687	11201	1.70258	6.84935	7.82751e-16	3.55941e-14	SAM dependent carboxyl methyltransferase putative expressed
LOC_Os06g13720	403	841	1.16057	3.26446	2.31217e-07	3.59197e-06	dehydrogenase E1 component domain containing protein expressed
LOC_Os06g13880	7	68	3.35576	-0.709126	1.04397e-11	3.05744e-10	expressed protein
LOC_Os06g13940	66	206	1.73963	1.0925	9.86437e-10	2.21672e-08	expressed protein
LOC_Os06g14670	70	195	1.57578	1.05353	3.14836e-08	5.73571e-07	ODORANT1 putative expressed
LOC_Os06g14770	4	18	2.23317	-2.32784	0.00423033	0.022551	expressed protein
LOC_Os06g15750	17	41	1.3629	-1.07255	0.00323827	0.0179476	NB-ARC domain containing protein expressed
LOC_Os06g16040	3	29	3.31763	-1.85174	6.44259e-06	7.72464e-05	expressed protein
LOC_Os06g16450	117	474	2.11666	2.20665	5.78268e-17	2.87096e-15	Leucine Rich Repeat family protein expressed
LOC_Os06g16640	5341	22100	2.14834	7.73656	9.36516e-24	8.53639e-22	carboxyl-terminal peptidase putative expressed
LOC_Os06g18960	47	104	1.24306	0.252533	0.000139172	0.00119473	embryogenesis transmembrane protein putative expressed
LOC_Os06g19780	26	51	1.06774	-0.688209	0.00868047	0.0409368	expressed protein
LOC_Os06g20310	290	544	1.00673	2.68734	1.35796e-05	0.000150373	expressed protein
LOC_Os06g20740	10	38	2.01154	-1.32295	9.19403e-05	0.000828177	hypothetical protein
LOC_Os06g20820	185	481	1.47737	2.37081	8.85988e-10	2.00768e-08	expressed protein
LOC_Os06g21020	5	30	2.65342	-1.73751	5.25415e-05	0.00050252	methyltransferase putative expressed
LOC_Os06g21240	1228	2668	1.21887	4.9096	9.72707e-09	1.91065e-07	glycine rich protein family protein putative expressed
LOC_Os06g21250	276	1360	2.39982	3.67349	4.2389e-25	4.28774e-23	glycine rich protein family protein putative expressed
LOC_Os06g21270	1307	3447	1.49849	5.20044	2.00117e-12	6.3664e-11	glycine rich protein family protein putative expressed
LOC_Os06g21280	16	91	2.5976	-0.219175	9.6108e-11	2.51505e-09	transposon protein putative CACTA En Spm sub-class expressed
LOC_Os06g21450	24	58	1.36777	-0.598634	0.000693457	0.00484882	transposon protein putative unclassified expressed
LOC_Os06g21690	284	606	1.19256	2.7834	2.44527e-07	3.78569e-06	expressed protein
LOC_Os06g21760	12	77	2.76812	-0.474877	2.2948e-10	5.68958e-09	jasmonate O-methyltransferase putative expressed
LOC_Os06g21820	1625	5128	1.75738	5.70986	1.75612e-16	8.34097e-15	jasmonate O-methyltransferase putative expressed
LOC_Os06g21840	0	11	6.52578	-3.12222	0.00126829	0.00811172	expressed protein
LOC_Os06g22060	2396	4800	1.10187	5.79249	1.46162e-07	2.35731e-06	pyrophosphate--fructose 6-phosphate 1-phosphotransferase subunit alpha putative expressed
LOC_Os06g22370	0	9	6.23975	-3.33023	0.00464266	0.0240905	expressed protein
LOC_Os06g22919	1337	5115	2.03513	5.64735	3.45521e-21	2.53436e-19	DEFL9 - Defensin and Defensin-like DEFL family expressed
LOC_Os06g22925	24	140	2.63732	0.381832	8.54371e-14	3.18813e-12	expressed protein
LOC_Os06g23750	5	30	2.65342	-1.73751	5.25415e-05	0.00050252	expressed protein
LOC_Os06g23760	17	118	2.88523	0.108737	4.53676e-14	1.73604e-12	acyl-CoA oxidase putative expressed
LOC_Os06g23780	33	82	1.40914	-0.128068	9.08665e-05	0.000819961	glutaryl-CoA dehydrogenase mitochondrial precursor putative expressed
LOC_Os06g24190	755	1560	1.14637	4.15843	1.17995e-07	1.9291e-06	expressed protein
LOC_Os06g24404	1378	2597	1.01371	4.93548	1.65012e-06	2.21117e-05	GDSL-like lipase acylhydrolase putative expressed
LOC_Os06g24490	110	345	1.74741	1.82776	1.54277e-11	4.43499e-10	expressed protein
LOC_Os06g24500	0	12	6.65001	-3.02837	0.000667207	0.00468141	expressed protein
LOC_Os06g26020	19	47	1.40008	-0.896456	0.00158739	0.00983597	retrotransposon protein putative Ty3-gypsy subclass expressed
LOC_Os06g27590	822	1867	1.28288	4.37616	2.84842e-09	6.027e-08	expressed protein
LOC_Os06g28550	58	114	1.07273	0.43424	0.000587082	0.00424175	nmrA-like family domain containing protein expressed
LOC_Os06g28670	10	29	1.62301	-1.60096	0.00510013	0.0261102	polygalacturonase putative expressed
LOC_Os06g29180	9549	20990	1.23577	7.87933	2.83051e-09	5.99223e-08	erythronate-4-phosphate dehydrogenase domain containing protein expressed
LOC_Os06g29250	135	307	1.28397	1.78056	4.42285e-07	6.54266e-06	expressed protein
LOC_Os06g29679	10	44	2.22242	-1.16325	9.1596e-06	0.000105609	expressed protein
LOC_Os06g29730	1003	8701	3.2162	6.246	1.7374e-46	7.2652e-44	RALFL28 - Rapid ALkalinization Factor RALF family protein precursor expressed
LOC_Os06g30290	0	14	6.87035	-2.85705	0.000187	0.00153607	transposon protein putative unclassified expressed
LOC_Os06g30400	183	347	1.02208	2.03701	2.75036e-05	0.00028186	expressed protein
LOC_Os06g32550	0	11	6.52578	-3.12222	0.00126829	0.00811172	THION14 - Plant thionin family protein precursor putative expressed
LOC_Os06g32600	19	81	2.18379	-0.316436	4.30821e-08	7.64768e-07	THION15 - Plant thionin family protein precursor expressed
LOC_Os06g32800	0	32	8.05604	-1.84781	2.27269e-09	4.85695e-08	transposon protein putative unclassified expressed
LOC_Os06g33700	28	123	2.22943	0.262152	1.70334e-10	4.31549e-09	expressed protein
LOC_Os06g33710	4096	9832	1.36275	6.74868	7.69523e-11	2.04276e-09	spermidine synthase putative expressed
LOC_Os06g33970	299	1369	2.29391	3.70038	2.19549e-23	1.9234e-21	VQ domain containing protein putative expressed
LOC_Os06g34360	4	19	2.31067	-2.27279	0.00268218	0.0152737	zinc finger C3HC4 type domain containing protein expressed
LOC_Os06g34650	136	270	1.08813	1.65636	2.12561e-05	0.000223423	zinc finger C3HC4 type domain containing protein expressed
LOC_Os06g34840	49	172	1.90827	0.798754	4.07781e-10	9.74684e-09	LTPL5 - Protease inhibitor seed storage%2FLTP family protein precursor putative expressed
LOC_Os06g35060	172	509	1.66402	2.40511	7.57359e-12	2.2489e-10	heavy metal-associated domain containing protein expressed
LOC_Os06g35160	2122	3984	1.00825	5.55422	1.5266e-06	2.05477e-05	CAMK_KIN1 SNF1%2FNim1_like.26 - CAMK includes calcium%2Fcalmodulin depedent protein kinases expressed
LOC_Os06g35165	75	275	1.97212	1.45479	7.50561e-13	2.50776e-11	expressed protein
LOC_Os06g35490	14	41	1.64068	-1.14226	0.000591283	0.00426603	peroxidase precursor putative expressed
LOC_Os06g35560	333	856	1.46124	3.20357	1.28762e-10	3.30768e-09	reticuline oxidase-like protein precursor putative expressed
LOC_Os06g35700	49	1178	4.68326	3.27141	5.61412e-62	6.15459e-59	reticuline oxidase-like protein precursor putative expressed
LOC_Os06g35830	101	196	1.05504	1.2095	0.000103874	0.000918138	expressed protein
LOC_Os06g35840	4	17	2.15127	-2.38505	0.0103994	0.046796	retrotransposon protein putative Ty1-copia subclass expressed
LOC_Os06g35850	431	1202	1.57889	3.66178	1.60257e-12	5.17132e-11	lectin protein kinase family protein putative expressed
LOC_Os06g35970	6360	13376	1.17204	7.24866	1.77374e-08	3.35102e-07	meiosis 5 putative expressed
LOC_Os06g36450	68	155	1.28655	0.804708	1.01533e-05	0.000115652	ferroportin1 domain containing protein expressed
LOC_Os06g37224	3	105	5.16956	-0.197641	1.09352e-20	7.70059e-19	cytochrome P450 putative expressed
LOC_Os06g37300	1515	3153	1.15684	5.16929	4.42188e-08	7.83575e-07	cytochrome P450 putative expressed
LOC_Os06g37364	1465	5063	1.8885	5.66257	1.23423e-18	7.15704e-17	cytochrome P450 putative expressed
LOC_Os06g37410	12	184	4.02359	0.641199	2.25343e-25	2.34368e-23	helix-loop-helix DNA-binding domain containing protein expressed
LOC_Os06g37550	0	8	6.07221	-3.44653	0.00894141	0.0414162	expressed protein
LOC_Os06g37560	6686	13919	1.15733	7.3106	2.62122e-08	4.81531e-07	beta-galactosidase precursor putative expressed
LOC_Os06g37840	16	56	1.89835	-0.773301	1.21319e-05	0.000135935	resistance protein putative expressed
LOC_Os06g38110	64	194	1.6974	1.01677	3.71524e-09	7.75592e-08	expressed protein
LOC_Os06g38120	1279	3418	1.51754	5.1833	1.0914e-12	3.59913e-11	low-affinity cation transporter putative expressed
LOC_Os06g38340	467	1480	1.76332	3.91735	2.26358e-15	9.81984e-14	receptor-like protein kinase precursor putative expressed
LOC_Os06g38580	5	21	2.14132	-2.12051	0.00281319	0.0159014	expressed protein
LOC_Os06g38650	238	639	1.52385	2.76672	7.1303e-11	1.90652e-09	receptor-like protein kinase precursor putative expressed
LOC_Os06g38660	526	3659	2.89751	5.03106	3.05203e-37	7.59488e-35	expressed protein
LOC_Os06g38670	136	1229	3.27408	3.41925	1.01064e-39	2.86669e-37	receptor-like protein kinase precursor putative expressed
LOC_Os06g38750	10	63	2.73908	-0.749078	4.07669e-09	8.45825e-08	proline-rich family protein putative expressed
LOC_Os06g38760	51	108	1.17992	0.324581	0.000247991	0.00198168	retrotransposon protein putative unclassified expressed
LOC_Os06g38764	1634	6091	1.99769	5.90661	1.29545e-20	8.98223e-19	expressed protein
LOC_Os06g38770	41	84	1.1318	-0.0142933	0.000851424	0.00579746	expressed protein
LOC_Os06g38780	399	829	1.15423	3.24575	2.78051e-07	4.26239e-06	receptor-like protein kinase 2 precursor putative expressed
LOC_Os06g38830	24	74	1.71859	-0.348337	9.70011e-06	0.00011102	receptor-like protein kinase precursor putative expressed
LOC_Os06g38950	110	218	1.08543	1.35152	4.81575e-05	0.000464645	ABC transporter ATP-binding protein putative expressed
LOC_Os06g39110	448	4274	3.35314	5.20807	2.40218e-47	1.04771e-44	expressed protein
LOC_Os06g39120	897	4594	2.4559	5.41903	9.86343e-29	1.3204e-26	expressed protein
LOC_Os06g39240	10	113	3.58076	-0.0189549	4.37797e-17	2.20048e-15	endothelial differentiation-related factor 1 putative expressed
LOC_Os06g39780	54	131	1.37592	0.540874	9.33524e-06	0.00010739	cytochrome P450 putative expressed
LOC_Os06g40160	12	55	2.2836	-0.869397	6.52268e-07	9.39868e-06	expressed protein
LOC_Os06g40230	0	8	6.07221	-3.44653	0.00894141	0.0414162	expressed protein
LOC_Os06g41010	33400	63241	1.02051	9.53797	7.81922e-07	1.10394e-05	zinc finger A20 and AN1 domain-containing stress-associated protein putative expressed
LOC_Os06g41500	19	40	1.16807	-1.05102	0.0107729	0.0482413	D-mannose binding lectin family protein expressed
LOC_Os06g41600	21	96	2.28511	-0.0962257	1.76048e-09	3.82682e-08	expressed protein
LOC_Os06g41640	169	464	1.55588	2.29887	1.7342e-10	4.38544e-09	CC-NBS-LRR protein putative expressed
LOC_Os06g41880	164	362	1.24114	2.0292	4.98609e-07	7.32244e-06	OsSub51 - Putative Subtilisin homologue expressed
LOC_Os06g42100	0	18	7.23018	-2.56502	1.54285e-05	0.000167597	expressed protein
LOC_Os06g42210	13	50	2.03212	-0.95514	1.33265e-05	0.000147974	expressed protein
LOC_Os06g42620	0	9	6.23975	-3.33023	0.00464266	0.0240905	expressed protein
LOC_Os06g42630	20	50	1.41561	-0.815836	0.000854382	0.00581565	B3 DNA binding domain containing protein expressed
LOC_Os06g42720	21038	59435	1.59781	9.28211	2.43534e-14	9.59051e-13	amino acid transporter putative expressed
LOC_Os06g43270	1904	4348	1.29076	5.59249	9.3235e-10	2.10568e-08	protein kinase domain containing protein expressed
LOC_Os06g43320	33	124	2.00507	0.315256	1.94456e-09	4.20891e-08	cytochrome P450 putative expressed
LOC_Os06g43370	45	109	1.37329	0.281724	2.57322e-05	0.000265319	cytochrome P450 putative expressed
LOC_Os06g43780	43	135	1.74701	0.490274	4.26584e-08	7.57911e-07	expressed protein
LOC_Os06g43930	3751	8762	1.32346	6.5936	2.61672e-10	6.41712e-09	OsProCP2 - Putative Lysosomal Pro-x Carboxypeptidase homologue expressed
LOC_Os06g43950	39	80	1.13343	-0.0831652	0.000957442	0.00640748	expressed protein
LOC_Os06g43970	29	67	1.30379	-0.380909	0.0006773	0.00474321	expressed protein
LOC_Os06g43980	88	217	1.40031	1.25184	3.58433e-07	5.40274e-06	expressed protein
LOC_Os06g44100	27	54	1.09583	-0.618184	0.00629561	0.0312946	HLS putative expressed
LOC_Os06g44160	1246	2754	1.24364	4.94793	4.84169e-09	9.9538e-08	heat shock protein DnaJ putative expressed
LOC_Os06g44220	3	21	2.85424	-2.21828	0.000339552	0.00261892	OsRCI2-9 - Putative low temperature and salt responsive protein expressed
LOC_Os06g44280	11	36	1.79797	-1.35245	0.000426762	0.00319025	retrotransposon protein putative Ty3-gypsy subclass expressed
LOC_Os06g45620	44	84	1.03023	0.0177972	0.00219389	0.0129875	expressed protein
LOC_Os06g45770	30	74	1.39821	-0.268569	0.000199275	0.0016286	BTB POZ domain containing protein putative expressed
LOC_Os06g45850	823	1740	1.1795	4.30553	4.64864e-08	8.19832e-07	OTU-like cysteine protease family protein putative expressed
LOC_Os06g45960	6	61	3.41737	-0.864041	1.83334e-10	4.6103e-09	cytochrome P450 putative expressed
LOC_Os06g45970	3	99	5.08477	-0.277753	1.07003e-19	6.77104e-18	OsSAUR26 - Auxin-responsive SAUR gene family member expressed
LOC_Os06g46090	0	15	6.96906	-2.77839	9.96168e-05	0.000883977	expressed protein
LOC_Os06g46140	529	1068	1.11289	3.62326	4.48795e-07	6.63171e-06	expressed protein
LOC_Os06g46160	66	147	1.25314	0.739174	1.94431e-05	0.00020667	expressed protein
LOC_Os06g46366	2233	4885	1.22883	5.77865	5.02679e-09	1.03239e-07	zinc finger C3HC4 type domain containing protein expressed
LOC_Os06g46900	75	211	1.59012	1.16237	1.37279e-08	2.62285e-07	phosphosulfolactate synthase-related protein putative expressed
LOC_Os06g47360	94	189	1.10609	1.14137	5.34532e-05	0.000507411	beta-expansin precursor putative expressed
LOC_Os06g47470	374	823	1.23707	3.21015	4.21748e-08	7.49647e-07	TKL_IRAK_DUF26-lh.2 - DUF26 kinases have homology to DUF26 containing loci expressed
LOC_Os06g47910	11	37	1.83736	-1.32403	0.000296643	0.00232152	GDSL-like lipase acylhydrolase putative expressed
LOC_Os06g48240	22	160	2.95463	0.531293	5.40466e-17	2.69648e-15	AAA ATPase putative expressed
LOC_Os06g48250	174	1291	2.9899	3.51924	4.92958e-35	1.03069e-32	ATPase putative expressed
LOC_Os06g48520	104	370	1.92912	1.88837	1.08161e-13	3.98839e-12	disease resistance protein RPM1 putative expressed
LOC_Os06g48580	36	101	1.58434	0.119236	2.95236e-06	3.75993e-05	retrotransposon protein putative unclassified expressed
LOC_Os06g48650	1201	2436	1.1197	4.80899	1.35992e-07	2.20292e-06	OsSub52 - Putative Subtilisin homologue expressed
LOC_Os06g48880	14	36	1.45364	-1.27198	0.00297647	0.0166779	expressed protein
LOC_Os06g49050	9	86	3.33729	-0.38144	1.91761e-13	6.8712e-12	hAT dimerisation domain containing protein expressed
LOC_Os06g49130	292	693	1.346	2.93131	5.04799e-09	1.03622e-07	TAZ zinc finger family protein expressed
LOC_Os06g49190	1006	2586	1.46148	4.79591	8.91248e-12	2.63298e-10	LTPL154 - Protease inhibitor seed storage%2FLTP family protein precursor expressed
LOC_Os06g49970	339	1261	1.9943	3.63735	1.94749e-18	1.10791e-16	alpha-amylase precursor putative expressed
LOC_Os06g50060	85	163	1.03772	0.952562	0.000266177	0.00210914	ras-related protein putative expressed
LOC_Os06g50080	1772	7079	2.09759	6.10394	1.73848e-22	1.41599e-20	DUF581 domain containing protein expressed
LOC_Os06g50410	26	56	1.20237	-0.600209	0.00269915	0.0153574	DUF677 domain containing protein putative expressed
LOC_Os06g50650	117	254	1.21692	1.52921	3.63681e-06	4.56001e-05	plastocyanin-like domain containing protein putative expressed
LOC_Os06g50940	7	25	1.91655	-1.85698	0.00282728	0.0159633	GDSL-like lipase acylhydrolase putative expressed
LOC_Os06g51050	1377	4025	1.64687	5.38661	1.18474e-14	4.79116e-13	CHIT7 - Chitinase family protein precursor expressed
LOC_Os06g51060	3833	13805	1.94811	7.0968	5.35135e-20	3.50099e-18	CHIT8 - Chitinase family protein precursor expressed
LOC_Os06g51070	716	1935	1.53364	4.35909	1.83438e-12	5.86799e-11	no apical meristem protein putative expressed
LOC_Os06g51084	7235	14930	1.14464	7.41568	3.64212e-08	6.58635e-07	14-alpha-glucan-branching enzyme chloroplast precursor putative expressed
LOC_Os07g01410	17	44	1.46449	-1.00327	0.00133912	0.00849904	peroxidase precursor putative expressed
LOC_Os07g02570	54	129	1.35374	0.525235	1.33439e-05	0.000148127	NB-ARC domain containing protein expressed
LOC_Os07g02610	0	9	6.23975	-3.33023	0.00464266	0.0240905	expressed protein
LOC_Os07g02690	8	36	2.25112	-1.43777	8.39027e-05	0.000762208	DUF538 domain containing protein putative expressed
LOC_Os07g02780	66	237	1.94176	1.24853	5.56224e-12	1.67123e-10	STE_MEKK_ste11_MAP3K.20 - STE kinases include homologs to sterile 7 sterile 11 and sterile 20 from yeast expressed
LOC_Os07g02850	59	123	1.15763	0.515165	0.000181804	0.00151206	DUF538 domain containing protein putative expressed
LOC_Os07g02880	17	45	1.49683	-0.980893	0.000993175	0.00661999	DUF538 domain containing protein putative expressed
LOC_Os07g02910	201	492	1.39039	2.42673	6.2841e-09	1.27448e-07	OsFBL33 - F-box domain and LRR containing protein expressed
LOC_Os07g03020	51	416	3.12428	1.8769	6.71742e-28	8.48822e-26	expressed protein
LOC_Os07g03025	316	605	1.03621	2.83035	6.20091e-06	7.46576e-05	expressed protein
LOC_Os07g03040	253	1782	2.91515	3.99204	3.5318e-35	7.46129e-33	expressed protein
LOC_Os07g03170	207	600	1.63422	2.64857	5.53411e-12	1.66524e-10	expressed protein
LOC_Os07g03180	1073	2013	1.00711	4.57052	2.26105e-06	2.95919e-05	GCRP3 - Glycine and cysteine rich family protein precursor expressed
LOC_Os07g03279	74	460	2.7334	2.06652	3.38064e-24	3.15958e-22	SCP-like extracellular protein expressed
LOC_Os07g03319	0	83	9.42775	-0.562973	1.76288e-20	1.20787e-18	SCP-like extracellular protein expressed
LOC_Os07g03368	81	522	2.78559	2.24129	9.6608e-26	1.04776e-23	SCP-like extracellular protein expressed
LOC_Os07g03377	1	43	5.35437	-1.42987	1.07531e-10	2.78879e-09	SCP-like extracellular protein expressed
LOC_Os07g03409	0	75	9.28175	-0.70331	5.99836e-19	3.56753e-17	SCP-like extracellular protein expressed
LOC_Os07g03458	78	457	2.64814	2.06855	4.40542e-23	3.77786e-21	SCP-like extracellular protein expressed
LOC_Os07g03467	2	52	4.7129	-1.15515	1.33778e-11	3.8704e-10	SCP-like extracellular protein expressed
LOC_Os07g03499	0	95	9.6223	-0.375055	7.38637e-23	6.17744e-21	SCP-like extracellular protein expressed
LOC_Os07g03580	6	48	3.07236	-1.1592	6.61183e-08	1.1316e-06	SCP-like extracellular protein expressed
LOC_Os07g03590	0	31	8.01041	-1.88885	3.99443e-09	8.30031e-08	SCP-like extracellular protein expressed
LOC_Os07g03600	11	100	3.26881	-0.164269	1.49977e-14	6.02315e-13	SCP-like extracellular protein expressed
LOC_Os07g03710	126	2510	4.41428	4.37219	1.30713e-66	2.12079e-63	SCP-like extracellular protein expressed
LOC_Os07g03730	121	1539	3.76699	3.70352	4.32377e-50	2.27767e-47	SCP-like extracellular protein expressed
LOC_Os07g03740	165	388	1.33241	2.10218	6.04588e-08	1.04177e-06	SCP-like extracellular protein expressed
LOC_Os07g03790	45	87	1.04845	0.0611764	0.00171123	0.0104882	lectin-like receptor kinase 7 putative expressed
LOC_Os07g03830	63	212	1.84801	1.10928	1.01897e-10	2.65284e-09	lectin-like receptor kinase putative expressed
LOC_Os07g03860	962	2101	1.22636	4.563	9.94872e-09	1.95135e-07	lectin-like receptor kinase 7 putative expressed
LOC_Os07g03890	203	384	1.01866	2.1834	2.5076e-05	0.000259406	lectin-like receptor kinase 7 putative expressed
LOC_Os07g03900	0	282	11.1908	1.16449	5.30928e-48	2.47534e-45	lectin-like receptor kinase putative expressed
LOC_Os07g03950	43	210	2.38398	0.995441	4.90575e-15	2.05991e-13	lectin-like receptor kinase putative expressed
LOC_Os07g03970	19	307	4.10445	1.36673	2.10441e-33	3.76031e-31	lectin-like receptor kinase 7 putative expressed
LOC_Os07g04350	0	8	6.07221	-3.44653	0.00894141	0.0414162	expressed protein
LOC_Os07g04540	3	27	3.21498	-1.93512	1.73427e-05	0.000186247	expressed protein
LOC_Os07g04560	24	1066	5.56494	3.10267	4.04247e-71	8.19853e-68	no apical meristem protein putative expressed
LOC_Os07g04810	12	50	2.14641	-0.976211	5.80443e-06	7.02594e-05	protein kinase domain containing protein expressed
LOC_Os07g05024	92	232	1.43265	1.33847	1.01902e-07	1.68709e-06	expressed protein
LOC_Os07g05290	0	8	6.07221	-3.44653	0.00894141	0.0414162	expressed protein
LOC_Os07g05360	12026	30575	1.44569	8.3625	4.49411e-12	1.36855e-10	photosystem II 10 kDa polypeptide chloroplast precursor putative expressed
LOC_Os07g05365	235	909	2.05052	3.1551	1.81018e-18	1.03415e-16	photosystem II 10 kDa polypeptide chloroplast precursor putative expressed
LOC_Os07g05710	0	18	7.23018	-2.56502	1.54285e-05	0.000167597	expressed protein
LOC_Os07g06070	54	148	1.55179	0.667415	3.59094e-07	5.41069e-06	expressed protein
LOC_Os07g06080	1856	4367	1.33389	5.5864	2.64787e-10	6.48568e-09	FAD dependent oxidoreductase domain containing protein expressed
LOC_Os07g06130	1044	2466	1.33945	4.76094	3.64458e-10	8.77859e-09	ethylene-insensitive protein putative expressed
LOC_Os07g06190	980	2008	1.13431	4.52593	1.11119e-07	1.82849e-06	ethylene-insensitive protein 2 putative expressed
LOC_Os07g06300	775	1592	1.13794	4.1903	1.39402e-07	2.25456e-06	ethylene-insensitive protein 2 putative expressed
LOC_Os07g06560	11	55	2.40773	-0.889241	2.4886e-07	3.84396e-06	zinc finger C3HC4 type domain containing protein expressed
LOC_Os07g06570	168	383	1.28773	2.09639	1.59325e-07	2.54732e-06	receptor protein kinase CRINKLY4 precursor putative expressed
LOC_Os07g06830	893	2394	1.52206	4.66883	1.79626e-12	5.75968e-11	gibberellin receptor GID1L2 putative expressed
LOC_Os07g06900	74	141	1.02832	0.749621	0.000404642	0.00304397	OsFBLD3 - F-box LRR and FBD domain containing protein expressed
LOC_Os07g07280	105	214	1.12576	1.31236	2.69382e-05	0.000276554	expressed protein
LOC_Os07g07290	302	744	1.39987	3.01844	1.0122e-09	2.26834e-08	expressed protein
LOC_Os07g07300	892	2415	1.53627	4.67776	1.12459e-12	3.70559e-11	expressed protein
LOC_Os07g07900	208	577	1.5709	2.60807	3.35296e-11	9.30887e-10	expressed protein
LOC_Os07g08150	0	8	6.07221	-3.44653	0.00894141	0.0414162	early light-induced protein chloroplast precursor putative expressed
LOC_Os07g08200	58	112	1.04722	0.417407	0.000807521	0.00554131	methyltransferase domain containing protein putative expressed
LOC_Os07g08240	24	78	1.79442	-0.291951	3.23964e-06	4.10259e-05	ZmEBE-1 protein putative expressed
LOC_Os07g08350	7	45	2.76146	-1.21146	7.85153e-07	1.10697e-05	C4-dicarboxylate transporter malic acid transport protein expressed
LOC_Os07g08360	70	160	1.29057	0.84866	8.5726e-06	9.97194e-05	expressed protein
LOC_Os07g08420	37	113	1.70674	0.248107	2.51442e-07	3.87611e-06	bZIP transcription factor domain containing protein expressed
LOC_Os07g08430	3845	9916	1.46625	6.73271	2.92321e-12	9.14196e-11	indole-3-glycerol phosphate lyase chloroplast precursor putative expressed
LOC_Os07g09050	108	329	1.70536	1.76948	5.25403e-11	1.42456e-09	exostosin family protein putative expressed
LOC_Os07g09310	419	834	1.09236	3.27384	1.01393e-06	1.40943e-05	thioredoxin putative expressed
LOC_Os07g09420	1082	3581	1.82604	5.17673	2.11205e-17	1.09692e-15	ATPase putative expressed
LOC_Os07g09490	21	46	1.22567	-0.877442	0.00525818	0.0267808	ATPase putative expressed
LOC_Os07g09610	57	228	2.097	1.16267	6.17533e-13	2.08216e-11	CAMK_KIN1 SNF1%2FNim1_like_AMPKh.1 - CAMK includes calcium%2Fcalmodulin depedent protein kinases expressed
LOC_Os07g09630	61	154	1.43363	0.754579	1.69763e-06	2.27184e-05	oxidoreductase putative expressed
LOC_Os07g10730	36	76	1.17462	-0.167477	0.00132842	0.00844566	polygalacturonase putative expressed
LOC_Os07g10840	3442	7392	1.20219	6.38405	8.92091e-09	1.7634e-07	uncharacterized glycosyltransferase putative expressed
LOC_Os07g10970	576	1164	1.11428	3.74674	3.75385e-07	5.63313e-06	leucine zipper protein-like putative expressed
LOC_Os07g11360	0	10	6.38985	-3.22252	0.00242129	0.0140221	RAL3 - Seed allergenic protein RA5 RA14%2FRA17 precursor expressed
LOC_Os07g11739	1564	4797	1.71631	5.62312	8.40725e-16	3.81448e-14	cytochrome P450 putative expressed
LOC_Os07g11790	32	242	3.01327	1.11357	1.16824e-21	8.92398e-20	terpene synthase putative expressed
LOC_Os07g11870	21	980	5.63515	2.98019	4.2992e-70	8.30401e-67	cytochrome P450 putative expressed
LOC_Os07g11970	5	89	4.21843	-0.393389	4.58914e-17	2.30377e-15	cytochrome P450 putative expressed
LOC_Os07g13390	0	10	6.38985	-3.22252	0.00242129	0.0140221	transposon protein putative unclassified expressed
LOC_Os07g13780	21	45	1.19405	-0.898262	0.00680446	0.0333362	cytokinin-O-glucosyltransferase 2 putative expressed
LOC_Os07g14600	108	322	1.67435	1.746	1.18422e-10	3.05757e-09	hydrolase putative expressed
LOC_Os07g14810	12	31	1.45888	-1.47312	0.00474403	0.0245367	retrotransposon protein putative Ty3-gypsy subclass expressed
LOC_Os07g14880	7	25	1.91655	-1.85698	0.00282728	0.0159633	expressed protein
LOC_Os07g15270	117	248	1.18244	1.50545	6.93163e-06	8.27918e-05	RNA-binding region RNP-1 putative expressed
LOC_Os07g15930	10	30	1.67172	-1.56733	0.00360939	0.0197124	legume lectins beta domain containing protein expressed
LOC_Os07g16364	77	192	1.41617	1.073	5.17908e-07	7.59212e-06	expressed protein
LOC_Os07g17200	0	8	6.07221	-3.44653	0.00894141	0.0414162	retrotransposon putative centromere-specific
LOC_Os07g18230	194	707	1.96444	2.81076	1.82756e-16	8.65997e-15	lectin-like receptor kinase putative expressed
LOC_Os07g18240	266	832	1.74417	3.09259	4.70295e-14	1.79624e-12	lectin-like receptor kinase putative expressed
LOC_Os07g20164	1289	3021	1.32819	5.05674	4.13312e-10	9.87323e-09	expressed protein
LOC_Os07g20170	24	49	1.12505	-0.760943	0.00657299	0.0324093	actin-depolymerizing factor putative expressed
LOC_Os07g22450	0	9	6.23975	-3.33023	0.00464266	0.0240905	NAC domain containing protein putative expressed
LOC_Os07g22510	4	21	2.45419	-2.16855	0.00106861	0.00705945	expressed protein
LOC_Os07g23120	3751	7889	1.17204	6.4871	1.98698e-08	3.71941e-07	expressed protein
LOC_Os07g23410	27	76	1.58794	-0.280209	2.92988e-05	0.000297327	fatty acid desaturase putative expressed
LOC_Os07g23430	7	109	4.03552	-0.0997413	1.23513e-18	7.15704e-17	fatty acid desaturase putative expressed
LOC_Os07g23944	22	51	1.30745	-0.759246	0.00170861	0.0104753	glycosyl hydrolase family 31 putative expressed
LOC_Os07g24000	62	145	1.32341	0.699481	1.05587e-05	0.000119867	AWPM-19-like membrane family protein putative expressed
LOC_Os07g25004	41	93	1.27844	0.0848908	0.000140644	0.00120558	NADPH-dependent oxidoreductase putative expressed
LOC_Os07g25014	16	36	1.26264	-1.22077	0.00843262	0.0399639	chloroplast 50S ribosomal protein L23 putative
LOC_Os07g25050	70	186	1.50765	1.00355	1.29336e-07	2.10266e-06	thionin-like peptide putative expressed
LOC_Os07g25480	0	9	6.23975	-3.33023	0.00464266	0.0240905	expressed protein
LOC_Os07g25490	14	42	1.67534	-1.11765	0.000425204	0.00318095	expressed protein
LOC_Os07g26110	123	348	1.59892	1.87553	3.12393e-10	7.574e-09	membrane associated DUF588 domain containing protein putative expressed
LOC_Os07g26550	23	75	1.79899	-0.34764	4.0581e-06	5.03071e-05	expressed protein
LOC_Os07g26560	30	59	1.072	-0.48828	0.00599981	0.0300635	expressed protein
LOC_Os07g26870	0	12	6.65001	-3.02837	0.000667207	0.00468141	cytochrome P450 putative expressed
LOC_Os07g27359	30	65	1.21145	-0.396385	0.00159825	0.00989439	expressed protein
LOC_Os07g27470	0	8	6.07221	-3.44653	0.00894141	0.0414162	transposon protein putative CACTA En Spm sub-class expressed
LOC_Os07g27630	20	46	1.29562	-0.897359	0.00337687	0.018618	expressed protein
LOC_Os07g27650	11	43	2.05352	-1.16426	3.24692e-05	0.000326478	expressed protein
LOC_Os07g27660	17	63	1.98115	-0.627579	2.63117e-06	3.38167e-05	transposon protein putative Pong sub-class
LOC_Os07g27970	14	64	2.2816	-0.660428	1.65417e-07	2.6333e-06	O-methyltransferase putative expressed
LOC_Os07g28040	48	126	1.48932	0.455414	2.45818e-06	3.19068e-05	O-methyltransferase putative expressed
LOC_Os07g28850	720	3038	2.17635	4.86957	5.46647e-23	4.65821e-21	retrotransposon protein putative unclassified expressed
LOC_Os07g29330	1636	4425	1.53493	5.55112	4.83872e-13	1.64793e-11	serine threonine-protein kinase CTR1 putative expressed
LOC_Os07g29780	248	491	1.08449	2.51478	3.76163e-06	4.69619e-05	ATROPGEF7 ROPGEF7 putative expressed
LOC_Os07g29810	601	1336	1.25181	3.90318	1.05986e-08	2.0698e-07	disease resistant protein identical putative expressed
LOC_Os07g29960	62	239	2.0439	1.24009	6.08984e-13	2.05504e-11	cytochrome P450 putative expressed
LOC_Os07g30150	47	160	1.86397	0.705373	1.55924e-09	3.40032e-08	phosphoribosyl transferase putative expressed
LOC_Os07g30170	1548	3344	1.2106	5.23765	1.02667e-08	2.00888e-07	nitrilase putative expressed
LOC_Os07g30410	3	19	2.71072	-2.32633	0.000910749	0.00613651	TKL_IRAK_DUF26-la.2 - DUF26 kinases have homology to DUF26 containing loci expressed
LOC_Os07g30510	4	19	2.31067	-2.27279	0.00268218	0.0152737	TKL_IRAK_DUF26-la.3 - DUF26 kinases have homology to DUF26 containing loci expressed
LOC_Os07g30590	22	222	3.42682	0.95048	1.01898e-23	9.20531e-22	LTPL55 - Protease inhibitor seed storage%2FLTP family protein precursor putative expressed
LOC_Os07g30600	0	461	11.8996	1.86805	2.63102e-63	3.33498e-60	male sterility protein putative expressed
LOC_Os07g30620	307	582	1.02198	2.77932	8.66901e-06	0.000100725	cytokinin-O-glucosyltransferase 2 putative expressed
LOC_Os07g31070	50	341	2.86606	1.6208	3.34043e-23	2.90138e-21	expressed protein
LOC_Os07g31470	78	178	1.28842	1.00092	5.28605e-06	6.44076e-05	MYB family transcription factor putative expressed
LOC_Os07g31610	0	13	6.76438	-2.9402	0.000352487	0.00268366	peroxidase precursor putative expressed
LOC_Os07g32010	1138	3030	1.51221	5.01097	1.4812e-12	4.80643e-11	UDP-glucoronosyl and UDP-glucosyl transferase domain containing protein expressed
LOC_Os07g32160	0	8	6.07221	-3.44653	0.00894141	0.0414162	expressed protein
LOC_Os07g33440	102	920	3.27093	3.00275	2.85468e-37	7.19201e-35	cytochrome P450 putative expressed
LOC_Os07g33580	221	906	2.13432	3.13444	1.27542e-19	8.04568e-18	cytochrome P450 putative expressed
LOC_Os07g33690	407	932	1.29453	3.37225	7.7708e-09	1.55194e-07	NBS-LRR type disease resistance protein Hom-F putative expressed
LOC_Os07g33700	16	112	2.8968	0.0338777	1.29047e-13	4.71567e-12	transposon protein putative unclassified expressed
LOC_Os07g33710	86	213	1.4066	1.22358	3.45955e-07	5.23021e-06	expressed protein
LOC_Os07g33780	1672	15690	3.3296	7.08578	1.26664e-49	6.58688e-47	pleiotropic drug resistance protein 5 putative expressed
LOC_Os07g34410	26	217	3.15426	0.943235	2.34442e-21	1.74485e-19	retrotransposon protein putative unclassified expressed
LOC_Os07g34520	804	3452	2.20149	5.04923	1.30293e-23	1.16666e-21	isocitrate lyase putative expressed
LOC_Os07g34850	20	49	1.38654	-0.835794	0.0011292	0.00741261	aspartic proteinase nepenthesin putative expressed
LOC_Os07g35290	322	606	1.01147	2.84087	1.01822e-05	0.000115917	TKL_IRAK_DUF26-lc.10 - DUF26 kinases have homology to DUF26 containing loci expressed
LOC_Os07g35350	7	81	3.60774	-0.486927	5.95768e-14	2.25215e-12	glucan endo-13-beta-glucosidase precursor putative expressed
LOC_Os07g35370	848	3108	1.97319	4.9414	1.47888e-19	9.30023e-18	TKL_IRAK_DUF26-lc.15 - DUF26 kinases have homology to DUF26 containing loci expressed
LOC_Os07g35380	96	528	2.55732	2.28866	5.69692e-23	4.84441e-21	TKL_IRAK_DUF26-lc.16 - DUF26 kinases have homology to DUF26 containing loci expressed
LOC_Os07g35390	387	1357	1.90917	3.76049	2.38394e-17	1.23025e-15	TKL_IRAK_DUF26-lc.17 - DUF26 kinases have homology to DUF26 containing loci expressed
LOC_Os07g35510	2937	14526	2.40567	7.08719	9.7277e-29	1.30654e-26	glucan endo-13-beta-glucosidase precursor putative expressed
LOC_Os07g35560	988	3811	2.04695	5.22071	3.35539e-21	2.4656e-19	glucan endo-13-beta-glucosidase precursor putative expressed
LOC_Os07g35610	20	51	1.44411	-0.796147	0.000645307	0.00457764	kelch repeat-containing protein putative expressed
LOC_Os07g35630	35	72	1.13724	-0.23162	0.00214466	0.0127386	retrotransposon protein putative Ty3-gypsy subclass expressed
LOC_Os07g35680	720	1481	1.13986	4.08559	1.46875e-07	2.36603e-06	TKL_IRAK_DUF26-lc22 - DUF26 kinases have homology to DUF26 containing loci expressed
LOC_Os07g35690	1294	2757	1.19068	4.96543	2.00554e-08	3.74706e-07	TKL_IRAK_DUF26-lc.3 - DUF26 kinases have homology to DUF26 containing loci expressed
LOC_Os07g35750	307	862	1.58855	3.18081	3.88804e-12	1.19294e-10	TKL_IRAK_DUF26-ld.3 - DUF26 kinases have homology to DUF26 containing loci expressed
LOC_Os07g35810	432	1069	1.40639	3.53816	2.9468e-10	7.16165e-09	TKL_IRAK_DUF26-ld.6 - DUF26 kinases have homology to DUF26 containing loci expressed
LOC_Os07g35940	44	109	1.40562	0.272894	1.74471e-05	0.000187169	beta-amylase putative expressed
LOC_Os07g35960	201	564	1.58738	2.57121	2.95826e-11	8.28108e-10	expressed protein
LOC_Os07g36000	103	256	1.41187	1.48472	1.03978e-07	1.71794e-06	retrotransposon protein putative unclassified expressed
LOC_Os07g36300	0	17	7.14828	-2.63274	2.86152e-05	0.000291118	OsFBX243 - F-box domain containing protein expressed
LOC_Os07g36560	140	457	1.80532	2.21782	4.28132e-13	1.46548e-11	transferase family protein putative expressed
LOC_Os07g36630	895	2414	1.53083	4.67856	1.3423e-12	4.37319e-11	CSLF8 - cellulose synthase-like family F%3B beta13%3B14 glucan synthase expressed
LOC_Os07g36760	10	27	1.52036	-1.67064	0.0100683	0.0457119	retrotransposon protein putative Ty3-gypsy subclass expressed
LOC_Os07g36770	136	295	1.21583	1.74358	1.74806e-06	2.33443e-05	retrotransposon protein putative Ty3-gypsy subclass expressed
LOC_Os07g36800	1210	2681	1.24718	4.90816	4.4974e-09	9.27892e-08	UPF0041 domain containing protein putative expressed
LOC_Os07g36910	8	71	3.22857	-0.637872	1.38332e-11	3.99361e-10	OsFBX254 - F-box domain containing protein expressed
LOC_Os07g37530	125	258	1.14413	1.57374	8.97643e-06	0.000103821	organic cation transporter-related putative expressed
LOC_Os07g37690	41	104	1.43952	0.197594	1.4427e-05	0.00015863	UDP-glucoronosyl and UDP-glucosyl transferase domain containing protein expressed
LOC_Os07g37710	12	34	1.59165	-1.38253	0.00172226	0.0105399	oligonucleotide oligosaccharide-binding fold containing 2B putative expressed
LOC_Os07g37920	38	89	1.32436	0.0100759	0.000101808	0.000901251	no apical meristem protein putative expressed
LOC_Os07g37950	0	8	6.07221	-3.44653	0.00894141	0.0414162	expressed protein
LOC_Os07g38250	36	181	2.42521	0.777364	1.9253e-14	7.67885e-13	expressed protein
LOC_Os07g38910	10	42	2.1555	-1.21456	1.98164e-05	0.000210087	histidine kinase putative expressed
LOC_Os07g39240	24	54	1.2649	-0.668553	0.00192057	0.0115805	expressed protein
LOC_Os07g39810	100	227	1.2811	1.34973	1.84106e-06	2.44763e-05	lipase class 3 family protein putative expressed
LOC_Os07g40220	166	377	1.28222	2.07535	1.84129e-07	2.91403e-06	expressed protein
LOC_Os07g40300	252	2712	3.52669	4.53767	2.6167e-49	1.32673e-46	ZOS7-10 - C2H2 zinc finger protein expressed
LOC_Os07g40404	5	27	2.50206	-1.85436	0.000200837	0.00163811	CobW P47K family protein putative expressed
LOC_Os07g40986	69	146	1.17929	0.751529	5.415e-05	0.000513665	NAD dependent epimerase dehydratase family protein putative expressed
LOC_Os07g41340	0	8	6.07221	-3.44653	0.00894141	0.0414162	B12D protein putative expressed
LOC_Os07g41460	22	170	3.04203	0.607663	4.1994e-18	2.30495e-16	sulfotransferase domain containing protein expressed
LOC_Os07g41650	25	52	1.15199	-0.687389	0.00472574	0.0244528	pectinesterase putative expressed
LOC_Os07g41960	0	19	7.30767	-2.50031	8.35118e-06	9.73952e-05	expressed protein
LOC_Os07g42140	16	43	1.5182	-1.04813	0.00104138	0.0069122	hydrolase protein putative expressed
LOC_Os07g42160	1147	3053	1.51176	5.02199	1.48988e-12	4.83073e-11	HD domain containing protein putative expressed
LOC_Os07g43316	465	1148	1.40307	3.64172	2.69306e-10	6.58445e-09	SAP domain-containing protein putative expressed
LOC_Os07g43670	7	25	1.91655	-1.85698	0.00282728	0.0159633	ribonuclease T2 family domain containing protein expressed
LOC_Os07g43860	0	8	6.07221	-3.44653	0.00894141	0.0414162	expressed protein
LOC_Os07g44130	701	1409	1.10655	4.02428	3.46464e-07	5.23595e-06	cytochrome P450 72A1 putative expressed
LOC_Os07g44330	2699	6108	1.27774	6.08641	1.14227e-09	2.53462e-08	kinase putative expressed
LOC_Os07g44380	0	17	7.14828	-2.63274	2.86152e-05	0.000291118	dirigent putative expressed
LOC_Os07g44450	0	24	7.64281	-2.21388	2.27396e-07	3.54211e-06	dirigent putative expressed
LOC_Os07g44670	8	47	2.63466	-1.13625	1.04e-06	1.4422e-05	retrotransposon protein putative unclassified expressed
LOC_Os07g44830	405	1053	1.47772	3.49728	4.45506e-11	1.21934e-09	proline-rich family protein putative expressed
LOC_Os07g44840	172	354	1.14025	2.02782	3.65606e-06	4.57848e-05	bacterial transferase hexapeptide domain containing protein expressed
LOC_Os07g44850	56	186	1.82892	0.927032	7.24565e-10	1.66138e-08	gibberellin receptor GID1L2 putative expressed
LOC_Os07g44920	289	657	1.28395	2.87238	2.66393e-08	4.89154e-07	expressed protein
LOC_Os07g44930	13	36	1.55954	-1.2983	0.00164801	0.0101621	dirigent putative expressed
LOC_Os07g45080	15	50	1.82756	-0.913918	5.92257e-05	0.000557252	expressed protein
LOC_Os07g45740	0	32	8.05604	-1.84781	2.27269e-09	4.85695e-08	expressed protein
LOC_Os07g46210	22	58	1.4926	-0.631575	0.000260181	0.00206971	LTPL2 - Protease inhibitor seed storage%2FLTP family protein precursor expressed
LOC_Os07g46570	735	1393	1.02175	4.03524	2.4321e-06	3.15885e-05	glutaredoxin putative expressed
LOC_Os07g46846	485	1594	1.81582	4.01246	3.22892e-16	1.50715e-14	sex determination protein tasselseed-2 putative expressed
LOC_Os07g46950	616	2266	1.97842	4.48491	2.94572e-19	1.80217e-17	ligA putative expressed
LOC_Os07g46980	201	558	1.57196	2.5597	4.55724e-11	1.24647e-09	sex determination protein tasselseed-2 putative expressed
LOC_Os07g47130	0	31	8.01041	-1.88885	3.99443e-09	8.30031e-08	OCL5 protein putative expressed
LOC_Os07g47400	726	1549	1.19265	4.134	3.77532e-08	6.80598e-07	SRC2 protein putative expressed
LOC_Os07g47480	657	1262	1.0411	3.88665	1.70074e-06	2.27525e-05	heavy metal-associated domain containing protein expressed
LOC_Os07g47590	474	1387	1.64824	3.85087	1.15028e-13	4.21828e-12	expressed protein
LOC_Os07g47660	25	53	1.17941	-0.669366	0.00371809	0.0201865	expressed protein
LOC_Os07g48010	412	1084	1.49486	3.53454	2.34366e-11	6.6339e-10	peroxidase precursor putative expressed
LOC_Os07g48020	4093	24312	2.6699	7.79127	1.84845e-34	3.58741e-32	peroxidase precursor putative expressed
LOC_Os07g48050	9	112	3.71791	-0.041491	1.30595e-17	6.90636e-16	peroxidase precursor putative expressed
LOC_Os07g48160	1327	2596	1.06755	4.91731	4.65596e-07	6.86996e-06	alpha-galactosidase precursor putative expressed
LOC_Os07g48170	4	68	4.14362	-0.763056	3.61333e-13	1.25055e-11	nucleotidyltransferase putative expressed
LOC_Os07g48260	215	432	1.10573	2.32425	3.43996e-06	4.34003e-05	WRKY47 expressed
LOC_Os07g48280	1861	4708	1.43848	5.66588	1.03732e-11	3.04457e-10	expressed protein
LOC_Os07g48460	571	1604	1.5894	4.07469	5.04097e-13	1.71424e-11	stress responsive protein putative expressed
LOC_Os07g48596	362	743	1.1366	3.09368	5.05924e-07	7.42449e-06	Myb transcription factor putative expressed
LOC_Os07g48730	122	940	3.04394	3.05658	6.43275e-34	1.17534e-31	tyrosine protein kinase domain containing protein putative expressed
[truncated: 915 more rows]
